# Supplementary material for: Repurposing Cofilin-Targeting Compounds for Ischemic Stroke Through Cheminformatics and Network Pharmacology
Source: Pharmaceuticals (Basel). 2025 Sep 4;18(9):1323. doi: 10.3390/ph18091323 (PMC12472226; doi:10.3390/ph18091323)
Supplement: Supplementary file 1 [file pharmaceuticals-18-01323-s001.zip]

Archive with 2 entries (2 files):
- pharmaceuticals-3808310-supplementary Figures.pdf
- pharmaceuticals-3808310-supplementary Tables.xlsx
