# Supplementary material for: Repurposing Cofilin-Targeting Compounds for Ischemic Stroke Through Cheminformatics and Network Pharmacology
Source: Pharmaceuticals (Basel). 2025 Sep 4;18(9):1323. doi: 10.3390/ph18091323 (PMC12472226; doi:10.3390/ph18091323)
Supplement: Supplementary file 1 [file pharmaceuticals-18-01323-s001.zip › pharmaceuticals-3808310-supplementary Tables.xlsx]

## Sheet: Table S1-Train
molecule_chembl_id	canonical_smiles	PubchemFP1	PubchemFP2	PubchemFP12	PubchemFP16	PubchemFP18	PubchemFP19	PubchemFP23	PubchemFP33	PubchemFP37	PubchemFP145	PubchemFP179	PubchemFP185	PubchemFP186	PubchemFP187	PubchemFP188	PubchemFP192	PubchemFP259	PubchemFP260	PubchemFP261	PubchemFP286	PubchemFP287	PubchemFP293	PubchemFP294	PubchemFP308	PubchemFP338	PubchemFP340	PubchemFP341	PubchemFP342	PubchemFP345	PubchemFP346	PubchemFP352	PubchemFP353	PubchemFP357	PubchemFP359	PubchemFP362	PubchemFP365	PubchemFP366	PubchemFP370	PubchemFP371	PubchemFP372	PubchemFP373	PubchemFP374	PubchemFP375	PubchemFP377	PubchemFP378	PubchemFP379	PubchemFP380	PubchemFP381
CHEMBL3219026	Nc1ncnc2c1sc1ccc(-c3ccccc3)cc12	1	0	1	0	0	0	0	1	0	0	1	1	1	0	0	1	1	0	1	0	0	1	0	0	0	1	0	0	0	0	0	1	1	0	0	1	0	1	1	0	1	0	1	1	1	1	0	0
CHEMBL3613605	COC(=O)c1ccc(NC(=O)C2(CN(C)C)CCN(c3ncnc4[nH]cc(C)c34)CC2)cc1	1	1	1	1	1	1	0	0	0	1	1	1	0	1	1	1	1	0	0	1	0	0	0	0	0	1	0	0	1	0	1	0	0	1	0	1	1	1	1	1	1	1	1	1	1	1	1	0
CHEMBL3623437	C[C@@H](Nc1ncc(-c2ccncc2-c2ccccc2Cl)s1)c1ccccc1	1	1	1	0	0	0	0	1	1	1	1	1	1	0	0	1	1	0	1	0	0	1	1	0	1	1	0	1	1	0	0	1	0	0	1	1	0	1	1	1	1	1	1	0	0	1	0	0
CHEMBL2107823	Cc1cc(Nc2cc(CN3CCOCC3)c3nc(C)c(Cc4ccc(Cl)cc4F)n3n2)n[nH]1	0	0	1	1	1	0	1	0	1	1	1	1	0	1	1	1	1	1	1	1	1	0	1	0	0	1	0	1	1	1	1	0	1	1	1	1	1	1	1	0	0	1	1	0	1	1	0	0
CHEMBL1836386	COc1ccc(-c2sc3ncnc(N)c3c2C)cc1OC	1	0	0	0	1	1	0	1	0	0	1	1	0	0	0	0	1	0	0	1	0	1	0	0	0	0	1	0	0	0	1	1	0	0	0	1	1	1	1	0	1	1	1	0	1	1	0	1
CHEMBL3182065	O=C(Nc1ncc(-c2cc(C(F)F)nn2-c2c(Cl)cccc2Cl)s1)C1CC1	1	0	1	1	1	0	1	1	1	1	1	0	0	0	0	0	1	0	0	1	1	1	1	0	0	1	0	1	1	0	1	1	1	0	1	1	0	1	1	1	1	0	1	1	0	1	0	0
CHEMBL3410024	Cc1cc2c(-c3ccc(NC(=O)Nc4cccc(C(=O)NC(C)C)c4)cc3)ncnc2[nH]1	1	1	1	1	1	1	0	0	0	1	1	1	1	0	0	1	1	0	1	1	0	0	0	1	1	1	0	0	1	0	1	0	1	1	0	1	0	1	1	0	1	1	1	1	1	1	0	0
CHEMBL5174511	O=C1NCC(Cn2cc(CN(Cc3ccccc3)C(=O)c3ccc(S(=O)(=O)Nc4ccccc4)cc3)nn2)O1	1	1	1	1	1	1	0	1	0	1	1	1	1	0	0	1	1	0	1	1	0	1	0	0	0	1	1	0	1	1	1	1	1	0	0	1	1	1	1	1	1	0	0	1	0	0	1	0
CHEMBL3219020	NC(=O)c1sc2ccccc2c1O	0	0	0	0	1	1	0	1	0	0	1	0	0	0	0	0	0	0	0	1	0	1	0	1	0	0	1	0	0	0	1	1	0	0	0	0	0	1	1	0	0	0	0	0	0	0	0	1
CHEMBL3410058	COc1ccc(NC(=O)N(CCN2CCCC2)c2ccc(-c3ncnc4[nH]cc(C)c34)cc2)cc1	0	0	1	1	1	1	0	0	0	1	1	1	1	0	0	1	1	0	1	1	0	0	0	0	0	1	1	0	1	0	1	0	1	1	0	1	1	1	1	1	1	1	1	1	1	1	0	1
CHEMBL3347683	CN1CCN(C(=O)Nc2cccc(-c3ccc4c(c3)sc3c(N)ncnc34)c2)CC1	1	1	1	1	1	0	0	1	0	0	1	1	1	1	1	1	1	0	1	1	0	1	0	0	0	1	0	0	1	0	0	1	1	0	0	1	0	1	1	0	1	1	1	1	1	1	0	0
CHEMBL3219030	Nc1nc(-c2ccccc2)nc2c1sc1ncccc12	1	0	0	1	0	0	0	1	0	0	1	1	0	1	1	1	1	1	1	0	0	1	0	0	0	1	0	0	1	0	0	1	1	1	0	1	0	1	1	1	1	0	1	1	1	1	0	0
CHEMBL1836474	Cc1nc(N)c2c3c(sc2n1)CCCC3	1	0	0	0	0	0	0	1	0	0	1	1	0	0	0	0	0	0	0	0	0	1	0	0	0	0	0	0	0	0	0	1	0	1	0	0	0	0	0	0	0	1	1	0	1	1	0	0
CHEMBL3410050	Cc1c[nH]c2ncnc(-c3ccc(NC(=O)N(CCN)c4ccc(Cl)cc4)cc3)c12	1	1	1	1	1	0	0	0	1	1	1	1	1	0	0	1	1	0	1	1	0	0	1	0	0	1	0	1	1	0	0	0	1	1	1	1	0	1	1	1	1	1	1	1	1	1	0	0
CHEMBL5202859	CN1C(=O)[C@@H](N2CCc3c(nn(Cc4ccccc4)c3C(N)=O)C2=O)COc2cc(Cl)ccc21	1	1	1	1	1	1	0	0	1	1	1	1	1	0	0	1	1	0	0	1	0	0	1	0	1	1	1	1	1	1	1	0	1	0	1	1	1	1	1	0	0	1	0	1	0	0	0	1
CHEMBL3410045	Cc1ccc(N(CCO)C(=O)Nc2ccc(-c3ncnc4[nH]cc(C)c34)cc2)cc1	1	1	1	1	1	1	0	0	0	1	1	1	1	0	0	1	1	0	1	1	0	0	0	1	0	1	0	0	1	1	1	0	1	1	0	1	1	1	1	1	1	1	1	1	1	1	0	0
CHEMBL1836398	Nc1ncnc2sc3c(c12)CCC(C(=O)NCc1ccccc1)C3	1	1	1	1	1	0	0	1	0	0	1	1	1	0	0	1	1	0	0	1	0	1	0	0	0	0	0	0	1	0	1	1	0	0	0	1	0	1	1	0	1	0	1	0	1	1	0	0
CHEMBL1269735	OCCNc1ncnc2sc3c(c12)CCCC3	1	0	0	0	1	0	0	1	0	0	1	1	0	0	0	0	0	0	0	1	0	1	0	1	0	0	0	0	1	1	1	1	0	0	0	1	1	0	0	0	1	0	1	0	1	1	0	0
CHEMBL3410025	Cc1[nH]c2ncnc(-c3ccc(NC(=O)Nc4cccc(C(=O)NC(C)C)c4)cc3)c2c1C	1	1	1	1	1	1	0	0	0	1	1	1	1	0	0	1	1	0	1	1	0	0	0	1	1	1	0	0	1	0	1	0	1	1	0	1	0	1	1	0	1	1	1	1	1	1	0	0
CHEMBL3410059	COc1ccc(NC(=O)N(CCN2CCCCC2)c2ccc(-c3ncnc4[nH]cc(C)c34)cc2)cc1	0	0	1	1	1	1	0	0	0	1	1	1	1	1	1	1	1	0	1	1	0	0	0	0	0	1	1	0	1	0	1	0	1	1	0	1	1	1	1	1	1	1	1	1	1	1	0	1
CHEMBL3586447	Cc1cc2cn[nH]c2cc1-c1cccc2c(N)c(C(N)=O)nnc12	1	0	1	1	1	0	0	0	0	1	1	1	1	0	0	1	1	0	1	1	0	0	0	0	0	1	0	0	1	0	1	0	1	0	0	1	0	1	1	1	1	1	0	1	0	0	0	0
CHEMBL3613623	COC(=O)c1cccc(NC(=O)C2(CN(C)C)CCN(c3ncnc4[nH]c(C)c(C)c34)CC2)c1	0	0	1	1	1	1	0	0	0	1	1	1	0	1	1	1	1	0	0	1	0	0	0	0	0	1	0	0	1	0	1	0	1	1	0	1	1	1	1	0	1	1	1	1	1	1	1	0
CHEMBL3347661	CC(C)NC(=O)Nc1cccc(-c2ccc3c(c2)sc2c(N)ncnc23)c1	1	1	1	1	1	0	0	1	0	0	1	1	1	0	0	1	1	0	1	1	0	1	0	1	1	1	0	0	1	0	0	1	1	0	0	1	0	1	1	0	1	1	1	1	1	1	0	0
CHEMBL3185148	Nc1nc(NCCNc2ncc(-n3ccnc3)c(-c3ccc(Cl)cc3Cl)n2)ccc1[N+](=O)[O-]	1	1	1	1	1	1	0	0	1	1	1	1	0	1	1	1	1	1	1	0	0	0	1	0	0	1	0	1	1	0	0	0	1	0	1	1	0	1	1	1	1	0	1	1	1	1	0	0
CHEMBL1836487	CC1(C)CCc2sc3ncnc(N)c3c21	1	0	0	0	0	0	0	1	0	0	0	0	0	0	0	0	0	0	0	0	0	1	0	0	0	0	0	0	0	0	0	1	0	0	0	1	0	0	0	0	1	1	1	0	1	1	0	0
CHEMBL3797469	CN(C)C(=O)Oc1cccc(NC(=O)C2(N)CCN(c3ncnc4[nH]c5c(c34)CCCC5)CC2)c1	1	1	1	1	1	1	0	0	0	1	1	1	1	1	1	1	1	0	0	1	0	0	0	0	0	1	1	0	1	0	1	0	1	1	0	1	0	1	1	0	1	1	1	1	1	1	1	1
CHEMBL538197	NC(=O)c1cc2ccccc2s1	0	0	0	0	1	0	0	1	0	0	1	0	0	0	0	0	0	0	0	1	0	1	0	0	0	0	0	0	0	0	1	1	0	0	0	0	0	1	1	0	0	0	0	0	0	0	0	0
CHEMBL3219010	Cc1ccc(-c2cc(C(F)(F)F)c3c(N)c(C(N)=O)sc3n2)o1	1	0	0	0	1	1	1	1	0	0	0	0	0	0	0	0	1	1	0	1	1	1	0	0	0	1	1	0	0	0	1	1	1	0	0	0	0	1	1	0	0	1	0	1	0	0	0	1
CHEMBL568904	Cc1ccc2c(N)c(C(N)=O)sc2n1	1	0	0	0	1	0	0	1	0	0	0	0	0	0	0	0	0	0	0	1	0	1	0	0	0	1	0	0	0	0	1	1	1	0	0	0	0	1	1	0	0	1	0	1	0	0	0	0
CHEMBL3623447	CCCNc1ncc(-c2ncccc2-c2ccccc2Cl)s1	1	1	1	0	0	0	0	1	1	1	1	1	0	0	0	0	1	0	0	0	0	1	1	0	0	1	0	1	1	0	0	1	1	0	1	1	0	1	1	1	1	1	1	1	0	1	0	0
CHEMBL590109	NCCn1cc(-c2cc(-c3cc4ccccc4s3)c3[nH]ncc3c2)c2nc(N)ncc21	1	1	1	1	0	0	0	1	0	1	1	1	1	0	0	1	1	1	1	0	0	1	0	0	0	1	0	0	1	0	0	1	1	0	0	1	0	1	1	1	1	0	1	1	0	1	0	0
CHEMBL1483395	NC(=O)c1sc2nc(-c3ccccc3)c3c(c2c1N)CCCC3	1	1	1	0	1	0	0	1	0	0	1	1	1	0	0	1	1	0	0	1	0	1	0	0	0	1	0	0	0	0	1	1	1	0	0	0	0	1	1	0	0	0	0	1	0	0	0	0
CHEMBL3116050	C[C@H](Nc1nc(Nc2cn(C)cn2)c2cc[nH]c2n1)c1ncc(F)cn1	1	1	1	1	0	0	1	0	0	1	0	1	0	1	1	0	1	1	1	0	1	0	0	0	1	1	0	0	1	0	0	0	0	1	0	1	0	1	1	1	1	1	1	0	1	1	0	0
CHEMBL1581452	CC1(C)Cc2c(sc3ncnc(N)c23)CO1	1	0	0	0	1	0	0	1	0	0	0	1	0	0	1	0	0	0	0	1	0	1	0	0	0	0	1	0	0	1	1	1	0	0	0	1	1	0	0	0	1	1	1	0	1	1	0	0
CHEMBL3410023	CC(C)NC(=O)c1cccc(NC(=O)Nc2ccc(-c3ncnc4[nH]cnc34)cc2)c1	0	0	1	1	1	1	0	0	0	1	1	1	1	0	0	1	1	0	1	1	0	0	0	0	1	1	0	0	1	0	1	0	1	1	0	1	0	1	1	0	1	1	1	1	1	1	0	0
CHEMBL3410049	COc1ccc(N(CCN)C(=O)Nc2ccc(-c3ncnc4[nH]cc(C)c34)cc2)cc1	1	1	1	1	1	1	0	0	0	1	1	1	1	0	0	1	1	0	1	1	0	0	0	0	0	1	1	0	1	0	1	0	1	1	0	1	1	1	1	1	1	1	1	1	1	1	0	1
CHEMBL1836358	Nc1ncnc2c1sc1ccccc12	0	0	0	0	0	0	0	1	0	0	1	1	0	0	0	0	1	0	0	0	0	1	0	0	0	1	0	0	0	0	0	1	1	0	0	1	0	1	1	0	1	0	1	1	1	1	0	0
CHEMBL3219009	NC(=O)c1sc2nc(Cc3ccccc3)cc(C(F)(F)F)c2c1N	1	0	1	0	1	0	1	1	0	0	1	1	0	0	0	0	1	0	0	1	1	1	0	0	0	1	0	0	0	0	1	1	1	0	0	0	0	1	1	0	0	0	0	1	0	0	0	0
CHEMBL3347658	Nc1ncnc2c1sc1cc(-c3cccc(NC=O)c3)ccc12	1	0	1	1	1	0	0	1	0	0	1	1	1	0	0	1	1	0	1	1	0	1	0	0	0	1	0	0	0	0	0	1	1	0	0	1	1	1	1	0	1	0	1	1	1	1	0	0
CHEMBL3219027	Nc1ncnc2c1sc1c(-c3ccccc3)cccc12	1	0	1	0	0	0	0	1	0	0	1	1	1	0	0	1	1	0	1	0	0	1	0	0	0	1	0	0	0	0	0	1	1	0	0	1	0	1	1	0	1	0	1	1	1	1	0	0
CHEMBL2070503	CCCNc1ncc(-c2cc(-c3cc(OCCC)ccc3Cl)nc(-c3cnccn3)n2)s1	1	1	1	1	1	0	0	1	1	1	1	1	0	1	1	1	1	1	1	1	0	1	1	0	0	1	1	1	1	1	1	1	1	1	1	1	1	1	1	1	1	1	1	1	1	1	0	1
CHEMBL1165229	COc1ccc(Nc2ncnc3sc4c(c23)CCCC4)cc1	1	1	1	0	1	0	0	1	0	0	1	1	1	0	0	1	1	0	0	1	0	1	0	0	0	1	1	0	0	0	1	1	0	0	0	1	1	1	1	0	1	1	1	1	1	1	0	1
CHEMBL3613612	COC(=O)c1cccc(NC(=O)C2(CN(C)C)CCN(c3ccnc4[nH]ncc34)CC2)c1	1	1	1	1	1	1	0	0	0	1	1	1	0	1	1	1	1	0	0	1	0	0	0	0	0	1	0	0	1	0	1	0	0	1	0	1	1	1	1	1	1	1	1	1	1	1	1	0
CHEMBL3219012	NC(=O)c1sc2nc(-c3ccccc3)cc(-c3ccco3)c2c1N	1	0	1	0	1	1	0	1	0	0	1	1	0	0	0	0	1	1	1	1	0	1	0	0	0	1	1	0	0	1	1	1	1	0	0	0	1	1	1	0	0	0	0	1	0	0	0	1
CHEMBL3219008	NC(=O)c1sc2nc(-c3ccc4c(c3)OCCO4)cc(C(F)(F)F)c2c1N	1	0	1	0	1	1	1	1	0	0	1	1	0	0	1	1	1	0	0	1	1	1	0	0	0	1	1	0	0	1	1	1	1	0	0	0	1	1	1	0	0	0	0	1	0	0	0	1
CHEMBL1836475	Nc1nc(S)nc2sc3c(c12)CCCCC3	1	0	0	0	0	0	0	1	0	0	0	0	0	0	0	0	0	0	0	0	0	1	0	0	0	0	0	0	0	0	0	1	0	0	0	0	0	0	0	0	0	0	1	0	1	1	0	0
CHEMBL3623439	Oc1ccc(Nc2ncc(-c3ccncc3-c3ccccc3Cl)s2)cc1	1	0	1	0	1	0	0	1	1	1	1	1	1	0	0	1	1	0	1	1	0	1	1	1	0	1	1	1	1	0	1	1	0	0	1	1	0	1	1	1	1	0	1	1	0	1	0	1
CHEMBL3623444	CCCNc1ncc(-c2ccncc2)s1	1	0	0	0	0	0	0	1	0	1	0	0	0	0	0	0	0	0	0	0	0	1	0	0	0	0	0	0	1	0	0	1	0	0	0	1	0	1	1	1	1	1	1	0	0	1	0	0
CHEMBL3347511	Nc1ncnc2c1sc1cc(-c3ccc(NC=O)cc3)ccc12	1	0	1	1	1	0	0	1	0	0	1	1	1	0	0	1	1	0	1	1	0	1	0	0	0	1	0	0	0	0	0	1	1	0	0	1	1	1	1	0	1	0	1	1	1	1	0	0
CHEMBL3219011	NC(=O)c1sc2nc(-c3cccs3)cc(C(F)(F)F)c2c1N	1	0	0	0	1	0	1	1	0	0	0	0	0	0	0	0	1	1	0	1	1	1	0	0	0	1	0	0	0	0	1	1	1	0	0	0	0	1	1	0	0	0	0	1	0	0	0	0
CHEMBL1365821	C=CCNc1nc(N)c(C(=O)c2ccc3c(c2)OCO3)s1	1	0	0	0	1	1	0	1	0	1	1	0	0	0	0	0	0	0	0	1	0	1	0	0	0	0	1	0	1	0	1	1	0	0	0	1	1	1	1	0	0	0	1	0	1	1	1	1
CHEMBL1836394	Nc1ncnc2sc3c(c12)CCc1ccccc1-3	1	0	0	0	0	0	0	1	0	0	1	1	1	0	0	1	1	0	0	0	0	1	0	0	0	0	0	0	0	0	0	1	0	0	0	1	0	1	1	0	1	0	1	0	1	1	0	0
CHEMBL2070611	CCC(CC)Oc1cc(C)c(-c2cc(-c3cnc(NC(C)=O)s3)nc(-c3cnccn3)n2)c(C)c1	1	1	1	1	1	1	0	1	0	1	1	1	0	1	1	1	1	1	1	1	0	1	0	0	0	1	1	0	1	1	1	1	1	1	0	1	1	1	1	1	1	1	1	1	1	1	0	1
CHEMBL207012	NC(=O)c1sc2ncccc2c1N	0	0	0	0	1	0	0	1	0	0	0	0	0	0	0	0	0	0	0	1	0	1	0	0	0	1	0	0	1	0	1	1	0	0	0	1	0	1	1	1	1	0	0	1	0	0	0	0
CHEMBL3410056	COCCN(C(=O)Nc1ccc(-c2ncnc3[nH]c(C)c(C)c23)cc1F)c1ccc(Cl)cc1	1	1	1	1	1	1	1	0	1	1	1	1	1	0	0	1	1	0	1	1	1	0	1	0	0	1	0	1	1	1	1	0	1	1	1	1	1	1	1	0	1	1	1	1	1	1	0	0
CHEMBL4438748	CN(C)c1ccc(C(=O)Nc2cccc(NC(=O)COc3ccc4c(=O)ccoc4c3)c2)cc1	1	1	1	0	1	1	0	0	0	0	1	1	1	0	0	1	1	0	0	1	0	0	0	1	0	1	1	0	0	1	1	0	0	0	0	1	1	1	1	0	0	1	0	1	0	0	0	1
CHEMBL1836479	Nc1nc(-c2cccs2)nc2sc3c(c12)CCCC3	1	0	0	0	0	0	0	1	0	0	1	1	0	0	0	0	1	1	0	0	0	1	0	0	0	0	0	0	0	0	0	1	0	1	0	0	0	1	1	0	0	0	1	0	1	1	0	0
CHEMBL5417444	COc1cc(-n2cnc3cc(-c4cnn(C)c4)ccc32)cc(OC(F)F)c1C(=O)NC1CC1	0	0	1	1	1	1	1	0	0	1	1	1	1	0	0	0	1	0	1	1	1	0	0	0	1	1	1	0	1	0	1	0	1	0	0	1	1	1	1	1	1	1	1	1	0	1	0	1
CHEMBL5180888	N#CCCN(Cc1ccccc1)C(=O)c1ccc(S(=O)(=O)Nc2cccc(Cl)c2)cc1	1	1	1	0	1	1	0	1	1	0	1	1	1	0	0	1	1	0	0	1	0	1	1	0	0	1	0	1	1	0	1	1	0	0	1	1	0	1	1	0	0	0	0	1	0	0	0	0
CHEMBL3219029	Cc1nc(N)c2sc3ncccc3c2n1	1	0	0	1	0	0	0	1	0	0	0	1	0	1	1	0	1	1	0	0	0	1	0	0	0	1	0	0	1	0	0	1	1	1	0	1	0	1	1	1	1	1	1	1	1	1	0	0
CHEMBL1165129	CN(C)c1ncnc2sc3c(c12)CCCC3	1	0	0	0	0	0	0	1	0	0	1	1	0	0	0	0	0	0	0	0	0	1	0	0	0	0	0	0	0	0	0	1	0	0	0	1	0	0	0	0	1	1	1	0	1	1	0	0
CHEMBL565452	Cc1c[nH]c2ncnc(N3CCN(/C(=N/C#N)Nc4ccc(F)c(Br)c4)[C@@H](C)C3)c12	1	1	1	1	0	0	1	0	0	1	1	1	0	1	1	1	1	0	0	0	1	0	0	0	1	1	0	0	1	0	0	0	0	1	0	1	0	1	1	1	1	1	1	1	1	1	0	0
CHEMBL3799326	Cc1[nH]c2ncnc(N3CCC(CN)(C(=O)Nc4cccc(OC(=O)N(C)C)c4)CC3)c2c1C	0	0	1	1	1	1	0	0	0	1	1	1	0	1	1	1	1	0	0	1	0	0	0	0	0	1	1	0	1	0	1	0	1	1	0	1	0	1	1	0	1	1	1	1	1	1	1	1
CHEMBL3219015	NNC(=O)c1sc2ncccc2c1N	1	0	0	1	1	0	0	1	0	0	0	0	0	0	0	0	0	0	0	1	0	1	0	0	0	1	0	0	1	0	1	1	0	0	0	1	0	1	1	1	1	0	0	1	0	0	0	0
CHEMBL3219021	NC(=O)c1sc2cccnc2c1N	0	0	0	0	1	0	0	1	0	0	0	0	0	0	0	0	0	0	0	1	0	1	0	0	0	1	0	0	1	0	1	1	1	0	0	1	0	1	1	1	1	0	0	1	0	0	0	0
CHEMBL2070616	COc1cc(C)c(-c2cc(-c3cnc(NC(C)=O)s3)nc(-c3cnccn3)n2)c(C)c1	1	1	1	1	1	1	0	1	0	1	1	1	0	1	1	1	1	1	1	1	0	1	0	0	0	1	1	0	1	0	1	1	1	1	0	1	1	1	1	1	1	1	1	1	1	1	0	1
CHEMBL3613609	C#CCOC(=O)c1cccc(NC(=O)C2(CN(C)C)CCN(c3ncnc4[nH]cc(C)c34)CC2)c1	1	1	1	1	1	1	0	0	0	1	1	1	0	1	1	1	1	0	0	1	0	0	0	0	0	1	0	0	1	1	1	0	0	1	0	1	1	1	1	1	1	1	1	1	1	1	1	0
CHEMBL1951346	Cc1c[nH]c2ncnc(-c3ccc(NC(=O)Nc4cccc(C(=O)NC(C)C)c4)cc3)c12	1	1	1	1	1	1	0	0	0	1	1	1	1	0	0	1	1	0	1	1	0	0	0	1	1	1	0	0	1	0	1	0	1	1	0	1	0	1	1	1	1	1	1	1	1	1	0	0
CHEMBL1836483	CC(Nc1ncnc2sc3c(c12)CCCC3)c1ccccc1	1	1	1	0	0	0	0	1	0	0	1	1	1	0	0	1	1	0	0	0	0	1	0	0	1	1	0	0	1	0	0	1	0	0	0	1	0	1	1	0	1	1	1	0	1	1	0	0
CHEMBL3219013	COc1ccc(-c2cc(-c3ccccc3)nc3sc(C(N)=O)c(N)c23)cc1	1	1	1	0	1	1	0	1	0	0	1	1	1	0	0	1	1	0	1	1	0	1	0	0	0	1	1	0	0	0	1	1	1	0	0	0	1	1	1	0	0	1	0	1	0	0	0	1
CHEMBL1836485	Nc1ncnc2sc3c(c12)CC1CC3C1	1	0	0	0	0	0	0	1	0	0	1	1	0	0	0	0	0	0	0	0	0	1	0	0	0	0	0	0	0	0	0	1	0	0	0	1	0	0	0	0	1	0	1	0	1	1	0	0
CHEMBL3347507	Nc1ncnc2c1sc1cc(-c3cccc(-c4nn[nH]n4)c3)ccc12	1	0	1	1	0	0	0	1	0	1	1	1	1	0	0	1	1	1	1	0	0	1	0	0	0	1	0	0	0	0	0	1	1	1	0	1	0	1	1	0	1	0	1	1	1	1	0	0
CHEMBL3623440	CC(=O)Nc1ncc(-c2ccncc2-c2ccccc2Cl)s1	1	0	1	0	1	0	0	1	1	1	1	1	0	0	0	0	1	0	0	1	0	1	1	0	0	0	0	1	1	0	1	1	0	0	1	1	0	1	1	1	1	1	1	0	0	1	0	0
CHEMBL3613608	CCC(C)OC(=O)c1cccc(NC(=O)C2(CN(C)C)CCN(c3ncnc4[nH]cc(C)c34)CC2)c1	0	0	1	1	1	1	0	0	0	1	1	1	0	1	1	1	1	0	0	1	0	0	0	0	0	1	1	0	1	1	1	0	0	1	0	1	1	1	1	1	1	1	1	1	1	1	1	0
CHEMBL3355491	Cc1cccc(NS(=O)(=O)c2ccc(C(=O)N(C)Cc3ccccc3)cc2)c1	1	1	1	0	1	1	0	1	0	0	1	1	1	0	0	1	1	0	0	1	0	1	0	0	0	1	0	0	1	0	1	1	0	0	0	1	0	1	1	0	0	1	0	1	0	0	0	0
CHEMBL3219017	Nc1c(C(=O)O)sc2ccccc12	0	0	0	0	1	1	0	1	0	0	1	0	0	0	0	0	0	0	0	1	0	1	0	1	0	1	0	0	0	0	1	1	0	0	0	0	0	1	1	0	0	0	0	1	0	0	1	0
CHEMBL3745885	Cn1c(=O)c(S(=O)(=O)c2ccc(F)cc2F)cc2cnc(Nc3ccc4[nH]ccc4c3)nc21	1	0	1	1	1	1	1	1	0	1	1	1	1	0	0	1	1	0	1	1	1	1	0	0	0	1	0	0	1	0	1	1	1	0	0	1	0	1	1	1	1	1	1	1	1	1	0	0
CHEMBL3410057	COc1ccc(NC(=O)N(C)c2ccc(-c3ncnc4[nH]cc(C)c34)cc2)cc1	1	1	1	1	1	1	0	0	0	1	1	1	1	0	0	1	1	0	1	1	0	0	0	0	0	1	1	0	1	0	1	0	1	1	0	1	1	1	1	1	1	1	1	1	1	1	0	1
CHEMBL5209373	Cc1c2cc[nH]c(=O)c2c(C)c2c1[nH]c1ccc(OC(=O)c3ccccc3)cc12	1	1	1	0	1	1	0	0	0	1	1	1	1	0	0	1	1	0	1	1	0	0	0	1	0	1	1	0	1	0	1	0	1	0	0	1	0	1	1	1	1	1	0	1	0	0	1	1
CHEMBL2070614	CNC(=O)Nc1ncc(-c2cc(-c3c(C)cc(OC)cc3C)nc(-c3cnccn3)n2)s1	1	1	1	1	1	1	0	1	0	1	1	1	0	1	1	1	1	1	1	1	0	1	0	1	0	1	1	0	1	0	1	1	1	1	0	1	1	1	1	1	1	1	1	1	1	1	0	1
CHEMBL1836484	c1nc(N2CCCCC2)c2c3c(sc2n1)CCCC3	1	1	0	0	0	0	0	1	0	0	1	1	0	1	1	1	0	0	0	0	0	1	0	0	0	0	0	0	1	0	0	1	0	0	0	1	0	0	0	0	1	0	1	0	1	1	0	0
CHEMBL3629278	Cc1cc(NC(=O)Nc2ccc(-c3ncnc4[nH]cc(C)c34)cc2F)ccn1	1	1	1	1	1	0	1	0	0	1	1	1	0	1	1	1	1	1	1	1	1	0	0	1	0	1	0	0	1	0	0	0	1	1	0	1	0	1	1	1	1	1	1	1	1	1	0	0
CHEMBL2070497	CCCNc1ncc(-c2cc(-c3c(Cl)cc(OC)cc3Cl)nc(-c3cnccn3)n2)s1	1	1	1	1	1	0	0	1	1	1	1	1	0	1	1	1	1	1	1	1	0	1	1	0	0	1	1	1	1	0	1	1	1	1	1	1	1	1	1	1	1	1	1	1	1	1	0	1
CHEMBL1836389	NC(=O)C1CCc2c(sc3ncnc(N)c23)C1	1	0	0	1	1	0	0	1	0	0	1	1	0	0	0	0	0	0	0	1	0	1	0	0	0	0	0	0	0	0	1	1	0	0	0	1	0	0	0	0	1	0	1	0	1	1	0	0
CHEMBL3613602	COC(=O)c1cccc(NC(=O)C2(N(C)C)CCN(c3ncnc4[nH]cc(C)c34)CC2)c1	1	1	1	1	1	1	0	0	0	1	1	1	0	1	1	1	1	0	0	1	0	0	0	0	0	1	0	0	1	0	1	0	0	1	0	1	1	1	1	1	1	1	1	1	1	1	1	0
CHEMBL4303259	Cc1cc(C(=O)Nc2cccc(C(=O)Nc3cccc(C(F)(F)F)c3)c2)on1	1	0	1	0	1	1	1	0	0	1	1	1	1	0	0	0	1	0	0	1	1	0	0	0	0	1	1	0	0	0	1	0	1	0	0	0	0	1	1	0	0	1	0	1	0	0	0	1
CHEMBL1836397	Nc1ncnc2sc3c(c12)CCC(C(=O)O)C3	1	0	0	0	1	1	0	1	0	0	1	1	0	0	0	0	0	0	0	1	0	1	0	1	0	0	0	0	0	0	1	1	0	0	0	1	0	0	0	0	1	0	1	0	1	1	1	0
CHEMBL3410041	Cc1c[nH]c2ncnc(-c3ccc(NC(=O)N(CCO)c4cccc(Cl)c4)cc3)c12	1	1	1	1	1	1	0	0	1	1	1	1	1	0	0	1	1	0	1	1	0	0	1	1	0	1	0	1	1	1	1	0	1	1	1	1	1	1	1	1	1	1	1	1	1	1	0	0
CHEMBL211002	NC(=O)c1sc2ccccc2c1N	1	0	0	0	1	0	0	1	0	0	1	0	0	0	0	0	0	0	0	1	0	1	0	0	0	1	0	0	0	0	1	1	0	0	0	0	0	1	1	0	0	0	0	1	0	0	0	0
CHEMBL3347694	Nc1ncnc2c1sc1cc(-c3cccc(C(=O)NCC(=O)N4CCOCC4)c3)ccc12	1	1	1	1	1	1	0	1	0	0	1	1	1	1	1	1	1	0	1	1	0	1	0	0	0	1	0	0	1	1	1	1	1	0	0	1	1	1	1	0	1	0	1	1	1	1	0	0
CHEMBL2153541	Nc1ncnc2c1sc1nccnc12	0	0	0	1	0	0	0	1	0	0	0	1	0	1	1	0	1	1	0	0	0	1	0	0	0	1	0	0	1	0	0	1	1	0	0	1	0	1	0	1	1	0	1	1	1	1	0	0
CHEMBL570116	Cc1c[nH]c2ncnc(N3CCN(C(=O)Nc4cccc(OC(=O)N(C)C)c4)[C@@H](C)C3)c12	1	1	1	1	1	1	0	0	0	1	1	1	0	1	1	1	1	0	0	1	0	0	0	0	1	1	1	0	1	0	1	0	0	1	0	1	0	1	1	1	1	1	1	1	1	1	1	1
CHEMBL3613606	CCCOC(=O)c1cccc(NC(=O)C2(CN(C)C)CCN(c3ncnc4[nH]cc(C)c34)CC2)c1	0	0	1	1	1	1	0	0	0	1	1	1	0	1	1	1	1	0	0	1	0	0	0	0	0	1	0	0	1	1	1	0	0	1	0	1	1	1	1	1	1	1	1	1	1	1	1	0
CHEMBL1836472	Nc1ncnc2sc3c(c12)CCC3	1	0	0	0	0	0	0	1	0	0	0	0	0	0	0	0	0	0	0	0	0	1	0	0	0	0	0	0	0	0	0	1	0	0	0	1	0	0	0	0	1	0	1	0	1	1	0	0
CHEMBL3219018	CNc1c(C(N)=O)sc2ccccc12	1	0	0	0	1	0	0	1	0	0	1	0	0	0	0	0	0	0	0	1	0	1	0	0	0	1	0	0	0	0	1	1	0	0	0	1	0	1	1	0	0	1	0	1	0	0	0	0
CHEMBL570126	Cc1c[nH]c2ncnc(N3CCN(/C(=N/C#N)Nc4cccc(Br)c4)[C@@H](C)C3)c12	1	1	1	1	0	0	0	0	0	1	1	1	0	1	1	1	1	0	0	0	0	0	0	0	1	1	0	0	1	0	0	0	0	1	0	1	0	1	1	1	1	1	1	1	1	1	0	0
CHEMBL1836486	CC1CCc2c(sc3ncnc(N)c23)C1	1	0	0	0	0	0	0	1	0	0	1	1	0	0	0	0	0	0	0	0	0	1	0	0	0	0	0	0	0	0	0	1	0	0	0	1	0	0	0	0	1	1	1	0	1	1	0	0
CHEMBL3355482	CN(Cc1ccccc1)C(=O)c1ccc(S(=O)(=O)Nc2ccccc2)cc1	1	1	1	0	1	1	0	1	0	0	1	1	1	0	0	1	1	0	0	1	0	1	0	0	0	1	0	0	1	0	1	1	0	0	0	1	0	1	1	0	0	1	0	1	0	0	0	0
CHEMBL3613603	COC(=O)COc1cccc(NC(=O)C2(CN(C)C)CCN(c3ncnc4[nH]cc(C)c34)CC2)c1	0	0	1	1	1	1	0	0	0	1	1	1	0	1	1	1	1	0	0	1	0	0	0	0	0	1	1	0	1	1	1	0	0	1	0	1	1	1	1	1	1	1	1	1	1	1	1	1
CHEMBL4779405	O=C(NCc1ccccc1)c1ccc(S(=O)(=O)NCc2ccccc2)cc1	1	1	1	0	1	1	0	1	0	0	1	1	1	0	0	1	1	0	0	1	0	1	0	0	0	0	0	0	1	0	1	1	0	0	0	1	0	1	1	0	0	0	0	0	0	0	0	0
CHEMBL3410026	Cc1c[nH]c2ncnc(-c3ccc(NC(=O)Nc4cccc(C(=O)NC(C)C)c4)c(C(F)(F)F)c3)c12	1	1	1	1	1	1	1	0	0	1	1	1	1	0	0	1	1	0	1	1	1	0	0	0	1	1	0	0	1	0	1	0	1	1	0	1	0	1	1	1	1	1	1	1	1	1	0	0
CHEMBL1836481	CNc1ncnc2sc3c(c12)CCCC3	1	0	0	0	0	0	0	1	0	0	1	1	0	0	0	0	0	0	0	0	0	1	0	0	0	0	0	0	0	0	0	1	0	0	0	1	0	0	0	0	1	1	1	0	1	1	0	0
CHEMBL1836388	CCOC(=O)C1CCc2c(sc3ncnc(N)c23)C1	1	0	0	0	1	1	0	1	0	0	1	1	0	0	0	0	0	0	0	1	0	1	0	0	0	0	0	0	0	1	1	1	0	0	0	1	1	0	0	0	1	1	1	0	1	1	1	0
CHEMBL3622871	CCCNc1ncc(-c2ccncc2-c2ccccc2C)s1	1	1	1	0	0	0	0	1	0	1	1	1	0	0	0	0	1	0	0	0	0	1	0	0	0	0	0	0	1	0	0	1	0	0	0	1	0	1	1	1	1	1	1	0	0	1	0	0
CHEMBL3410039	Cc1c[nH]c2ncnc(-c3ccc(NC(=O)N(CCO)c4ccc(F)cc4)cc3)c12	1	1	1	1	1	1	1	0	0	1	1	1	1	0	0	1	1	0	1	1	1	0	0	1	0	1	0	0	1	1	1	0	1	1	0	1	1	1	1	1	1	1	1	1	1	1	0	0
CHEMBL3407526	Cc1c[nH]c2ncnc(-c3ccc(NC(=O)Nc4cccc(C(=O)NC(C)C)c4)c(F)c3)c12	1	1	1	1	1	1	1	0	0	1	1	1	1	0	0	1	1	0	1	1	1	0	0	0	1	1	0	0	1	0	1	0	1	1	0	1	0	1	1	1	1	1	1	1	1	1	0	0
CHEMBL2070618	CNC(=O)Nc1ncc(-c2cc(-c3c(Cl)cc(OC)cc3Cl)nc(-c3cnccn3)n2)s1	1	0	1	1	1	1	0	1	1	1	1	1	0	1	1	1	1	1	1	1	0	1	1	1	0	1	1	1	1	0	1	1	1	1	1	1	1	1	1	1	1	1	1	1	1	1	0	1
CHEMBL5436237	C=CC(=O)N1CCC(Oc2n[nH]c3ncc(-c4cn(-c5c(F)ccc(NS(=O)(=O)c6cccc(-c7ccccc7)c6)c5F)nn4)cc23)C1	1	1	1	1	1	1	1	1	0	1	1	1	1	0	0	1	1	1	1	1	1	1	0	0	0	1	1	0	1	1	1	1	1	1	0	1	1	1	1	1	1	0	1	1	1	1	0	1
CHEMBL3219023	Nc1ncnc2c1oc1ccccc12	0	0	0	0	1	0	0	0	0	0	1	1	0	0	0	0	1	0	0	1	0	0	0	0	0	1	1	0	0	0	1	0	1	0	0	1	0	1	1	0	1	0	1	1	1	1	0	1
CHEMBL3219025	Nc1ncnc2c1sc1cccc(-c3ccccc3)c12	1	0	1	0	0	0	0	1	0	0	1	1	1	0	0	1	1	0	1	0	0	1	0	0	0	1	0	0	0	0	0	1	1	0	0	1	0	1	1	0	1	0	1	1	1	1	0	0
CHEMBL2153531	Nc1ncnc2c1sc1cccnc12	0	0	0	1	0	0	0	1	0	0	0	1	0	1	1	0	1	1	0	0	0	1	0	0	0	1	0	0	1	0	0	1	1	0	0	1	0	1	1	1	1	0	1	1	1	1	0	0
CHEMBL3219016	CCOC(=O)c1sc2ccccc2c1N	1	0	0	0	1	1	0	1	0	0	1	0	0	0	0	0	0	0	0	1	0	1	0	0	0	1	0	0	0	1	1	1	0	0	0	0	1	1	1	0	0	1	0	1	0	0	1	0
CHEMBL3410036	Cc1c[nH]c2ncnc(-c3ccc(NC(=O)N(CCO)c4ccccc4)cc3)c12	1	1	1	1	1	1	0	0	0	1	1	1	1	0	0	1	1	0	1	1	0	0	0	1	0	1	0	0	1	1	1	0	1	1	0	1	1	1	1	1	1	1	1	1	1	1	0	0
CHEMBL3622867	CCCNc1ncc(-c2ccncc2-c2ccccc2Cl)s1	1	1	1	0	0	0	0	1	1	1	1	1	0	0	0	0	1	0	0	0	0	1	1	0	0	0	0	1	1	0	0	1	0	0	1	1	0	1	1	1	1	1	1	0	0	1	0	0
CHEMBL3410034	Cc1c[nH]c2ncnc(-c3ccc(NC(=O)Nc4ccccn4)cc3)c12	1	1	1	1	1	0	0	0	0	1	1	1	0	1	1	1	1	1	1	1	0	0	0	1	0	1	0	0	1	0	0	0	1	1	0	1	0	1	1	1	1	1	1	1	1	1	0	0
CHEMBL3800259	CN(C)CC1(C(=O)Nc2cccc(OC(=O)N(C)C)c2)CCN(c2ncnc3[nH]c4c(c23)CCCC4)CC1	0	0	1	1	1	1	0	0	0	1	1	1	1	1	1	1	1	0	0	1	0	0	0	0	0	1	1	0	1	0	1	0	1	1	0	1	0	1	1	0	1	1	1	1	1	1	1	1
CHEMBL2380834	O=C(Nc1ccc(Nc2ccnc3[nH]c(=O)c4ccccc4c23)cc1)c1ccc(F)cc1C(F)(F)F	1	0	1	1	1	1	1	0	0	0	1	1	1	0	0	1	1	0	1	1	1	0	0	0	0	1	0	0	1	0	1	0	0	0	0	1	0	1	1	1	1	0	1	1	1	1	0	0
CHEMBL3219024	Nc1ncnc2c1[nH]c1ccccc12	1	0	0	1	0	0	0	0	0	1	1	1	0	0	0	0	1	0	0	0	0	0	0	0	0	1	0	0	0	0	0	0	1	0	0	1	0	1	1	0	1	0	1	1	1	1	0	0
CHEMBL1836478	Nc1nc(SCC(=O)O)nc2sc3c(c12)CCCC3	1	0	0	0	1	1	0	1	0	0	1	1	0	0	0	0	0	0	0	1	0	1	0	1	0	0	0	0	0	0	1	1	0	0	0	0	0	0	0	0	0	0	1	0	1	1	1	0
CHEMBL1951350	CCn1c(=O)[nH]c2ncnc(-c3ccc(NC(=O)Nc4cccc(C(=O)NC(C)C)c4)cc3)c21	1	1	1	1	1	1	0	0	0	0	1	1	1	0	0	1	1	0	0	1	0	0	0	1	1	1	0	0	1	0	1	0	1	0	0	1	0	1	1	0	1	1	1	1	1	1	0	0
CHEMBL3410054	Cc1[nH]c2ncnc(-c3ccc(NC(=O)N(CCN)c4ccc(Cl)cc4)c(F)c3)c2c1C	1	1	1	1	1	0	1	0	1	1	1	1	1	0	0	1	1	0	1	1	1	0	1	0	0	1	0	1	1	0	0	0	1	1	1	1	0	1	1	0	1	1	1	1	1	1	0	0
CHEMBL3347528	CCNC(=O)Nc1cccc(-c2ccc3c(c2)sc2c(N)ncnc23)c1	1	1	1	1	1	0	0	1	0	0	1	1	1	0	0	1	1	0	1	1	0	1	0	1	0	1	0	0	1	0	0	1	1	0	0	1	0	1	1	0	1	1	1	1	1	1	0	0
CHEMBL1836477	Nc1nc(S)nc2sc3c(c12)CCCC3	1	0	0	0	0	0	0	1	0	0	1	1	0	0	0	0	0	0	0	0	0	1	0	0	0	0	0	0	0	0	0	1	0	0	0	0	0	0	0	0	0	0	1	0	1	1	0	0
CHEMBL2380845	O=C(Nc1ccc(Nc2ccnc3[nH]c(=O)c4ccccc4c23)cc1)c1ccccc1	1	1	1	1	1	1	0	0	0	0	1	1	1	0	0	1	1	0	1	1	0	0	0	0	0	1	0	0	1	0	1	0	0	0	0	1	0	1	1	1	1	0	1	1	1	1	0	0
CHEMBL377085	Cc1cc(C)c2c(N)c(C(N)=O)sc2n1	1	0	0	0	1	0	0	1	0	0	0	0	0	0	0	0	0	0	0	1	0	1	0	0	0	1	0	0	0	0	1	1	1	0	0	0	0	1	1	0	0	1	0	1	0	0	0	0
CHEMBL3629280	Cc1c[nH]c2ncnc(-c3ccc(NC(=O)N(CCO)c4ccccc4)c(F)c3)c12	1	1	1	1	1	1	1	0	0	1	1	1	1	0	0	1	1	0	1	1	1	0	0	1	0	1	0	0	1	1	1	0	1	1	0	1	1	1	1	1	1	1	1	1	1	1	0	0
CHEMBL3613610	COC(=O)c1cccc(NC(=O)C2(CN(C)C)CCN(c3ncnc4[nH]ccc34)CC2)c1	1	1	1	1	1	1	0	0	0	1	1	1	0	1	1	1	1	0	0	1	0	0	0	0	0	1	0	0	1	0	1	0	0	1	0	1	1	1	1	1	1	1	1	1	1	1	1	0
CHEMBL3613601	COC(=O)c1cccc(NC(=O)C2(N)CCN(c3ncnc4[nH]cc(C)c34)CC2)c1	1	1	1	1	1	1	0	0	0	1	1	1	0	1	1	1	1	0	0	1	0	0	0	0	0	1	0	0	1	0	1	0	0	1	0	1	1	1	1	1	1	1	1	1	1	1	1	0
CHEMBL1951441	CC(C)NC(=O)c1cccc(NC(=O)Nc2ccc(-c3ccnc(N)n3)cc2)c1	1	1	1	1	1	1	0	0	0	0	1	1	1	0	0	1	1	0	0	1	0	0	0	1	1	1	0	0	1	0	1	0	1	0	0	1	0	1	1	1	1	1	1	1	0	1	0	0
CHEMBL1836387	Nc1ncnc2sc3c(c12)Cc1ccccc1-3	1	0	0	0	0	0	0	1	0	0	1	1	0	0	0	0	1	0	0	0	0	1	0	0	0	0	0	0	0	0	0	1	0	0	0	1	0	1	1	0	1	0	1	0	1	1	0	0
CHEMBL3622873	CCCNc1ncc(-c2ccncc2-c2ccccc2C(F)(F)F)s1	1	1	1	0	0	0	1	1	0	1	1	1	0	0	0	0	1	0	0	0	1	1	0	0	0	0	0	0	1	0	0	1	0	0	0	1	0	1	1	1	1	1	1	0	0	1	0	0
CHEMBL3623434	CCNc1ncc(-c2ccncc2-c2ccccc2Cl)s1	1	0	1	0	0	0	0	1	1	1	1	1	0	0	0	0	1	0	0	0	0	1	1	0	0	0	0	1	1	0	0	1	0	0	1	1	0	1	1	1	1	1	1	0	0	1	0	0
CHEMBL3410042	Cc1c[nH]c2ncnc(-c3ccc(NC(=O)N(CCO)c4ccc(Cl)cc4)cc3)c12	1	1	1	1	1	1	0	0	1	1	1	1	1	0	0	1	1	0	1	1	0	0	1	1	0	1	0	1	1	1	1	0	1	1	1	1	1	1	1	1	1	1	1	1	1	1	0	0
CHEMBL3613614	COC(=O)c1cccc(NC(=O)C2(N)CCN(c3ncnc4[nH]ccc34)CC2)c1	1	1	1	1	1	1	0	0	0	1	1	1	0	1	1	1	1	0	0	1	0	0	0	0	0	1	0	0	1	0	1	0	0	1	0	1	1	1	1	1	1	1	1	1	1	1	1	0
CHEMBL1951443	CC(C)NC(=O)c1cccc(NC(=O)Nc2ccc(-c3ccncc3)cc2)c1	1	1	1	1	1	1	0	0	0	0	1	1	1	0	0	1	1	0	0	1	0	0	0	1	1	1	0	0	1	0	1	0	0	0	0	1	0	1	1	1	1	1	1	1	0	0	0	0
CHEMBL1836396	Cc1c(-c2ccccc2)sc2ncnc(N)c12	1	0	0	0	0	0	0	1	0	0	1	1	0	0	0	0	1	0	0	0	0	1	0	0	0	0	0	0	0	0	0	1	0	0	0	1	0	1	1	0	1	1	1	0	1	1	0	0
CHEMBL1836471	Nc1ncnc2sc3c(c12)CCCC3	1	0	0	0	0	0	0	1	0	0	1	1	0	0	0	0	0	0	0	0	0	1	0	0	0	0	0	0	0	0	0	1	0	0	0	1	0	0	0	0	1	0	1	0	1	1	0	0
CHEMBL3217769	CN(C)C(=O)c1sc2ncccc2c1N	1	0	0	0	1	0	0	1	0	0	0	0	0	0	0	0	0	0	0	1	0	1	0	0	0	1	0	0	1	0	1	1	0	0	0	1	0	1	1	1	1	1	0	1	0	0	0	0
CHEMBL3613607	Cc1c[nH]c2ncnc(N3CCC(CN(C)C)(C(=O)Nc4cccc(C(=O)OC(C)C)c4)CC3)c12	0	0	1	1	1	1	0	0	0	1	1	1	0	1	1	1	1	0	0	1	0	0	0	0	0	1	1	0	1	1	1	0	0	1	0	1	1	1	1	1	1	1	1	1	1	1	1	0
CHEMBL570820	Cc1c[nH]c2ncnc(N3CCN(C(=O)Nc4ccc(F)c(Br)c4)[C@@H](C)C3)c12	1	1	1	1	1	0	1	0	0	1	1	1	0	1	1	1	1	0	0	1	1	0	0	0	1	1	0	0	1	0	0	0	0	1	0	1	0	1	1	1	1	1	1	1	1	1	0	0
CHEMBL3613621	COC(=O)c1cccc(NC(=O)C2(CN(C)C)CCN(c3ncnc4[nH]cc(F)c34)CC2)c1	1	1	1	1	1	1	1	0	0	1	1	1	0	1	1	1	1	0	0	1	1	0	0	0	0	1	0	0	1	0	1	0	0	1	0	1	1	1	1	1	1	1	1	1	1	1	1	0
CHEMBL3410047	COc1cccc(N(CCO)C(=O)Nc2ccc(-c3ncnc4[nH]cc(C)c34)cc2)c1	1	1	1	1	1	1	0	0	0	1	1	1	1	0	0	1	1	0	1	1	0	0	0	1	0	1	1	0	1	1	1	0	1	1	0	1	1	1	1	1	1	1	1	1	1	1	0	1
CHEMBL578181	Cc1cc(-c2ccc(Cl)cc2)c2c(N)c(C(N)=O)sc2n1	1	0	0	0	1	0	0	1	1	0	1	1	0	0	0	0	1	0	0	1	0	1	1	0	0	1	0	1	0	0	1	1	1	0	1	0	0	1	1	0	0	1	0	1	0	0	0	0
CHEMBL388978	CN[C@@H]1C[C@H]2O[C@@](C)([C@@H]1OC)n1c3ccccc3c3c4c(c5c6ccccc6n2c5c31)C(=O)NC4	1	1	1	1	1	1	0	0	0	1	1	1	1	0	0	1	1	0	1	1	0	0	0	0	1	1	1	0	1	1	1	0	1	0	0	1	1	1	1	0	0	1	0	1	0	0	0	0
CHEMBL3629276	COc1ccc(NC(=O)Nc2ccc(-c3ncnc4[nH]cc(C)c34)cc2F)cc1	1	1	1	1	1	1	1	0	0	1	1	1	1	0	0	1	1	0	1	1	1	0	0	1	0	1	1	0	1	0	1	0	1	1	0	1	1	1	1	1	1	1	1	1	1	1	0	1
CHEMBL1836476	CSc1nc(N)c2c3c(sc2n1)CCC3	1	0	0	0	0	0	0	1	0	0	0	0	0	0	0	0	0	0	0	0	0	1	0	0	0	0	0	0	0	0	0	1	0	0	0	0	0	0	0	0	0	1	1	0	1	1	0	0
CHEMBL2070502	CCCNc1ncc(-c2cc(-c3cc(OC)ccc3Cl)nc(-c3cnccn3)n2)s1	1	1	1	1	1	0	0	1	1	1	1	1	0	1	1	1	1	1	1	1	0	1	1	0	0	1	1	1	1	0	1	1	1	1	1	1	1	1	1	1	1	1	1	1	1	1	0	1
CHEMBL3613604	COC(=O)Cc1cccc(NC(=O)C2(CN(C)C)CCN(c3ncnc4[nH]cc(C)c34)CC2)c1	0	0	1	1	1	1	0	0	0	1	1	1	0	1	1	1	1	0	0	1	0	0	0	0	0	1	0	0	1	0	1	0	0	1	0	1	1	1	1	1	1	1	1	1	1	1	1	0
CHEMBL3410038	Cc1c[nH]c2ncnc(-c3ccc(NC(=O)N(CCO)c4cccc(F)c4)cc3)c12	1	1	1	1	1	1	1	0	0	1	1	1	1	0	0	1	1	0	1	1	1	0	0	1	0	1	0	0	1	1	1	0	1	1	0	1	1	1	1	1	1	1	1	1	1	1	0	0
CHEMBL3629279	Cc1c[nH]c2ncnc(-c3ccc(NC(=O)Nc4cncnc4)c(F)c3)c12	1	0	1	1	1	0	1	0	0	1	1	1	0	1	1	1	1	1	1	1	1	0	0	1	0	1	0	0	1	0	0	0	1	1	0	1	0	1	1	1	1	1	1	1	1	1	0	0
CHEMBL3622874	CCCNc1ncc(-c2ccncc2-c2ccc(OC)cc2C(F)(F)F)s1	1	1	1	0	1	0	1	1	0	1	1	1	0	0	0	0	1	0	0	1	1	1	0	0	0	0	1	0	1	0	1	1	0	0	0	1	1	1	1	1	1	1	1	0	0	1	0	1
CHEMBL1836392	CC1(C)CCc2c(sc3ncnc(N)c23)C1	1	0	0	0	0	0	0	1	0	0	1	1	0	0	0	0	0	0	0	0	0	1	0	0	0	0	0	0	0	0	0	1	0	0	0	1	0	0	0	0	1	1	1	0	1	1	0	0
CHEMBL5416410	Cc1nc(Nc2ncc(C(=O)Nc3c(C)cccc3Cl)s2)cc(N2CCN(CCO)CC2)n1.O	1	1	1	1	1	1	0	1	1	1	1	1	0	1	1	1	1	0	0	1	0	1	1	1	0	1	0	1	1	1	1	1	0	1	1	1	1	1	1	1	1	1	1	1	1	1	0	0
CHEMBL1836359	Cn1c2ccccc2c2ncnc(N)c21	1	0	0	1	0	0	0	0	0	1	1	1	0	0	0	0	1	0	0	0	0	0	0	0	0	1	0	0	0	0	0	0	1	0	0	1	0	1	1	0	1	1	1	1	1	1	0	0
CHEMBL5289711	COCCN(C(=O)Nc1ccc(-c2ncnc3[nH]c(C)c(C)c23)c(F)c1)c1ccc(Cl)cc1	1	1	1	1	1	1	1	0	1	1	1	1	1	0	0	1	1	0	1	1	1	0	1	0	0	1	0	1	1	1	1	0	1	1	1	1	1	1	1	0	1	1	1	1	1	1	0	0
CHEMBL2070492	CCCNc1ncc(-c2cc(-c3ccc(O)cc3Cl)nc(-c3cnccn3)n2)s1	1	1	1	1	1	0	0	1	1	1	1	1	0	1	1	1	1	1	1	1	0	1	1	1	0	1	1	1	1	0	1	1	1	1	1	1	0	1	1	1	1	1	1	1	1	1	0	1
CHEMBL3623435	CC(C)CNc1ncc(-c2ccncc2-c2ccccc2Cl)s1	1	1	1	0	0	0	0	1	1	1	1	1	0	0	0	0	1	0	0	0	0	1	1	0	0	0	0	1	1	0	0	1	0	0	1	1	0	1	1	1	1	1	1	0	0	1	0	0
CHEMBL5278261	Cc1ccc(-c2cnccc2-c2cnc(Nc3ccc(O)cc3)s2)c(Cl)c1	1	1	1	0	1	0	0	1	1	1	1	1	1	0	0	1	1	0	1	1	0	1	1	1	0	1	1	1	1	0	1	1	0	0	1	1	0	1	1	1	1	1	1	1	0	1	0	1
CHEMBL3219022	Nc1c(C(=O)O)sc2ncccc12	0	0	0	0	1	1	0	1	0	0	0	0	0	0	0	0	0	0	0	1	0	1	0	1	0	1	0	0	1	0	1	1	0	0	0	1	0	1	1	1	1	0	0	1	0	0	1	0
CHEMBL3410052	Cc1c[nH]c2ncnc(-c3ccc(NC(=O)N(CCN(C)C)c4ccc(Cl)cc4)cc3)c12	1	1	1	1	1	0	0	0	1	1	1	1	1	0	0	1	1	0	1	1	0	0	1	0	0	1	0	1	1	0	0	0	1	1	1	1	0	1	1	1	1	1	1	1	1	1	0	0
CHEMBL457313	Nc1ncnc2c1sc1ncccc12	0	0	0	1	0	0	0	1	0	0	0	1	0	1	1	0	1	1	0	0	0	1	0	0	0	1	0	0	1	0	0	1	1	0	0	1	0	1	1	1	1	0	1	1	1	1	0	0
CHEMBL2070615	CCNC(=O)Nc1ncc(-c2cc(-c3c(C)cc(OC)cc3C)nc(-c3cnccn3)n2)s1	1	1	1	1	1	1	0	1	0	1	1	1	0	1	1	1	1	1	1	1	0	1	0	1	0	1	1	0	1	0	1	1	1	1	0	1	1	1	1	1	1	1	1	1	1	1	0	1
CHEMBL1836482	NCCNc1ncnc2sc3c(c12)CCCC3	1	1	0	1	0	0	0	1	0	0	1	1	0	0	0	0	0	0	0	0	0	1	0	0	0	0	0	0	1	0	0	1	0	0	0	1	0	0	0	0	1	0	1	0	1	1	0	0
CHEMBL1836393	Nc1ncnc2sc3c(c12)CCOC3	1	0	0	0	1	0	0	1	0	0	0	1	0	0	1	0	0	0	0	1	0	1	0	0	0	0	0	0	0	1	1	1	0	0	0	1	1	0	0	0	1	0	1	0	1	1	0	0
CHEMBL3797874	CN(C)C(=O)Oc1cccc(NC(=O)C2(CN)CCN(c3ncnc4[nH]c5c(c34)CCCC5)CC2)c1	0	0	1	1	1	1	0	0	0	1	1	1	1	1	1	1	1	0	0	1	0	0	0	0	0	1	1	0	1	0	1	0	1	1	0	1	0	1	1	0	1	1	1	1	1	1	1	1
CHEMBL1836473	Nc1ncnc2sc3c(c12)CCCCC3	1	0	0	0	0	0	0	1	0	0	0	0	0	0	0	0	0	0	0	0	0	1	0	0	0	0	0	0	0	0	0	1	0	0	0	1	0	0	0	0	1	0	1	0	1	1	0	0
[truncated: 141 more columns]

## Sheet: Table S2-Test
molecule_chembl_id	canonical_smiles	PubchemFP1	PubchemFP2	PubchemFP12	PubchemFP16	PubchemFP18	PubchemFP19	PubchemFP23	PubchemFP33	PubchemFP37	PubchemFP145	PubchemFP179	PubchemFP185	PubchemFP186	PubchemFP187	PubchemFP188	PubchemFP192	PubchemFP259	PubchemFP260	PubchemFP261	PubchemFP286	PubchemFP287	PubchemFP293	PubchemFP294	PubchemFP308	PubchemFP338	PubchemFP340	PubchemFP341	PubchemFP342	PubchemFP345	PubchemFP346	PubchemFP352	PubchemFP353	PubchemFP357	PubchemFP359	PubchemFP362	PubchemFP365	PubchemFP366	PubchemFP370	PubchemFP371	PubchemFP372	PubchemFP373	PubchemFP374	PubchemFP375	PubchemFP377	PubchemFP378	PubchemFP379	PubchemFP380	PubchemFP381
CHEMBL3219014	CNC(=O)c1sc2ncccc2c1N	1	0	0	0	1	0	0	1	0	0	0	0	0	0	0	0	0	0	0	1	0	1	0	0	0	1	0	0	1	0	1	1	0	0	0	1	0	1	1	1	1	1	0	1	0	0	0	0
CHEMBL3613598	COC(=O)c1cccc(NC(=O)C2(CN)CCN(c3ncnc4[nH]cc(C)c34)CC2)c1	1	1	1	1	1	1	0	0	0	1	1	1	0	1	1	1	1	0	0	1	0	0	0	0	0	1	0	0	1	0	1	0	0	1	0	1	1	1	1	1	1	1	1	1	1	1	1	0
CHEMBL3613599	Cc1c[nH]c2ncnc(N3CCC(CN(C)C)(C(=O)Nc4cccc(OC(=O)N(C)C)c4)CC3)c12	0	0	1	1	1	1	0	0	0	1	1	1	0	1	1	1	1	0	0	1	0	0	0	0	0	1	1	0	1	0	1	0	0	1	0	1	0	1	1	1	1	1	1	1	1	1	1	1
CHEMBL3623443	COc1ccc(-c2cnccc2-c2cnc(NC(=O)C(C)C)s2)c(C(F)(F)F)c1	1	1	1	0	1	1	1	1	0	1	1	1	0	0	0	0	1	0	0	1	1	1	0	0	0	0	1	0	1	0	1	1	0	0	0	1	1	1	1	1	1	1	1	0	0	1	0	1
CHEMBL575039	CSc1nc(N)c2c3c(sc2n1)CCCC3	1	0	0	0	0	0	0	1	0	0	1	1	0	0	0	0	0	0	0	0	0	1	0	0	0	0	0	0	0	0	0	1	0	0	0	0	0	0	0	0	0	1	1	0	1	1	0	0
CHEMBL3347513	Nc1ncnc2c1sc1cc(-c3cccc(C(=O)NCCc4cccnc4)c3)ccc12	1	1	1	1	1	0	0	1	0	0	1	1	1	1	1	1	1	1	1	1	0	1	0	0	0	1	0	0	1	0	1	1	1	0	0	1	0	1	1	1	1	0	1	1	1	1	0	0
CHEMBL1269082	NC(=O)c1sc2nc(-c3cccnc3)ccc2c1N	1	0	0	1	1	0	0	1	0	0	0	1	0	1	1	0	1	1	0	1	0	1	0	0	0	1	0	0	1	0	1	1	1	0	0	1	0	1	1	1	1	0	0	1	0	0	0	0
CHEMBL5206269	C#CCN(Cc1ccccc1)C(=O)c1ccc(S(=O)(=O)Nc2ccccc2)cc1	1	1	1	0	1	1	0	1	0	0	1	1	1	0	0	1	1	0	0	1	0	1	0	0	0	1	0	0	1	0	1	1	0	0	0	1	0	1	1	0	0	0	0	1	0	0	0	0
CHEMBL3613624	Cc1[nH]c2ncnc(N3CCC(CN(C)C)(C(=O)Nc4cccc(OC(=O)N(C)C)c4)CC3)c2c1C	0	0	1	1	1	1	0	0	0	1	1	1	0	1	1	1	1	0	0	1	0	0	0	0	0	1	1	0	1	0	1	0	1	1	0	1	0	1	1	0	1	1	1	1	1	1	1	1
CHEMBL2070619	COc1cc(Cl)c(-c2cc(-c3cnc(NC(C)=O)s3)nc(-c3cnccn3)n2)c(Cl)c1	1	0	1	1	1	1	0	1	1	1	1	1	0	1	1	1	1	1	1	1	0	1	1	0	0	1	1	1	1	0	1	1	1	1	1	1	1	1	1	1	1	1	1	1	1	1	0	1
CHEMBL2070613	CCC(CC)Oc1cc(C)c(-c2cc(-c3cnc(NC(=O)NC)s3)nc(-c3cnccn3)n2)c(C)c1	1	1	1	1	1	1	0	1	0	1	1	1	0	1	1	1	1	1	1	1	0	1	0	1	0	1	1	0	1	1	1	1	1	1	0	1	1	1	1	1	1	1	1	1	1	1	0	1
CHEMBL1836390	Nc1ncnc2sc3c(c12)CCC(C(=O)N1CCOCC1)C3	1	1	0	1	1	1	0	1	0	0	1	1	0	1	1	1	0	0	0	1	0	1	0	0	0	0	0	0	1	1	1	1	0	0	0	1	1	0	0	0	1	0	1	0	1	1	0	0
CHEMBL3613622	COC(=O)c1cccc(NC(=O)C2(CN(C)C)CCN(c3ncnc4[nH]c(C)cc34)CC2)c1	1	1	1	1	1	1	0	0	0	1	1	1	0	1	1	1	1	0	0	1	0	0	0	0	0	1	0	0	1	0	1	0	1	1	0	1	1	1	1	0	1	1	1	1	1	1	1	0
CHEMBL3410032	COc1ccc(NC(=O)Nc2ccc(-c3ncnc4[nH]cc(C)c34)cc2)cc1	1	1	1	1	1	1	0	0	0	1	1	1	1	0	0	1	1	0	1	1	0	0	0	1	0	1	1	0	1	0	1	0	1	1	0	1	1	1	1	1	1	1	1	1	1	1	0	1
CHEMBL3410055	Cc1[nH]c2ncnc(-c3ccc(NC(=O)N(CCN(C)C)c4ccc(Cl)cc4)c(F)c3)c2c1C	0	0	1	1	1	0	1	0	1	1	1	1	1	0	0	1	1	0	1	1	1	0	1	0	0	1	0	1	1	0	0	0	1	1	1	1	0	1	1	0	1	1	1	1	1	1	0	0
CHEMBL1271896	c1ccc(CCNc2ncnc3sc4c(c23)CCCC4)cc1	1	1	1	0	0	0	0	1	0	0	1	1	1	0	0	1	1	0	0	0	0	1	0	0	0	0	0	0	1	0	0	1	0	0	0	1	0	1	1	0	1	0	1	0	1	1	0	0
CHEMBL1836395	Nc1ncnc2sc3c(c12)CCC(c1ccccc1)C3	1	0	1	0	0	0	0	1	0	0	1	1	1	0	0	1	1	0	0	0	0	1	0	0	0	0	0	0	0	0	0	1	0	0	0	1	0	1	1	0	1	0	1	0	1	1	0	0
CHEMBL3410053	Cc1[nH]c2ncnc(-c3ccc(NC(=O)N(CCO)c4ccc(Cl)cc4)c(F)c3)c2c1C	1	1	1	1	1	1	1	0	1	1	1	1	1	0	0	1	1	0	1	1	1	0	1	1	0	1	0	1	1	1	1	0	1	1	1	1	1	1	1	0	1	1	1	1	1	1	0	0
CHEMBL1571017	NC(=O)c1sc2nc(-c3ccccc3)ccc2c1N	1	0	0	0	1	0	0	1	0	0	1	1	0	0	0	0	1	0	0	1	0	1	0	0	0	1	0	0	0	0	1	1	1	0	0	0	0	1	1	0	0	0	0	1	0	0	0	0
CHEMBL3798142	CN(C)C(=O)Oc1cccc(NC(=O)C2(N(C)C)CCN(c3ncnc4[nH]c5c(c34)CCCC5)CC2)c1	0	0	1	1	1	1	0	0	0	1	1	1	1	1	1	1	1	0	0	1	0	0	0	0	0	1	1	0	1	0	1	0	1	1	0	1	0	1	1	0	1	1	1	1	1	1	1	1
CHEMBL3410040	Cc1c[nH]c2ncnc(-c3ccc(NC(=O)N(CCO)c4ccccc4Cl)cc3)c12	1	1	1	1	1	1	0	0	1	1	1	1	1	0	0	1	1	0	1	1	0	0	1	1	0	1	0	1	1	1	1	0	1	1	1	1	1	1	1	1	1	1	1	1	1	1	0	0
CHEMBL3347669	Nc1ncnc2c1sc1cc(-c3cccc(NC(=O)N4CCCC4)c3)ccc12	1	1	1	1	1	0	0	1	0	1	1	1	1	0	0	1	1	0	1	1	0	1	0	0	0	1	0	0	1	0	0	1	1	0	0	1	0	1	1	0	1	0	1	1	1	1	0	0
CHEMBL1556240	Nc1nc(-c2ccccc2)nc2sc3c(c12)CCCC3	1	0	1	0	0	0	0	1	0	0	1	1	1	0	0	1	1	0	0	0	0	1	0	0	0	0	0	0	0	0	0	1	0	1	0	0	0	1	1	0	0	0	1	0	1	1	0	0
CHEMBL3613620	COC(=O)c1cccc(NC(=O)C2(CN(C)C)CCN(c3ncnc4[nH]cc(C#N)c34)CC2)c1	1	1	1	1	1	1	0	0	0	1	1	1	0	1	1	1	1	0	0	1	0	0	0	0	0	1	0	0	1	0	1	0	0	1	0	1	1	1	1	1	1	1	1	1	1	1	1	0
CHEMBL1836480	CSc1nc(N)c2c3c(sc2n1)CCCCC3	1	0	0	0	0	0	0	1	0	0	0	0	0	0	0	0	0	0	0	0	0	1	0	0	0	0	0	0	0	0	0	1	0	0	0	0	0	0	0	0	0	1	1	0	1	1	0	0
CHEMBL3218815	Cc1ccnc2sc(C(N)=O)c(N)c12	1	0	0	0	1	0	0	1	0	0	0	0	0	0	0	0	0	0	0	1	0	1	0	0	0	1	0	0	1	0	1	1	0	0	0	1	0	1	1	1	1	1	0	1	0	0	0	0
CHEMBL3410031	COc1cccc(NC(=O)Nc2ccc(-c3ncnc4[nH]cc(C)c34)cc2)c1	1	1	1	1	1	1	0	0	0	1	1	1	1	0	0	1	1	0	1	1	0	0	0	1	0	1	1	0	1	0	1	0	1	1	0	1	1	1	1	1	1	1	1	1	1	1	0	1
CHEMBL4063500	CN(C)C(=O)c1cc2cnc(Nc3ccc(NC(=O)CCCCCCC(=O)NO)cc3)nc2n1C1CCCC1	0	0	1	1	1	1	0	0	0	1	1	1	0	0	0	0	1	0	0	1	0	0	0	1	1	1	0	0	1	0	1	0	1	1	0	1	0	1	1	1	1	1	1	1	1	1	0	0
CHEMBL3622872	CCCNc1ncc(-c2ccncc2-c2ccccc2C(C)C)s1	1	1	1	0	0	0	0	1	0	1	1	1	0	0	0	0	1	0	0	0	0	1	0	0	0	0	0	0	1	0	0	1	0	0	0	1	0	1	1	1	1	1	1	0	0	1	0	0
CHEMBL3623436	C[C@H](Nc1ncc(-c2ccncc2-c2ccccc2Cl)s1)c1ccccc1	1	1	1	0	0	0	0	1	1	1	1	1	1	0	0	1	1	0	1	0	0	1	1	0	1	1	0	1	1	0	0	1	0	0	1	1	0	1	1	1	1	1	1	0	0	1	0	0
CHEMBL5275515	COc1ccc(-c2cnccc2-c2cnc(C(=O)C(C)C)s2)c(C(F)(F)F)c1	1	1	1	0	1	1	1	1	0	1	1	1	0	0	0	0	1	0	0	1	1	1	0	0	0	0	1	0	1	0	1	1	0	0	0	1	1	1	1	1	1	1	0	0	0	0	0	1
CHEMBL3613600	COC(=O)c1cccc(NC(=O)C2(CN(C)C)CCN(c3ncnc4[nH]cc(C)c34)CC2)c1	1	1	1	1	1	1	0	0	0	1	1	1	0	1	1	1	1	0	0	1	0	0	0	0	0	1	0	0	1	0	1	0	0	1	0	1	1	1	1	1	1	1	1	1	1	1	1	0
CHEMBL3410048	COc1ccc(N(CCO)C(=O)Nc2ccc(-c3ncnc4[nH]cc(C)c34)cc2)cc1	1	1	1	1	1	1	0	0	0	1	1	1	1	0	0	1	1	0	1	1	0	0	0	1	0	1	1	0	1	1	1	0	1	1	0	1	1	1	1	1	1	1	1	1	1	1	0	1
CHEMBL3623433	CCCN(C)c1ncc(-c2ccncc2-c2ccccc2Cl)s1	1	1	1	0	0	0	0	1	1	1	1	1	0	0	0	0	1	0	0	0	0	1	1	0	0	0	0	1	1	0	0	1	0	0	1	1	0	1	1	1	1	1	1	0	0	1	0	0
CHEMBL1488435	Cc1sc2ncnc(N)c2c1C	1	0	0	0	0	0	0	1	0	0	0	0	0	0	0	0	0	0	0	0	0	1	0	0	0	0	0	0	0	0	0	1	0	0	0	1	0	0	0	0	1	1	1	0	1	1	0	0
CHEMBL1836488	CC1CCCc2sc3ncnc(N)c3c21	1	0	0	0	0	0	0	1	0	0	1	1	0	0	0	0	0	0	0	0	0	1	0	0	0	0	0	0	0	0	0	1	0	0	0	1	0	0	0	0	1	1	1	0	1	1	0	0
CHEMBL3629277	Cc1ccc(NC(=O)Nc2ccc(-c3ncnc4[nH]cc(C)c34)cc2F)cn1	1	1	1	1	1	0	1	0	0	1	1	1	0	1	1	1	1	1	1	1	1	0	0	1	0	1	0	0	1	0	0	0	1	1	0	1	0	1	1	1	1	1	1	1	1	1	0	0
CHEMBL3410022	CC(C)NC(=O)c1cccc(NC(=O)Nc2ccc(-c3cn[nH]c3)cc2)c1	1	1	1	1	1	1	0	0	0	1	1	1	1	0	0	0	1	0	0	1	0	0	0	1	1	1	0	0	1	0	1	0	0	0	0	1	0	1	1	1	1	1	1	1	0	0	0	0
[truncated: 141 more columns]

## Sheet: Table S3-Train
molecule_chembl_id	canonical_smiles	FP1	FP2	FP3	FP6	FP7	FP9	FP11	FP12	FP13	FP14	FP15	FP16	FP19	FP22	FP23	FP24	FP25	FP26	FP27	FP30	FP31	FP32	FP34	FP35	FP37	FP38	FP40	FP41	FP42	FP43	FP44	FP45	FP47	FP48	FP49	FP50	FP51	FP52	FP54	FP55	FP56	FP57	FP60	FP61	FP62	FP63	FP64	FP65
CHEMBL3219026	Nc1ncnc2c1sc1ccc(-c3ccccc3)cc12	0	1	1	0	1	0	0	1	1	0	0	1	0	0	1	0	0	0	0	0	1	1	0	0	0	0	0	0	0	1	1	0	0	0	0	1	1	0	0	0	0	0	0	0	0	1	1	0
CHEMBL3613605	COC(=O)c1ccc(NC(=O)C2(CN(C)C)CCN(c3ncnc4[nH]cc(C)c34)CC2)cc1	0	1	0	1	1	1	0	1	1	1	1	1	0	0	0	0	1	0	0	0	0	1	1	0	0	1	0	0	0	0	1	1	0	0	1	0	0	0	0	1	1	1	0	0	0	1	0	0
CHEMBL3623437	C[C@@H](Nc1ncc(-c2ccncc2-c2ccccc2Cl)s1)c1ccccc1	0	0	1	1	0	0	0	0	1	1	1	1	0	0	0	0	0	0	0	1	0	0	1	1	1	0	0	0	0	1	1	0	0	1	0	1	0	0	1	1	1	1	0	0	0	1	1	1
CHEMBL2107823	Cc1cc(Nc2cc(CN3CCOCC3)c3nc(C)c(Cc4ccc(Cl)cc4F)n3n2)n[nH]1	0	1	0	1	1	1	0	1	1	0	1	1	0	0	0	1	1	1	0	0	1	0	1	0	0	0	0	0	0	0	0	0	0	0	0	1	1	1	0	1	0	0	1	0	0	0	0	0
CHEMBL1836386	COc1ccc(-c2sc3ncnc(N)c3c2C)cc1OC	0	1	1	0	1	0	0	0	1	0	0	1	0	1	0	0	0	1	0	0	0	1	1	0	0	0	0	0	1	1	1	0	0	0	0	1	1	1	1	0	0	0	0	0	0	1	1	1
CHEMBL3182065	O=C(Nc1ncc(-c2cc(C(F)F)nn2-c2c(Cl)cccc2Cl)s1)C1CC1	0	0	1	1	0	0	0	1	1	0	1	0	1	0	0	1	0	0	0	1	0	1	1	0	0	0	1	0	0	0	0	0	0	0	1	1	0	0	1	1	1	1	1	0	0	0	0	0
CHEMBL3410024	Cc1cc2c(-c3ccc(NC(=O)Nc4cccc(C(=O)NC(C)C)c4)cc3)ncnc2[nH]1	0	1	0	0	1	1	1	0	1	1	0	1	0	0	0	0	0	0	1	0	0	0	1	0	0	0	0	0	0	0	1	0	0	0	0	1	0	0	0	0	1	1	0	0	0	1	1	0
CHEMBL5174511	O=C1NCC(Cn2cc(CN(Cc3ccccc3)C(=O)c3ccc(S(=O)(=O)Nc4ccccc4)cc3)nn2)O1	0	1	0	0	1	1	1	1	1	0	1	0	0	0	1	1	1	0	0	0	0	1	1	1	1	1	0	1	0	0	0	0	0	1	0	1	1	0	1	0	0	1	1	1	0	1	1	0
CHEMBL3219020	NC(=O)c1sc2ccccc2c1O	0	0	1	0	0	0	0	0	0	1	0	1	0	0	0	0	0	1	0	0	1	0	0	0	0	0	1	0	0	1	1	0	0	0	0	0	1	0	0	1	0	1	0	0	0	1	1	0
CHEMBL3410058	COc1ccc(NC(=O)N(CCN2CCCC2)c2ccc(-c3ncnc4[nH]cc(C)c34)cc2)cc1	0	1	0	0	1	1	0	0	1	0	0	0	0	1	0	0	0	0	0	0	0	0	0	0	1	0	0	1	0	0	0	0	1	0	0	0	0	0	0	0	1	0	0	0	0	1	0	0
CHEMBL3347683	CN1CCN(C(=O)Nc2cccc(-c3ccc4c(c3)sc3c(N)ncnc34)c2)CC1	0	1	1	0	1	0	0	1	1	0	0	1	0	0	1	0	0	0	0	0	1	1	1	0	1	0	0	0	0	1	1	0	0	0	0	1	1	0	0	0	0	0	0	0	0	1	1	0
CHEMBL3219030	Nc1nc(-c2ccccc2)nc2c1sc1ncccc12	0	1	1	0	1	1	0	1	1	1	1	0	0	0	0	0	0	0	0	0	0	1	0	0	0	0	1	0	0	1	0	0	0	0	0	1	0	0	1	1	1	0	0	1	0	1	0	0
CHEMBL1836474	Cc1nc(N)c2c3c(sc2n1)CCCC3	0	1	1	0	1	0	0	1	0	1	0	1	1	0	1	1	0	1	1	0	0	1	1	0	0	1	1	0	1	0	1	0	1	0	0	0	0	1	0	1	0	0	0	0	1	0	0	1
CHEMBL3410050	Cc1c[nH]c2ncnc(-c3ccc(NC(=O)N(CCN)c4ccc(Cl)cc4)cc3)c12	0	1	0	0	1	1	0	0	1	1	1	0	0	0	0	0	0	0	0	0	0	0	1	0	1	0	1	1	0	1	1	0	0	0	1	1	0	0	0	0	1	1	0	0	0	1	0	0
CHEMBL5202859	CN1C(=O)[C@@H](N2CCc3c(nn(Cc4ccccc4)c3C(N)=O)C2=O)COc2cc(Cl)ccc21	0	1	1	0	0	1	1	1	1	0	1	0	0	1	1	0	0	0	0	0	1	0	1	1	1	0	1	1	1	1	1	0	1	0	0	1	0	0	1	1	1	1	0	0	0	0	1	1
CHEMBL3410045	Cc1ccc(N(CCO)C(=O)Nc2ccc(-c3ncnc4[nH]cc(C)c34)cc2)cc1	0	1	0	0	1	1	0	0	1	1	1	1	0	0	0	0	0	0	0	0	0	0	1	0	1	0	1	1	0	1	1	0	0	0	1	1	0	0	0	0	1	1	0	0	0	1	1	0
CHEMBL1836398	Nc1ncnc2sc3c(c12)CCC(C(=O)NCc1ccccc1)C3	0	1	1	0	1	0	0	1	0	1	0	1	1	0	0	1	0	1	1	0	0	1	1	0	0	1	1	0	1	0	1	0	1	1	0	1	1	1	1	1	0	1	0	0	1	0	1	1
CHEMBL1269735	OCCNc1ncnc2sc3c(c12)CCCC3	0	1	1	1	1	0	0	1	0	1	1	1	1	0	0	1	1	1	1	0	0	1	1	0	0	1	1	0	1	0	1	0	1	0	0	0	0	1	1	1	1	1	0	1	1	1	0	1
CHEMBL3410025	Cc1[nH]c2ncnc(-c3ccc(NC(=O)Nc4cccc(C(=O)NC(C)C)c4)cc3)c2c1C	0	1	0	0	1	1	1	0	1	1	0	1	0	0	0	0	0	0	1	0	0	0	1	0	0	0	0	0	0	0	1	0	0	0	0	1	0	0	0	0	0	1	0	0	0	1	1	0
CHEMBL3410059	COc1ccc(NC(=O)N(CCN2CCCCC2)c2ccc(-c3ncnc4[nH]cc(C)c34)cc2)cc1	0	1	0	0	1	1	0	0	1	0	0	0	0	1	0	0	0	0	0	0	0	0	0	0	1	0	0	1	0	0	0	0	1	0	0	0	0	0	0	0	1	0	0	0	0	1	0	0
CHEMBL3586447	Cc1cc2cn[nH]c2cc1-c1cccc2c(N)c(C(N)=O)nnc12	0	0	0	0	0	0	0	0	1	1	0	0	0	0	0	0	0	0	0	0	0	0	1	0	0	0	0	0	0	0	1	0	0	0	0	1	0	1	0	0	0	1	1	0	0	1	1	0
CHEMBL3613623	COC(=O)c1cccc(NC(=O)C2(CN(C)C)CCN(c3ncnc4[nH]c(C)c(C)c34)CC2)c1	0	1	0	0	1	1	0	1	1	1	0	1	0	0	0	0	1	0	0	0	0	0	0	1	0	1	0	0	0	0	0	1	1	0	1	0	0	0	0	0	1	0	0	0	0	0	0	0
CHEMBL3347661	CC(C)NC(=O)Nc1cccc(-c2ccc3c(c2)sc2c(N)ncnc23)c1	0	1	1	0	1	0	0	1	1	0	0	1	0	0	1	0	0	1	1	0	1	1	1	0	0	0	0	0	0	1	1	0	0	0	0	1	1	0	0	0	0	1	0	0	0	1	1	0
CHEMBL3185148	Nc1nc(NCCNc2ncc(-n3ccnc3)c(-c3ccc(Cl)cc3Cl)n2)ccc1[N+](=O)[O-]	0	1	0	1	1	0	0	0	1	1	1	1	0	0	0	0	0	0	0	1	0	0	1	0	0	0	1	1	0	1	1	0	0	1	0	0	0	0	0	0	1	1	0	0	0	1	0	0
CHEMBL1836487	CC1(C)CCc2sc3ncnc(N)c3c21	0	1	1	0	1	0	0	0	0	1	0	1	1	0	0	1	0	1	0	0	0	1	1	0	0	1	1	0	1	0	1	0	0	0	0	0	0	0	1	1	0	0	0	0	1	0	0	1
CHEMBL3797469	CN(C)C(=O)Oc1cccc(NC(=O)C2(N)CCN(c3ncnc4[nH]c5c(c34)CCCC5)CC2)c1	0	1	0	1	1	1	0	1	1	1	1	1	0	1	0	0	1	0	1	0	0	1	1	0	1	1	0	0	0	0	1	1	0	0	0	0	0	0	1	1	1	1	0	0	0	0	0	0
CHEMBL538197	NC(=O)c1cc2ccccc2s1	0	0	1	0	0	0	0	0	0	1	0	1	0	0	0	0	0	1	0	0	1	0	0	0	0	0	1	0	0	1	1	0	0	0	0	0	1	0	0	1	0	1	0	0	0	1	1	0
CHEMBL3219010	Cc1ccc(-c2cc(C(F)(F)F)c3c(N)c(C(N)=O)sc3n2)o1	1	0	1	0	0	0	0	1	1	1	0	1	0	1	1	1	1	1	0	1	1	1	1	1	0	0	1	0	0	1	1	0	0	0	0	1	0	1	1	1	1	1	0	1	0	1	1	0
CHEMBL568904	Cc1ccc2c(N)c(C(N)=O)sc2n1	1	0	1	0	0	0	0	0	1	1	0	1	0	0	0	0	0	1	0	1	0	0	1	0	0	0	1	0	0	1	0	0	0	0	0	1	0	1	1	1	1	1	1	1	0	0	1	0
CHEMBL3623447	CCCNc1ncc(-c2ncccc2-c2ccccc2Cl)s1	0	0	1	1	0	1	0	1	1	0	1	1	0	0	0	0	0	0	0	1	0	1	1	0	0	0	0	0	0	1	1	0	0	0	0	0	0	0	1	1	1	1	0	0	0	1	0	0
CHEMBL590109	NCCn1cc(-c2cc(-c3cc4ccccc4s3)c3[nH]ncc3c2)c2nc(N)ncc21	0	1	1	0	1	1	0	1	1	0	1	1	0	0	0	0	0	0	0	0	1	0	1	0	0	0	0	0	0	1	1	0	0	0	0	0	1	0	0	0	1	1	1	1	0	1	1	0
CHEMBL1483395	NC(=O)c1sc2nc(-c3ccccc3)c3c(c2c1N)CCCC3	1	0	1	0	1	0	1	0	1	1	0	1	0	0	0	1	1	1	1	1	0	0	1	1	0	0	1	0	0	0	1	0	0	1	1	1	0	1	1	1	0	1	0	1	0	1	1	0
CHEMBL3116050	C[C@H](Nc1nc(Nc2cn(C)cn2)c2cc[nH]c2n1)c1ncc(F)cn1	0	1	0	0	1	1	1	1	1	0	0	1	0	0	0	0	1	0	0	1	1	0	1	0	0	1	0	0	0	0	0	1	0	0	0	1	0	1	1	0	1	1	0	0	0	0	1	1
CHEMBL1581452	CC1(C)Cc2c(sc3ncnc(N)c23)CO1	0	1	1	0	1	0	0	0	0	1	1	1	0	0	0	1	0	1	1	0	0	1	1	0	0	1	1	0	1	0	1	1	0	1	0	0	0	1	1	0	0	0	0	1	1	0	0	1
CHEMBL3410023	CC(C)NC(=O)c1cccc(NC(=O)Nc2ccc(-c3ncnc4[nH]cnc34)cc2)c1	0	1	0	0	1	1	0	0	1	0	0	0	0	0	0	0	0	0	0	0	0	1	0	1	1	0	0	1	0	0	0	0	0	0	0	0	0	0	0	0	0	0	0	0	0	1	0	0
CHEMBL3410049	COc1ccc(N(CCN)C(=O)Nc2ccc(-c3ncnc4[nH]cc(C)c34)cc2)cc1	0	1	0	0	1	1	0	0	1	1	1	0	0	1	0	0	0	0	0	0	0	0	1	0	1	0	1	1	0	1	1	1	1	1	1	1	0	0	0	0	1	1	0	0	0	1	0	0
CHEMBL1836358	Nc1ncnc2c1sc1ccccc12	0	1	1	0	1	0	0	1	1	0	0	1	0	0	1	0	0	0	0	0	1	1	0	0	0	0	0	0	0	1	1	0	0	0	0	1	1	0	0	0	0	0	0	0	0	1	1	0
CHEMBL3219009	NC(=O)c1sc2nc(Cc3ccccc3)cc(C(F)(F)F)c2c1N	1	0	1	0	0	0	0	0	1	1	0	1	0	0	0	1	0	1	1	1	0	0	1	1	0	0	1	0	0	1	0	0	0	1	0	1	0	1	1	1	1	1	1	1	0	0	1	1
CHEMBL3347658	Nc1ncnc2c1sc1cc(-c3cccc(NC=O)c3)ccc12	0	1	1	0	1	0	0	1	1	0	1	1	0	0	1	0	0	0	0	0	1	1	1	0	1	0	0	0	0	1	1	0	0	0	0	1	1	0	0	0	0	1	0	0	0	1	1	0
CHEMBL3219027	Nc1ncnc2c1sc1c(-c3ccccc3)cccc12	0	1	1	0	1	0	0	1	1	0	0	1	0	0	1	0	0	0	0	0	0	1	0	0	0	0	0	0	0	1	1	0	0	0	0	1	0	0	0	0	0	0	0	0	0	1	1	0
CHEMBL2070503	CCCNc1ncc(-c2cc(-c3cc(OCCC)ccc3Cl)nc(-c3cnccn3)n2)s1	1	1	1	1	1	1	0	1	1	1	1	1	0	1	0	0	0	0	0	1	0	1	1	0	1	0	0	0	0	0	1	0	0	0	0	0	0	0	1	1	1	1	0	0	0	1	0	0
CHEMBL1165229	COc1ccc(Nc2ncnc3sc4c(c23)CCCC4)cc1	0	1	1	0	1	0	1	0	1	1	0	1	1	1	0	1	0	1	1	0	1	1	1	0	0	1	1	0	1	0	1	0	1	0	0	1	0	1	1	1	0	0	0	1	1	0	0	1
CHEMBL3613612	COC(=O)c1cccc(NC(=O)C2(CN(C)C)CCN(c3ccnc4[nH]ncc34)CC2)c1	0	1	0	0	1	0	0	1	1	0	1	0	0	0	0	0	1	0	0	0	0	1	1	1	0	1	0	0	0	1	1	1	1	0	1	0	0	0	0	1	1	1	0	0	0	1	0	0
CHEMBL3219012	NC(=O)c1sc2nc(-c3ccccc3)cc(-c3ccco3)c2c1N	1	1	1	0	0	0	0	1	1	1	0	1	0	0	0	0	1	1	0	1	1	0	1	0	0	1	1	0	0	1	1	0	0	0	0	1	1	1	1	1	1	1	0	1	0	1	1	0
CHEMBL3219008	NC(=O)c1sc2nc(-c3ccc4c(c3)OCCO4)cc(C(F)(F)F)c2c1N	1	0	1	0	0	0	0	0	1	1	0	1	0	1	0	1	1	1	0	1	0	1	1	1	0	0	1	0	0	1	1	0	0	0	0	1	0	1	1	1	1	1	0	1	0	1	1	0
CHEMBL1836475	Nc1nc(S)nc2sc3c(c12)CCCCC3	1	1	1	0	1	0	0	0	0	1	0	1	1	0	0	1	0	1	1	0	0	1	1	0	0	1	1	0	1	1	1	0	0	0	0	0	0	1	0	1	1	0	0	0	1	0	0	1
CHEMBL3623439	Oc1ccc(Nc2ncc(-c3ccncc3-c3ccccc3Cl)s2)cc1	0	0	1	0	0	0	0	0	1	0	1	1	0	0	0	0	0	0	0	0	0	0	0	0	0	0	0	0	0	1	1	0	0	0	0	0	0	0	1	1	1	0	0	0	1	1	0	0
CHEMBL3623444	CCCNc1ncc(-c2ccncc2)s1	0	0	1	1	0	0	0	0	1	0	1	0	0	0	0	0	0	0	0	1	0	1	1	0	0	0	0	0	0	1	0	0	0	0	0	0	0	0	1	1	1	1	0	0	0	0	0	0
CHEMBL3347511	Nc1ncnc2c1sc1cc(-c3ccc(NC=O)cc3)ccc12	0	1	1	0	1	0	0	1	1	0	1	1	0	0	1	0	0	0	0	0	1	1	1	0	1	0	0	0	0	1	1	0	0	0	0	1	1	0	0	0	0	1	0	0	0	1	1	0
CHEMBL3219011	NC(=O)c1sc2nc(-c3cccs3)cc(C(F)(F)F)c2c1N	1	1	1	0	0	0	1	0	1	1	1	1	0	0	0	1	1	1	0	1	1	0	1	1	0	0	1	0	0	1	1	0	0	0	0	1	1	1	1	1	1	1	0	1	0	1	1	0
CHEMBL1365821	C=CCNc1nc(N)c(C(=O)c2ccc3c(c2)OCO3)s1	0	1	0	0	1	1	0	0	0	0	0	0	0	1	0	0	0	0	0	0	0	0	1	1	0	0	0	0	0	0	0	0	0	1	0	1	0	0	0	0	0	1	0	0	1	1	0	1
CHEMBL1836394	Nc1ncnc2sc3c(c12)CCc1ccccc1-3	0	1	1	0	1	0	0	0	1	0	0	1	0	0	0	1	0	1	0	0	0	1	1	1	0	0	0	0	1	1	1	0	0	1	0	1	0	1	1	0	0	0	0	0	0	1	1	1
CHEMBL2070611	CCC(CC)Oc1cc(C)c(-c2cc(-c3cnc(NC(C)=O)s3)nc(-c3cnccn3)n2)c(C)c1	1	1	1	1	1	1	0	1	1	1	1	1	0	1	0	1	0	0	0	1	0	0	1	1	1	0	0	0	0	0	1	0	0	0	0	0	0	0	1	1	1	1	1	0	0	1	0	0
CHEMBL207012	NC(=O)c1sc2ncccc2c1N	1	0	1	0	0	0	0	0	1	1	0	1	0	0	0	0	0	1	0	1	0	0	1	0	0	0	1	0	0	1	0	0	0	0	0	1	0	1	1	1	1	1	0	1	0	1	0	0
CHEMBL3410056	COCCN(C(=O)Nc1ccc(-c2ncnc3[nH]c(C)c(C)c23)cc1F)c1ccc(Cl)cc1	0	1	0	0	1	1	0	0	1	1	1	1	0	0	0	0	0	0	0	0	0	0	1	0	1	0	1	1	0	1	1	0	0	0	1	1	0	0	1	0	1	0	0	0	0	1	0	0
CHEMBL4438748	CN(C)c1ccc(C(=O)Nc2cccc(NC(=O)COc3ccc4c(=O)ccoc4c3)c2)cc1	1	1	0	1	0	0	0	0	1	0	1	1	0	1	1	0	1	0	0	0	0	0	1	0	1	0	0	0	0	1	0	0	0	0	1	0	0	0	0	0	1	1	0	0	0	1	1	1
CHEMBL1836479	Nc1nc(-c2cccs2)nc2sc3c(c12)CCCC3	0	1	1	0	1	0	1	0	1	1	1	1	1	0	0	1	1	1	1	0	0	1	1	0	0	1	1	0	1	1	1	0	1	0	0	0	1	1	0	1	1	0	0	0	1	0	0	1
CHEMBL5417444	COc1cc(-n2cnc3cc(-c4cnn(C)c4)ccc32)cc(OC(F)F)c1C(=O)NC1CC1	1	1	0	0	1	0	0	0	1	1	0	1	0	1	1	0	0	0	0	0	0	0	0	0	0	0	0	0	0	0	0	0	0	0	0	0	0	0	0	0	1	0	0	0	1	0	0	0
CHEMBL5180888	N#CCCN(Cc1ccccc1)C(=O)c1ccc(S(=O)(=O)Nc2cccc(Cl)c2)cc1	0	0	0	0	1	1	1	0	1	0	0	0	0	0	1	1	0	0	0	0	0	0	1	0	0	1	0	1	0	0	0	0	0	1	0	1	0	0	0	0	0	1	0	0	0	1	1	0
CHEMBL3219029	Cc1nc(N)c2sc3ncccc3c2n1	0	1	1	0	1	1	0	1	1	0	0	0	0	0	0	0	0	0	0	0	0	1	0	0	0	0	1	0	0	1	0	0	0	0	0	1	0	0	1	1	1	0	0	1	0	1	0	0
CHEMBL1165129	CN(C)c1ncnc2sc3c(c12)CCCC3	0	1	1	1	1	0	0	0	0	1	1	1	1	0	0	1	0	1	1	0	0	1	1	0	0	1	1	0	1	0	1	0	1	0	0	0	0	1	1	1	0	0	0	1	1	1	0	1
CHEMBL565452	Cc1c[nH]c2ncnc(N3CCN(/C(=N/C#N)Nc4ccc(F)c(Br)c4)[C@@H](C)C3)c12	0	1	1	1	1	1	0	1	1	1	1	1	1	0	1	0	0	0	1	0	0	0	0	0	0	0	0	0	0	0	0	1	0	1	0	0	0	1	0	1	1	1	0	0	0	0	0	0
CHEMBL3799326	Cc1[nH]c2ncnc(N3CCC(CN)(C(=O)Nc4cccc(OC(=O)N(C)C)c4)CC3)c2c1C	0	1	0	0	1	1	0	1	1	1	0	1	0	1	0	0	1	0	0	0	0	0	0	0	1	1	0	0	0	0	0	1	0	0	0	0	0	0	0	0	1	0	0	0	0	0	0	0
CHEMBL3219015	NNC(=O)c1sc2ncccc2c1N	1	0	1	0	0	0	0	0	1	1	0	1	0	0	0	0	0	1	0	1	0	0	1	0	0	0	1	0	0	1	0	0	0	0	0	1	0	1	1	1	1	1	0	1	0	1	1	0
CHEMBL3219021	NC(=O)c1sc2cccnc2c1N	0	0	1	0	0	0	0	1	1	0	0	0	0	0	1	1	0	1	0	0	0	1	1	0	0	0	1	0	0	1	0	0	0	0	0	1	1	0	0	1	1	1	0	0	0	1	0	0
CHEMBL2070616	COc1cc(C)c(-c2cc(-c3cnc(NC(C)=O)s3)nc(-c3cnccn3)n2)c(C)c1	1	1	1	1	1	1	0	1	1	1	1	1	0	1	0	1	0	0	0	1	0	0	1	1	1	0	0	0	0	0	1	0	0	0	0	0	0	0	1	1	1	1	1	0	0	1	0	0
CHEMBL3613609	C#CCOC(=O)c1cccc(NC(=O)C2(CN(C)C)CCN(c3ncnc4[nH]cc(C)c34)CC2)c1	0	1	0	1	1	1	0	1	1	1	1	1	0	0	0	0	1	0	0	0	0	1	1	1	0	1	0	1	0	1	1	1	1	0	1	0	0	0	0	1	1	1	0	0	0	1	0	0
CHEMBL1951346	Cc1c[nH]c2ncnc(-c3ccc(NC(=O)Nc4cccc(C(=O)NC(C)C)c4)cc3)c12	0	1	0	0	1	1	1	0	1	1	0	0	0	0	0	0	0	0	1	0	0	0	1	0	0	0	0	0	0	0	1	0	0	0	0	1	0	0	0	0	0	1	0	0	0	1	1	0
CHEMBL1836483	CC(Nc1ncnc2sc3c(c12)CCCC3)c1ccccc1	0	1	1	1	1	0	0	0	0	1	1	1	1	0	0	1	0	1	1	0	0	1	1	1	1	1	1	0	1	0	1	0	1	1	0	1	0	1	1	1	1	1	0	1	1	1	1	1
CHEMBL3219013	COc1ccc(-c2cc(-c3ccccc3)nc3sc(C(N)=O)c(N)c23)cc1	1	0	1	0	0	0	0	0	1	1	0	1	0	1	0	0	1	1	0	1	0	0	1	0	0	0	1	0	0	1	1	0	0	0	0	1	0	1	1	1	1	1	0	1	0	1	1	0
CHEMBL1836485	Nc1ncnc2sc3c(c12)CC1CC3C1	0	1	1	0	1	0	0	0	0	1	0	1	1	0	0	1	0	1	1	0	0	1	1	0	0	1	1	0	1	0	1	0	1	0	0	0	0	1	1	1	0	0	0	0	1	0	0	1
CHEMBL3347507	Nc1ncnc2c1sc1cc(-c3cccc(-c4nn[nH]n4)c3)ccc12	0	1	1	0	1	0	0	1	1	0	0	1	0	0	1	0	0	0	0	0	1	1	0	0	0	0	0	0	0	1	1	0	0	0	0	1	1	0	0	0	0	0	0	0	0	1	1	0
CHEMBL3623440	CC(=O)Nc1ncc(-c2ccncc2-c2ccccc2Cl)s1	0	0	1	1	0	0	0	0	1	0	1	1	0	0	0	0	0	0	0	1	0	0	1	0	0	0	0	0	0	1	1	0	0	0	0	0	0	0	1	1	1	1	1	0	0	1	0	0
CHEMBL3613608	CCC(C)OC(=O)c1cccc(NC(=O)C2(CN(C)C)CCN(c3ncnc4[nH]cc(C)c34)CC2)c1	0	1	0	0	1	1	0	1	1	0	0	1	0	0	0	0	1	0	0	0	0	0	0	1	0	1	0	0	0	0	0	1	1	0	1	0	0	0	0	0	1	0	0	0	0	0	0	0
CHEMBL3355491	Cc1cccc(NS(=O)(=O)c2ccc(C(=O)N(C)Cc3ccccc3)cc2)c1	0	0	0	0	1	1	1	0	1	0	0	0	0	0	1	1	0	0	0	0	0	0	1	0	0	1	0	1	0	0	0	0	0	1	0	1	0	0	0	0	0	1	0	0	0	1	1	0
CHEMBL3219017	Nc1c(C(=O)O)sc2ccccc12	0	0	1	0	0	0	0	0	1	0	0	1	0	0	0	0	1	1	1	0	1	0	1	0	0	0	1	0	0	1	1	0	0	0	1	1	1	0	0	0	0	0	0	0	0	1	1	0
CHEMBL3745885	Cn1c(=O)c(S(=O)(=O)c2ccc(F)cc2F)cc2cnc(Nc3ccc4[nH]ccc4c3)nc21	0	1	0	1	0	1	1	0	1	1	1	1	1	0	0	1	1	0	1	1	0	0	0	1	1	1	1	1	1	0	1	1	0	1	0	0	0	1	1	1	1	1	1	0	0	0	0	0
CHEMBL3410057	COc1ccc(NC(=O)N(C)c2ccc(-c3ncnc4[nH]cc(C)c34)cc2)cc1	0	1	0	0	1	1	0	0	1	1	1	0	0	1	0	0	0	0	0	0	0	0	1	0	1	0	0	1	0	0	1	0	1	0	1	1	0	0	0	0	0	0	0	0	0	1	0	0
CHEMBL5209373	Cc1c2cc[nH]c(=O)c2c(C)c2c1[nH]c1ccc(OC(=O)c3ccccc3)cc12	0	0	0	0	1	0	0	0	1	1	0	1	0	1	0	1	0	0	0	0	0	0	1	0	0	0	0	1	0	0	1	0	0	0	1	1	0	0	0	0	1	0	0	0	0	1	1	0
CHEMBL2070614	CNC(=O)Nc1ncc(-c2cc(-c3c(C)cc(OC)cc3C)nc(-c3cnccn3)n2)s1	1	1	1	0	1	1	0	1	1	1	1	1	0	1	0	1	0	0	0	0	0	0	1	1	1	0	0	0	0	0	1	1	0	0	0	0	0	0	1	1	1	1	1	0	0	1	1	0
CHEMBL1836484	c1nc(N2CCCCC2)c2c3c(sc2n1)CCCC3	0	1	1	1	1	0	0	1	0	1	1	1	1	1	0	1	0	1	1	1	0	1	1	0	0	1	1	0	1	0	1	0	1	0	0	0	0	1	1	1	1	0	0	1	1	1	0	1
CHEMBL3629278	Cc1cc(NC(=O)Nc2ccc(-c3ncnc4[nH]cc(C)c34)cc2F)ccn1	0	1	0	0	1	1	1	1	1	1	1	0	0	0	0	0	0	0	1	0	0	0	1	0	1	0	1	1	0	0	1	0	0	0	0	1	0	0	1	0	1	1	0	0	0	1	0	0
CHEMBL2070497	CCCNc1ncc(-c2cc(-c3c(Cl)cc(OC)cc3Cl)nc(-c3cnccn3)n2)s1	1	1	1	1	1	1	0	1	1	1	1	1	0	1	0	0	0	0	0	1	0	1	1	0	1	0	0	0	0	0	1	0	0	0	0	0	0	0	1	1	1	1	0	0	0	1	0	0
CHEMBL1836389	NC(=O)C1CCc2c(sc3ncnc(N)c23)C1	0	1	1	0	1	0	0	0	0	1	0	1	1	0	0	1	0	1	1	0	0	1	1	0	0	1	1	0	1	0	1	0	1	0	0	0	1	1	1	1	0	1	0	0	1	0	0	1
CHEMBL3613602	COC(=O)c1cccc(NC(=O)C2(N(C)C)CCN(c3ncnc4[nH]cc(C)c34)CC2)c1	0	1	0	1	1	1	0	1	1	1	1	1	0	0	0	0	1	0	0	0	0	1	1	1	0	1	0	0	0	0	1	1	1	0	1	0	0	0	0	1	1	1	0	0	0	1	0	0
CHEMBL4303259	Cc1cc(C(=O)Nc2cccc(C(=O)Nc3cccc(C(F)(F)F)c3)c2)on1	0	0	0	1	0	0	0	1	1	1	0	1	0	0	0	0	0	0	0	0	0	0	1	1	0	1	0	0	0	0	0	0	0	0	0	1	1	0	1	0	1	1	0	0	0	1	1	1
CHEMBL1836397	Nc1ncnc2sc3c(c12)CCC(C(=O)O)C3	0	1	1	0	1	0	0	0	0	1	0	1	1	0	0	1	0	1	1	0	0	1	1	0	0	1	1	0	1	0	1	0	1	0	0	0	1	1	1	1	0	0	0	0	1	0	0	1
CHEMBL3410041	Cc1c[nH]c2ncnc(-c3ccc(NC(=O)N(CCO)c4cccc(Cl)c4)cc3)c12	0	1	0	0	1	1	0	0	1	1	1	1	0	0	0	0	0	0	0	0	0	0	1	0	1	0	1	1	0	1	1	0	0	0	1	1	0	0	0	0	1	1	0	0	0	1	0	0
CHEMBL211002	NC(=O)c1sc2ccccc2c1N	0	0	1	0	0	0	0	0	1	1	0	1	0	0	0	0	0	1	0	0	1	0	1	0	0	0	1	0	0	1	1	0	0	0	0	1	1	0	0	1	0	1	0	0	0	1	1	0
CHEMBL3347694	Nc1ncnc2c1sc1cc(-c3cccc(C(=O)NCC(=O)N4CCOCC4)c3)ccc12	0	1	1	0	1	0	0	1	1	1	0	1	0	0	1	0	0	1	0	0	1	1	0	0	0	0	0	0	0	1	1	0	0	0	0	1	1	0	0	0	0	1	1	0	0	1	1	0
CHEMBL2153541	Nc1ncnc2c1sc1nccnc12	0	1	1	0	1	1	0	1	0	1	0	1	0	0	1	0	0	0	0	0	0	1	0	0	0	0	1	0	0	0	0	0	0	0	0	1	0	0	1	1	1	0	0	0	0	1	0	0
CHEMBL570116	Cc1c[nH]c2ncnc(N3CCN(C(=O)Nc4cccc(OC(=O)N(C)C)c4)[C@@H](C)C3)c12	0	1	0	1	1	1	0	1	1	1	1	1	1	1	1	0	0	0	0	0	0	0	1	0	1	0	0	0	0	0	0	1	1	1	0	0	0	0	0	1	1	0	0	0	0	0	0	0
CHEMBL3613606	CCCOC(=O)c1cccc(NC(=O)C2(CN(C)C)CCN(c3ncnc4[nH]cc(C)c34)CC2)c1	0	1	0	0	1	1	0	1	1	0	0	1	0	0	0	0	1	0	0	0	0	0	0	1	0	1	0	0	0	0	0	1	1	0	1	0	0	0	0	0	1	0	0	0	0	0	0	0
CHEMBL1836472	Nc1ncnc2sc3c(c12)CCC3	0	1	1	0	1	0	0	0	0	1	0	1	1	0	0	1	0	1	0	0	0	1	1	0	0	0	1	0	1	0	1	0	0	0	0	0	0	1	1	1	0	0	0	0	1	0	0	1
CHEMBL3219018	CNc1c(C(N)=O)sc2ccccc12	0	0	1	0	0	0	0	0	1	1	1	1	0	0	0	0	0	1	0	0	1	0	1	0	1	0	1	0	0	1	1	0	0	0	0	1	1	0	0	1	0	1	0	0	0	1	1	0
CHEMBL570126	Cc1c[nH]c2ncnc(N3CCN(/C(=N/C#N)Nc4cccc(Br)c4)[C@@H](C)C3)c12	0	1	1	1	1	1	0	1	1	1	1	1	1	0	1	0	0	0	1	0	0	0	0	0	0	0	0	0	0	0	0	1	0	1	0	0	0	1	0	1	1	1	0	0	0	0	0	0
CHEMBL1836486	CC1CCc2c(sc3ncnc(N)c23)C1	0	1	1	0	1	0	0	0	0	1	0	1	1	0	0	1	0	1	1	0	0	1	1	0	0	1	1	0	1	0	1	0	1	0	0	0	0	1	1	1	0	0	0	0	1	0	0	1
CHEMBL3355482	CN(Cc1ccccc1)C(=O)c1ccc(S(=O)(=O)Nc2ccccc2)cc1	0	0	0	0	1	1	1	0	1	0	0	0	0	0	1	1	0	0	0	0	0	0	1	0	0	1	0	1	0	0	0	0	0	1	0	1	0	0	0	0	0	1	0	0	0	1	1	0
CHEMBL3613603	COC(=O)COc1cccc(NC(=O)C2(CN(C)C)CCN(c3ncnc4[nH]cc(C)c34)CC2)c1	0	1	0	0	1	1	0	1	1	0	0	1	0	1	0	0	1	0	0	0	0	0	0	0	1	1	0	0	0	0	0	1	0	0	0	0	0	0	0	0	1	0	0	0	0	0	0	0
CHEMBL4779405	O=C(NCc1ccccc1)c1ccc(S(=O)(=O)NCc2ccccc2)cc1	1	0	0	0	0	1	0	0	0	1	0	0	0	0	0	1	0	0	0	0	0	1	1	0	0	1	0	1	0	0	0	0	0	1	0	1	0	0	0	0	0	1	0	0	0	1	1	1
CHEMBL3410026	Cc1c[nH]c2ncnc(-c3ccc(NC(=O)Nc4cccc(C(=O)NC(C)C)c4)c(C(F)(F)F)c3)c12	0	1	0	0	1	1	0	0	1	1	1	1	0	0	0	0	0	0	0	0	0	0	1	1	1	0	1	1	0	0	1	0	0	0	1	1	0	1	0	0	0	1	0	0	0	1	0	0
CHEMBL1836481	CNc1ncnc2sc3c(c12)CCCC3	0	1	1	1	1	0	0	0	0	1	1	1	1	0	0	1	0	1	1	0	0	1	1	0	0	1	1	0	1	0	1	0	1	0	0	0	0	1	1	1	0	1	0	1	1	1	0	1
CHEMBL1836388	CCOC(=O)C1CCc2c(sc3ncnc(N)c23)C1	0	1	1	0	1	0	0	0	0	1	0	1	1	0	0	1	0	1	1	0	0	1	1	0	0	1	1	0	1	0	1	0	1	1	0	0	1	1	1	1	0	0	0	0	1	0	0	1
CHEMBL3622871	CCCNc1ncc(-c2ccncc2-c2ccccc2C)s1	0	0	1	1	1	0	0	0	1	1	1	1	0	0	0	0	0	0	0	1	0	1	1	0	0	0	0	0	0	1	1	0	0	0	0	1	0	0	1	1	1	1	0	0	0	1	1	0
CHEMBL3410039	Cc1c[nH]c2ncnc(-c3ccc(NC(=O)N(CCO)c4ccc(F)cc4)cc3)c12	0	1	0	0	1	1	0	0	1	1	1	1	0	0	0	0	0	0	0	0	0	0	1	0	1	0	1	1	0	1	1	0	0	0	1	1	0	0	0	0	1	1	0	0	0	1	0	0
CHEMBL3407526	Cc1c[nH]c2ncnc(-c3ccc(NC(=O)Nc4cccc(C(=O)NC(C)C)c4)c(F)c3)c12	0	1	0	0	1	1	0	0	1	1	1	0	0	0	0	0	0	0	0	0	0	0	1	1	1	0	1	1	0	0	1	0	0	0	1	1	0	0	1	0	0	1	0	0	0	1	0	0
CHEMBL2070618	CNC(=O)Nc1ncc(-c2cc(-c3c(Cl)cc(OC)cc3Cl)nc(-c3cnccn3)n2)s1	1	1	1	0	1	1	0	1	1	1	1	1	0	1	0	0	0	0	0	0	0	0	0	0	1	0	0	0	0	0	1	1	0	0	0	0	0	0	1	1	1	1	1	0	0	1	1	0
CHEMBL5436237	C=CC(=O)N1CCC(Oc2n[nH]c3ncc(-c4cn(-c5c(F)ccc(NS(=O)(=O)c6cccc(-c7ccccc7)c6)c5F)nn4)cc23)C1	1	0	1	0	1	1	1	1	1	0	1	0	0	1	1	1	0	0	0	1	1	1	1	0	1	0	1	1	0	1	1	1	1	0	0	0	0	1	1	1	0	1	0	0	1	1	0	0
CHEMBL3219023	Nc1ncnc2c1oc1ccccc12	1	1	0	0	1	0	1	1	1	1	0	0	1	0	0	0	0	0	0	0	1	1	0	0	0	0	0	0	0	0	1	0	0	1	0	0	0	0	0	0	0	0	0	0	0	1	0	0
CHEMBL3219025	Nc1ncnc2c1sc1cccc(-c3ccccc3)c12	0	1	1	0	1	0	0	1	1	0	0	1	0	0	1	0	0	0	0	0	1	1	0	0	0	0	0	0	0	1	1	0	0	0	0	1	1	0	0	0	0	0	0	0	0	1	1	0
CHEMBL2153531	Nc1ncnc2c1sc1cccnc12	0	1	1	0	1	0	0	1	1	0	0	1	0	0	1	0	0	0	0	0	0	1	0	0	0	0	0	0	0	1	1	0	0	0	0	1	1	0	0	0	1	0	0	0	0	1	0	0
CHEMBL3219016	CCOC(=O)c1sc2ccccc2c1N	0	0	1	0	0	0	0	0	1	0	0	1	0	0	0	0	0	1	0	0	1	0	1	0	0	1	1	0	0	1	1	0	0	1	1	1	1	0	0	1	0	0	0	0	0	1	1	0
CHEMBL3410036	Cc1c[nH]c2ncnc(-c3ccc(NC(=O)N(CCO)c4ccccc4)cc3)c12	0	1	0	0	1	1	0	0	1	1	1	1	0	0	0	0	0	0	0	0	0	0	1	0	1	0	1	1	0	1	1	0	0	0	1	1	0	0	0	0	1	1	0	0	0	1	0	0
CHEMBL3622867	CCCNc1ncc(-c2ccncc2-c2ccccc2Cl)s1	0	0	1	1	0	0	0	0	1	0	1	1	0	0	0	0	0	0	0	1	0	1	1	0	0	0	0	0	0	1	1	0	0	0	0	0	0	0	1	1	1	1	0	0	0	1	0	0
CHEMBL3410034	Cc1c[nH]c2ncnc(-c3ccc(NC(=O)Nc4ccccn4)cc3)c12	0	1	0	0	1	1	1	0	1	1	0	1	0	0	0	0	0	0	1	0	0	0	1	0	1	0	1	1	0	0	1	1	0	0	0	1	0	0	0	0	1	1	1	0	0	1	1	0
CHEMBL3800259	CN(C)CC1(C(=O)Nc2cccc(OC(=O)N(C)C)c2)CCN(c2ncnc3[nH]c4c(c23)CCCC4)CC1	0	1	0	0	1	1	0	1	1	1	0	1	0	1	0	0	1	0	0	0	0	0	1	0	1	1	0	0	0	0	0	1	0	0	0	0	0	0	1	0	1	0	0	0	0	0	0	0
CHEMBL2380834	O=C(Nc1ccc(Nc2ccnc3[nH]c(=O)c4ccccc4c23)cc1)c1ccc(F)cc1C(F)(F)F	1	0	0	1	0	0	1	0	1	1	0	1	0	1	0	0	0	0	0	0	1	0	1	1	1	1	0	0	0	1	1	1	1	0	1	1	0	0	0	0	1	1	1	0	0	1	0	0
CHEMBL3219024	Nc1ncnc2c1[nH]c1ccccc12	0	1	0	0	1	1	0	0	1	1	0	0	0	0	0	0	0	0	0	0	0	0	0	0	0	0	1	0	0	0	1	0	0	0	0	0	0	0	0	0	1	0	0	0	0	1	0	0
CHEMBL1836478	Nc1nc(SCC(=O)O)nc2sc3c(c12)CCCC3	1	1	1	0	1	0	0	0	0	1	0	1	1	0	0	1	0	1	1	0	0	1	1	0	0	1	1	0	1	1	1	1	1	0	0	0	0	1	0	1	1	0	0	0	1	0	0	1
CHEMBL1951350	CCn1c(=O)[nH]c2ncnc(-c3ccc(NC(=O)Nc4cccc(C(=O)NC(C)C)c4)cc3)c21	0	1	0	0	1	0	1	0	1	1	1	0	0	0	1	0	1	0	1	0	0	0	1	0	1	1	1	0	0	1	1	1	0	0	0	1	0	0	0	0	1	1	1	0	0	1	1	0
CHEMBL3410054	Cc1[nH]c2ncnc(-c3ccc(NC(=O)N(CCN)c4ccc(Cl)cc4)c(F)c3)c2c1C	0	1	0	0	1	1	0	0	1	1	1	1	0	0	0	0	0	0	0	0	0	0	1	0	1	0	1	1	0	1	1	0	0	0	1	1	0	0	1	0	1	1	0	0	0	1	0	0
CHEMBL3347528	CCNC(=O)Nc1cccc(-c2ccc3c(c2)sc2c(N)ncnc23)c1	0	1	1	0	1	0	0	1	1	0	0	1	0	0	1	0	0	1	1	0	1	1	1	0	0	0	0	0	0	1	1	0	0	0	0	1	1	0	0	0	0	1	0	0	0	1	1	0
CHEMBL1836477	Nc1nc(S)nc2sc3c(c12)CCCC3	1	1	1	0	1	0	0	0	0	1	0	1	1	0	0	1	0	1	1	0	0	1	1	0	0	1	1	0	1	1	1	0	1	0	0	0	0	1	0	1	1	0	0	0	1	0	0	1
CHEMBL2380845	O=C(Nc1ccc(Nc2ccnc3[nH]c(=O)c4ccccc4c23)cc1)c1ccccc1	1	0	0	1	0	0	1	0	1	1	0	1	0	1	0	0	0	0	0	0	1	0	1	0	1	1	0	0	0	1	1	1	1	0	1	0	0	0	0	0	1	1	0	0	0	1	0	0
CHEMBL377085	Cc1cc(C)c2c(N)c(C(N)=O)sc2n1	1	0	1	0	0	0	0	0	1	1	0	1	0	0	0	1	0	1	0	1	0	0	1	0	0	0	1	0	0	1	0	0	0	0	0	1	0	1	1	1	1	1	1	1	0	0	0	0
CHEMBL3629280	Cc1c[nH]c2ncnc(-c3ccc(NC(=O)N(CCO)c4ccccc4)c(F)c3)c12	0	1	0	0	1	1	0	0	1	1	1	1	0	0	0	0	0	0	0	0	0	0	1	0	1	0	1	1	0	1	1	0	0	0	1	1	0	0	1	0	1	1	0	0	0	1	0	0
CHEMBL3613610	COC(=O)c1cccc(NC(=O)C2(CN(C)C)CCN(c3ncnc4[nH]ccc34)CC2)c1	0	1	0	1	1	1	0	1	1	1	1	1	0	0	0	0	1	0	0	0	0	1	1	1	0	1	0	0	0	0	1	1	1	0	1	0	0	0	0	1	1	1	0	0	0	1	0	0
CHEMBL3613601	COC(=O)c1cccc(NC(=O)C2(N)CCN(c3ncnc4[nH]cc(C)c34)CC2)c1	0	1	0	1	1	1	0	1	1	1	1	1	0	0	0	0	1	0	0	0	0	1	1	1	0	1	0	0	0	0	1	1	1	0	1	0	0	0	0	1	1	1	0	0	0	1	0	0
CHEMBL1951441	CC(C)NC(=O)c1cccc(NC(=O)Nc2ccc(-c3ccnc(N)n3)cc2)c1	0	1	0	0	1	0	1	0	1	1	1	0	0	0	0	0	0	0	1	0	0	0	1	0	0	0	0	0	0	0	1	0	0	0	0	1	0	0	0	0	0	1	0	0	0	1	1	0
CHEMBL1836387	Nc1ncnc2sc3c(c12)Cc1ccccc1-3	0	1	1	0	1	0	0	0	1	0	0	1	0	0	0	1	0	1	0	0	0	1	1	1	0	0	0	0	1	1	1	0	0	1	0	1	1	1	1	0	0	0	0	0	0	1	1	1
CHEMBL3622873	CCCNc1ncc(-c2ccncc2-c2ccccc2C(F)(F)F)s1	0	0	1	1	0	0	0	0	1	1	1	1	0	0	0	0	0	0	0	1	0	1	1	1	0	0	0	0	0	1	1	0	0	0	0	1	0	0	1	1	1	1	0	0	0	1	0	0
CHEMBL3623434	CCNc1ncc(-c2ccncc2-c2ccccc2Cl)s1	0	0	1	1	0	0	0	0	1	0	1	1	0	0	0	0	0	0	0	1	0	0	1	0	0	0	0	0	0	1	1	0	0	0	0	0	0	0	1	1	1	1	0	0	0	1	0	0
CHEMBL3410042	Cc1c[nH]c2ncnc(-c3ccc(NC(=O)N(CCO)c4ccc(Cl)cc4)cc3)c12	0	1	0	0	1	1	0	0	1	1	1	1	0	0	0	0	0	0	0	0	0	0	1	0	1	0	1	1	0	1	1	0	0	0	1	1	0	0	0	0	1	1	0	0	0	1	0	0
CHEMBL3613614	COC(=O)c1cccc(NC(=O)C2(N)CCN(c3ncnc4[nH]ccc34)CC2)c1	0	1	0	1	1	1	0	1	1	1	1	1	0	0	0	0	1	0	0	0	0	1	1	1	0	1	0	0	0	0	1	1	1	0	1	0	0	0	0	1	1	1	0	0	0	1	0	0
CHEMBL1951443	CC(C)NC(=O)c1cccc(NC(=O)Nc2ccc(-c3ccncc3)cc2)c1	0	1	0	0	1	0	1	0	1	1	0	0	0	0	0	0	0	0	1	0	0	0	1	0	0	0	0	0	0	0	1	0	0	0	0	1	0	0	0	0	1	1	0	0	0	1	1	0
CHEMBL1836396	Cc1c(-c2ccccc2)sc2ncnc(N)c12	0	1	1	0	1	0	0	0	1	0	0	1	0	0	0	0	0	1	0	0	0	1	1	0	0	0	0	0	1	1	1	0	0	0	0	1	0	1	1	0	0	0	0	0	0	1	1	1
CHEMBL1836471	Nc1ncnc2sc3c(c12)CCCC3	0	1	1	0	1	0	0	0	0	1	0	1	1	0	0	1	0	1	1	0	0	1	1	0	0	1	1	0	1	0	1	0	1	0	0	0	0	1	1	1	0	0	0	0	1	0	0	1
CHEMBL3217769	CN(C)C(=O)c1sc2ncccc2c1N	1	0	1	0	0	0	0	0	1	1	1	1	0	0	0	0	0	1	0	1	0	0	1	1	0	0	1	0	0	1	0	0	0	0	0	1	0	0	1	1	1	0	0	1	0	1	0	0
CHEMBL3613607	Cc1c[nH]c2ncnc(N3CCC(CN(C)C)(C(=O)Nc4cccc(C(=O)OC(C)C)c4)CC3)c12	0	1	0	0	1	1	0	1	1	0	0	1	0	0	0	0	1	0	0	0	0	0	0	1	0	1	0	0	0	0	0	1	1	0	1	0	0	0	0	0	1	0	0	0	0	0	0	0
CHEMBL570820	Cc1c[nH]c2ncnc(N3CCN(C(=O)Nc4ccc(F)c(Br)c4)[C@@H](C)C3)c12	0	1	0	1	1	1	0	1	1	1	1	1	1	0	1	0	0	0	0	0	0	0	1	0	1	0	0	0	0	0	0	1	0	1	0	0	0	0	0	1	1	0	0	0	0	0	0	0
CHEMBL3613621	COC(=O)c1cccc(NC(=O)C2(CN(C)C)CCN(c3ncnc4[nH]cc(F)c34)CC2)c1	0	1	0	1	1	1	0	1	1	1	1	1	0	0	0	0	1	0	0	0	0	1	1	1	0	1	0	0	0	0	1	1	1	0	1	0	0	0	0	1	1	1	0	0	0	1	0	0
CHEMBL3410047	COc1cccc(N(CCO)C(=O)Nc2ccc(-c3ncnc4[nH]cc(C)c34)cc2)c1	0	1	0	0	1	1	0	0	1	1	1	1	0	1	0	0	0	0	0	0	0	0	1	0	1	0	1	1	0	1	1	0	1	0	1	1	0	0	0	0	1	1	0	0	0	1	0	0
CHEMBL578181	Cc1cc(-c2ccc(Cl)cc2)c2c(N)c(C(N)=O)sc2n1	1	0	1	0	0	0	0	0	1	1	0	1	0	0	0	0	0	1	0	1	0	0	1	0	0	0	1	0	0	1	1	0	0	0	0	1	0	1	1	1	1	1	1	1	0	1	1	0
CHEMBL388978	CN[C@@H]1C[C@H]2O[C@@](C)([C@@H]1OC)n1c3ccccc3c3c4c(c5c6ccccc6n2c5c31)C(=O)NC4	1	0	0	0	1	1	0	0	1	1	1	1	0	0	1	1	0	0	0	1	0	1	1	0	1	1	0	1	0	1	1	0	0	1	0	1	1	1	0	0	1	1	1	0	1	1	1	0
CHEMBL3629276	COc1ccc(NC(=O)Nc2ccc(-c3ncnc4[nH]cc(C)c34)cc2F)cc1	0	1	0	0	1	1	1	1	1	1	1	0	0	1	0	0	0	0	1	0	0	0	1	0	1	0	1	1	0	0	1	0	0	0	0	1	0	0	1	0	0	1	0	0	0	1	1	0
CHEMBL1836476	CSc1nc(N)c2c3c(sc2n1)CCC3	0	1	1	0	1	0	0	0	0	1	0	1	1	0	0	1	0	1	0	0	0	1	1	0	0	0	1	0	1	1	1	1	0	0	0	0	0	1	0	1	1	0	0	0	1	0	0	1
CHEMBL2070502	CCCNc1ncc(-c2cc(-c3cc(OC)ccc3Cl)nc(-c3cnccn3)n2)s1	1	1	1	1	1	1	0	1	1	1	1	1	0	1	0	0	0	0	0	1	0	1	1	0	1	0	0	0	0	0	1	0	0	0	0	0	0	0	1	1	1	1	0	0	0	1	0	0
CHEMBL3613604	COC(=O)Cc1cccc(NC(=O)C2(CN(C)C)CCN(c3ncnc4[nH]cc(C)c34)CC2)c1	0	1	0	0	1	1	0	1	1	0	1	1	0	0	0	0	1	0	0	1	0	0	0	1	0	1	0	0	0	0	0	1	0	0	0	0	0	0	0	0	1	0	0	0	0	0	0	0
CHEMBL3410038	Cc1c[nH]c2ncnc(-c3ccc(NC(=O)N(CCO)c4cccc(F)c4)cc3)c12	0	1	0	0	1	1	0	0	1	1	1	1	0	0	0	0	0	0	0	0	0	0	1	0	1	0	1	1	0	1	1	0	0	0	1	1	0	0	0	0	1	1	0	0	0	1	0	0
CHEMBL3629279	Cc1c[nH]c2ncnc(-c3ccc(NC(=O)Nc4cncnc4)c(F)c3)c12	0	1	0	0	1	1	1	1	1	1	1	0	0	0	0	0	0	0	1	0	0	0	1	0	1	0	1	1	0	0	1	0	0	0	0	1	0	0	1	0	0	1	0	0	0	1	0	0
CHEMBL3622874	CCCNc1ncc(-c2ccncc2-c2ccc(OC)cc2C(F)(F)F)s1	0	0	1	1	0	0	0	0	1	1	1	1	0	1	0	0	0	0	0	1	0	1	1	1	0	0	0	0	0	1	1	0	0	0	0	1	0	0	1	1	1	1	0	0	0	1	0	0
CHEMBL1836392	CC1(C)CCc2c(sc3ncnc(N)c23)C1	0	1	1	0	1	0	0	0	0	1	0	1	0	0	0	1	0	1	1	0	0	1	1	0	0	1	1	0	1	0	1	0	1	0	0	0	0	1	1	1	0	0	0	0	0	0	0	1
CHEMBL5416410	Cc1nc(Nc2ncc(C(=O)Nc3c(C)cccc3Cl)s2)cc(N2CCN(CCO)CC2)n1.O	1	1	0	0	0	0	1	1	1	0	1	0	0	0	0	0	0	1	0	0	1	1	1	0	0	1	1	0	0	1	0	0	0	1	0	1	0	0	0	0	1	1	0	1	1	1	1	1
CHEMBL1836359	Cn1c2ccccc2c2ncnc(N)c21	0	1	0	0	1	1	0	0	1	1	0	0	0	0	0	0	0	0	0	0	0	0	0	0	0	0	1	0	0	0	1	0	0	0	0	0	0	0	0	0	1	0	0	0	0	1	0	0
CHEMBL5289711	COCCN(C(=O)Nc1ccc(-c2ncnc3[nH]c(C)c(C)c23)c(F)c1)c1ccc(Cl)cc1	0	1	0	0	1	1	0	0	1	1	1	1	0	0	0	0	0	0	0	0	0	0	1	0	1	0	1	1	0	1	1	0	0	0	1	1	0	0	1	1	1	0	0	0	0	1	0	0
CHEMBL2070492	CCCNc1ncc(-c2cc(-c3ccc(O)cc3Cl)nc(-c3cnccn3)n2)s1	1	1	1	1	1	1	0	1	1	1	1	1	0	0	0	0	0	0	0	1	0	1	1	0	1	0	0	0	0	0	1	0	0	0	0	0	0	0	1	1	1	1	0	0	0	1	0	0
CHEMBL3623435	CC(C)CNc1ncc(-c2ccncc2-c2ccccc2Cl)s1	0	0	1	1	0	0	0	0	1	0	1	1	0	0	0	0	0	0	0	1	0	1	1	0	0	0	0	0	0	1	1	0	0	0	0	0	0	0	1	1	1	1	0	0	0	1	0	0
CHEMBL5278261	Cc1ccc(-c2cnccc2-c2cnc(Nc3ccc(O)cc3)s2)c(Cl)c1	0	0	1	0	0	0	0	0	1	0	1	1	0	0	0	0	0	0	0	0	0	0	1	0	0	0	0	0	0	1	1	0	0	0	0	1	0	0	1	1	1	0	0	0	1	1	1	0
CHEMBL3219022	Nc1c(C(=O)O)sc2ncccc12	1	0	1	0	0	0	0	0	1	1	0	1	0	0	0	0	1	1	0	1	0	0	1	0	0	0	1	0	0	1	0	0	0	0	1	1	0	0	1	0	1	0	0	1	0	1	0	0
CHEMBL3410052	Cc1c[nH]c2ncnc(-c3ccc(NC(=O)N(CCN(C)C)c4ccc(Cl)cc4)cc3)c12	0	1	0	0	1	1	0	0	1	1	1	0	0	0	0	0	0	0	0	0	0	0	1	0	1	0	1	1	0	1	1	0	0	0	1	1	0	0	0	0	1	0	0	0	0	1	0	0
CHEMBL457313	Nc1ncnc2c1sc1ncccc12	0	1	1	0	1	1	0	1	1	1	0	0	0	0	1	0	0	0	0	0	0	1	0	0	0	0	1	0	0	1	0	0	0	0	0	1	0	0	1	1	1	0	0	1	0	1	0	0
CHEMBL2070615	CCNC(=O)Nc1ncc(-c2cc(-c3c(C)cc(OC)cc3C)nc(-c3cnccn3)n2)s1	1	1	1	1	1	1	0	1	1	1	1	1	0	1	0	1	0	1	0	0	0	0	1	1	1	0	0	0	0	0	1	1	0	0	0	0	0	0	1	1	1	1	1	0	0	1	1	0
CHEMBL1836482	NCCNc1ncnc2sc3c(c12)CCCC3	0	1	1	1	1	0	0	0	0	1	1	1	1	0	0	1	1	1	1	0	0	1	1	0	0	1	1	0	1	1	1	0	1	0	0	0	0	1	1	1	1	1	0	1	1	1	0	1
CHEMBL1836393	Nc1ncnc2sc3c(c12)CCOC3	0	1	1	0	1	0	0	0	0	1	1	1	0	0	0	1	0	1	0	0	0	1	1	0	0	1	1	0	1	0	1	1	0	1	0	0	0	1	1	0	0	0	0	1	1	0	0	1
CHEMBL3797874	CN(C)C(=O)Oc1cccc(NC(=O)C2(CN)CCN(c3ncnc4[nH]c5c(c34)CCCC5)CC2)c1	0	1	0	0	1	1	0	1	1	1	0	1	0	1	0	0	1	0	0	0	0	0	1	0	1	1	0	0	0	0	0	1	0	0	0	0	0	0	1	0	1	0	0	0	0	0	0	0
CHEMBL1836473	Nc1ncnc2sc3c(c12)CCCCC3	0	1	1	0	1	0	0	0	0	1	0	1	1	0	0	1	0	1	1	0	0	1	1	0	0	1	1	0	1	0	1	0	0	0	0	0	0	1	1	1	0	0	0	0	1	0	0	1
[truncated: 773 more columns]

## Sheet: Table S4-Test
molecule_chembl_id	canonical_smiles	FP1	FP2	FP3	FP6	FP7	FP9	FP11	FP12	FP13	FP14	FP15	FP16	FP19	FP22	FP23	FP24	FP25	FP26	FP27	FP30	FP31	FP32	FP34	FP35	FP37	FP38	FP40	FP41	FP42	FP43	FP44	FP45	FP47	FP48	FP49	FP50	FP51	FP52	FP54	FP55	FP56	FP57	FP60	FP61	FP62	FP63	FP64	FP65
CHEMBL3219014	CNC(=O)c1sc2ncccc2c1N	1	0	1	0	0	0	0	0	1	1	1	1	0	0	0	0	0	1	0	1	0	0	1	1	0	0	1	0	0	1	0	0	0	0	0	1	0	1	1	1	1	1	0	1	0	1	0	0
CHEMBL3613598	COC(=O)c1cccc(NC(=O)C2(CN)CCN(c3ncnc4[nH]cc(C)c34)CC2)c1	0	1	0	1	1	1	0	1	1	1	1	1	0	0	0	0	1	0	0	0	0	1	1	1	0	1	0	0	0	0	1	1	1	0	1	0	0	0	0	1	1	1	0	0	0	1	0	0
CHEMBL3613599	Cc1c[nH]c2ncnc(N3CCC(CN(C)C)(C(=O)Nc4cccc(OC(=O)N(C)C)c4)CC3)c12	0	1	0	0	1	1	0	1	1	0	0	1	0	1	0	0	1	0	0	0	0	0	0	0	1	1	0	0	0	0	0	1	0	0	0	0	0	0	0	0	1	0	0	0	0	0	0	0
CHEMBL3623443	COc1ccc(-c2cnccc2-c2cnc(NC(=O)C(C)C)s2)c(C(F)(F)F)c1	0	0	1	1	0	0	0	0	1	1	1	1	0	1	0	0	0	0	0	1	0	1	1	1	0	0	0	0	0	1	1	0	0	0	0	1	0	0	1	1	1	1	1	0	0	1	0	0
CHEMBL575039	CSc1nc(N)c2c3c(sc2n1)CCCC3	0	1	1	0	1	0	0	0	0	1	0	1	1	0	0	1	0	1	1	0	0	1	1	0	0	1	1	0	1	1	1	1	1	0	0	0	0	1	0	1	1	0	0	0	1	0	0	1
CHEMBL3347513	Nc1ncnc2c1sc1cc(-c3cccc(C(=O)NCCc4cccnc4)c3)ccc12	0	1	1	0	1	0	0	1	1	1	0	1	0	0	1	1	0	0	0	0	1	1	1	0	0	0	0	1	0	1	1	0	0	0	0	1	1	0	0	1	1	1	0	0	0	1	1	0
CHEMBL1269082	NC(=O)c1sc2nc(-c3cccnc3)ccc2c1N	1	1	1	0	0	0	0	1	1	1	0	1	0	0	0	0	1	1	0	1	0	0	1	0	0	0	1	0	0	1	1	0	0	0	0	1	0	1	1	1	1	1	0	1	0	1	1	0
CHEMBL5206269	C#CCN(Cc1ccccc1)C(=O)c1ccc(S(=O)(=O)Nc2ccccc2)cc1	0	0	0	0	1	1	1	0	1	0	0	0	0	0	1	1	0	0	0	0	0	0	1	0	0	1	0	1	0	1	0	0	0	1	0	1	0	0	0	0	0	1	0	0	0	1	1	0
CHEMBL3613624	Cc1[nH]c2ncnc(N3CCC(CN(C)C)(C(=O)Nc4cccc(OC(=O)N(C)C)c4)CC3)c2c1C	0	1	0	0	1	1	0	1	1	1	0	1	0	1	0	0	1	0	0	0	0	0	0	0	1	1	0	0	0	0	0	1	0	0	0	0	0	0	0	0	1	0	0	0	0	0	0	0
CHEMBL2070619	COc1cc(Cl)c(-c2cc(-c3cnc(NC(C)=O)s3)nc(-c3cnccn3)n2)c(Cl)c1	1	1	1	1	1	1	0	1	1	1	1	1	0	1	0	0	0	0	0	1	0	0	1	0	1	0	0	0	0	0	1	0	0	0	0	0	0	0	1	1	1	1	1	0	0	1	0	0
CHEMBL2070613	CCC(CC)Oc1cc(C)c(-c2cc(-c3cnc(NC(=O)NC)s3)nc(-c3cnccn3)n2)c(C)c1	1	1	1	0	1	1	0	1	1	1	1	1	0	1	0	1	0	0	0	0	0	0	1	1	1	0	0	0	0	0	1	1	0	0	0	0	0	0	1	1	1	1	1	0	0	1	1	0
CHEMBL1836390	Nc1ncnc2sc3c(c12)CCC(C(=O)N1CCOCC1)C3	0	1	1	0	1	0	0	1	0	1	0	1	1	0	0	1	0	1	1	0	0	1	1	0	0	1	1	0	1	0	1	0	1	0	0	0	1	1	1	1	0	0	1	0	1	0	0	1
CHEMBL3613622	COC(=O)c1cccc(NC(=O)C2(CN(C)C)CCN(c3ncnc4[nH]c(C)cc34)CC2)c1	0	1	0	1	1	1	0	1	1	1	1	1	0	0	0	0	1	0	0	0	0	1	1	1	0	1	0	0	0	0	1	1	1	0	1	0	0	0	0	1	1	1	0	0	0	1	0	0
CHEMBL3410032	COc1ccc(NC(=O)Nc2ccc(-c3ncnc4[nH]cc(C)c34)cc2)cc1	0	1	0	0	1	1	1	0	1	1	0	0	0	1	0	0	0	0	1	0	0	0	1	0	1	0	1	1	0	0	1	0	0	0	0	1	0	0	0	0	0	1	0	0	0	1	1	0
CHEMBL3410055	Cc1[nH]c2ncnc(-c3ccc(NC(=O)N(CCN(C)C)c4ccc(Cl)cc4)c(F)c3)c2c1C	0	1	0	0	1	1	0	0	1	1	1	1	0	0	0	0	0	0	0	0	0	0	0	0	1	0	0	1	0	0	0	0	0	0	0	0	0	0	1	0	1	0	0	0	0	1	0	0
CHEMBL1271896	c1ccc(CCNc2ncnc3sc4c(c23)CCCC4)cc1	0	1	1	1	1	0	0	1	1	1	1	1	1	0	0	1	0	1	1	1	0	1	1	1	0	1	1	0	1	0	1	0	1	1	0	1	0	1	1	1	1	1	0	1	1	1	1	1
CHEMBL1836395	Nc1ncnc2sc3c(c12)CCC(c1ccccc1)C3	0	1	1	0	1	0	0	0	0	1	0	1	1	0	0	1	0	1	1	0	0	1	1	1	0	1	1	0	1	1	1	0	1	1	0	1	0	1	1	1	0	0	0	0	1	0	1	1
CHEMBL3410053	Cc1[nH]c2ncnc(-c3ccc(NC(=O)N(CCO)c4ccc(Cl)cc4)c(F)c3)c2c1C	0	1	0	0	1	1	0	0	1	1	1	1	0	0	0	0	0	0	0	0	0	0	1	0	1	0	1	1	0	1	1	0	0	0	1	1	0	0	1	0	1	1	0	0	0	1	0	0
CHEMBL1571017	NC(=O)c1sc2nc(-c3ccccc3)ccc2c1N	1	0	1	0	0	0	0	0	1	1	0	1	0	0	0	0	1	1	0	1	0	0	1	0	0	0	1	0	0	1	1	0	0	0	0	1	0	1	1	1	1	1	0	1	0	1	1	0
CHEMBL3798142	CN(C)C(=O)Oc1cccc(NC(=O)C2(N(C)C)CCN(c3ncnc4[nH]c5c(c34)CCCC5)CC2)c1	0	1	0	0	1	1	0	1	1	1	0	1	0	1	0	0	1	0	0	0	0	0	1	0	1	1	0	0	0	0	0	1	0	0	0	0	0	0	1	0	1	0	0	0	1	0	0	0
CHEMBL3410040	Cc1c[nH]c2ncnc(-c3ccc(NC(=O)N(CCO)c4ccccc4Cl)cc3)c12	0	1	0	0	1	1	0	0	1	1	1	1	0	0	0	0	0	1	0	0	0	1	1	0	1	0	1	1	0	1	1	0	0	0	1	1	0	0	0	0	1	1	0	0	0	1	0	0
CHEMBL3347669	Nc1ncnc2c1sc1cc(-c3cccc(NC(=O)N4CCCC4)c3)ccc12	0	1	1	0	1	0	0	1	1	0	0	1	0	0	1	0	0	0	0	0	1	1	1	0	1	0	0	0	0	1	1	0	0	0	0	1	1	0	0	0	0	0	0	0	0	1	1	0
CHEMBL1556240	Nc1nc(-c2ccccc2)nc2sc3c(c12)CCCC3	0	1	1	0	1	0	1	0	1	1	1	1	1	0	0	1	1	1	1	0	0	1	1	0	0	1	1	0	1	0	1	0	1	0	0	0	0	1	0	1	1	0	0	0	1	0	0	1
CHEMBL3613620	COC(=O)c1cccc(NC(=O)C2(CN(C)C)CCN(c3ncnc4[nH]cc(C#N)c34)CC2)c1	0	1	0	1	1	1	0	1	1	1	1	1	0	0	0	0	1	0	0	0	0	1	1	1	0	1	0	0	0	0	1	1	1	0	1	0	0	0	0	1	1	1	0	0	0	1	0	0
CHEMBL1836480	CSc1nc(N)c2c3c(sc2n1)CCCCC3	0	1	1	0	1	0	0	0	0	1	0	1	1	0	0	1	0	1	1	0	0	1	1	0	0	1	1	0	1	1	1	1	0	0	0	0	0	1	0	1	1	0	0	0	1	0	0	1
CHEMBL3218815	Cc1ccnc2sc(C(N)=O)c(N)c12	1	0	1	0	0	0	0	0	1	1	0	1	0	0	0	1	0	1	0	1	0	0	1	0	0	0	1	0	0	1	0	0	0	0	0	1	0	1	1	1	1	1	0	1	0	1	1	0
CHEMBL3410031	COc1cccc(NC(=O)Nc2ccc(-c3ncnc4[nH]cc(C)c34)cc2)c1	0	1	0	0	1	1	1	0	1	1	0	0	0	1	0	0	0	0	1	0	0	0	1	0	0	0	0	0	0	0	1	0	0	0	0	1	0	0	0	0	0	1	0	0	0	1	1	0
CHEMBL4063500	CN(C)C(=O)c1cc2cnc(Nc3ccc(NC(=O)CCCCCCC(=O)NO)cc3)nc2n1C1CCCC1	1	1	0	1	1	1	0	1	1	1	0	1	0	0	0	0	0	1	1	0	1	1	0	0	0	0	0	0	0	1	0	0	0	0	1	1	0	0	0	0	1	0	1	0	0	0	1	1
CHEMBL3622872	CCCNc1ncc(-c2ccncc2-c2ccccc2C(C)C)s1	0	0	1	1	1	0	0	0	1	1	1	1	0	0	0	0	0	0	0	1	0	1	1	1	0	0	0	0	0	1	1	0	0	1	0	1	0	0	1	1	1	1	0	0	0	1	1	0
CHEMBL3623436	C[C@H](Nc1ncc(-c2ccncc2-c2ccccc2Cl)s1)c1ccccc1	0	0	1	1	0	0	0	0	1	1	1	1	0	0	0	0	0	0	0	1	0	0	1	1	1	0	0	0	0	1	1	0	0	1	0	1	0	0	1	1	1	1	0	0	0	1	1	1
CHEMBL5275515	COc1ccc(-c2cnccc2-c2cnc(C(=O)C(C)C)s2)c(C(F)(F)F)c1	0	1	1	0	0	0	0	0	1	1	0	1	0	1	0	0	0	1	0	0	0	1	0	1	0	0	0	0	0	1	1	0	0	0	0	1	0	0	1	1	1	1	0	0	1	1	0	0
CHEMBL3613600	COC(=O)c1cccc(NC(=O)C2(CN(C)C)CCN(c3ncnc4[nH]cc(C)c34)CC2)c1	0	1	0	1	1	1	0	1	1	1	1	1	0	0	0	0	1	0	0	0	0	1	1	1	0	1	0	0	0	0	1	1	1	0	1	0	0	0	0	1	1	1	0	0	0	1	0	0
CHEMBL3410048	COc1ccc(N(CCO)C(=O)Nc2ccc(-c3ncnc4[nH]cc(C)c34)cc2)cc1	0	1	0	0	1	1	0	0	1	1	1	1	0	1	0	0	0	0	0	0	0	0	1	0	1	0	1	1	0	1	1	1	1	1	1	1	0	0	0	0	1	1	0	0	0	1	0	0
CHEMBL3623433	CCCN(C)c1ncc(-c2ccncc2-c2ccccc2Cl)s1	0	0	1	1	0	0	0	0	1	0	0	1	0	0	0	0	0	0	0	1	0	0	0	0	0	0	0	0	0	1	1	0	0	0	0	0	0	0	1	1	1	0	0	0	0	1	0	0
CHEMBL1488435	Cc1sc2ncnc(N)c2c1C	0	1	1	0	1	0	0	0	0	1	0	1	0	0	0	0	0	1	0	0	0	1	1	0	0	0	1	0	1	0	1	0	0	0	0	0	0	1	1	0	0	0	0	0	0	0	0	1
CHEMBL1836488	CC1CCCc2sc3ncnc(N)c3c21	0	1	1	0	1	0	0	0	0	1	0	1	1	0	0	1	0	1	1	0	0	1	1	0	0	1	1	0	1	0	1	0	1	0	0	0	0	1	1	1	0	0	0	0	1	0	0	1
CHEMBL3629277	Cc1ccc(NC(=O)Nc2ccc(-c3ncnc4[nH]cc(C)c34)cc2F)cn1	0	1	0	0	1	1	1	1	1	1	1	1	0	0	0	0	0	0	1	0	0	0	1	0	1	0	1	1	0	0	1	0	0	0	0	1	0	1	1	0	1	1	0	0	0	1	1	0
CHEMBL3410022	CC(C)NC(=O)c1cccc(NC(=O)Nc2ccc(-c3cn[nH]c3)cc2)c1	0	1	0	0	1	0	1	0	1	1	0	0	0	0	0	0	0	0	1	0	0	1	1	0	0	0	0	0	0	0	1	0	0	0	0	1	0	0	0	0	0	1	0	0	0	1	1	0
[truncated: 773 more columns]

## Sheet: Table S5-Train
molecule_chembl_id	canonical_smiles	MACCSFP36	MACCSFP37	MACCSFP38	MACCSFP42	MACCSFP43	MACCSFP47	MACCSFP53	MACCSFP62	MACCSFP66	MACCSFP74	MACCSFP75	MACCSFP77	MACCSFP78	MACCSFP79	MACCSFP80	MACCSFP81	MACCSFP82	MACCSFP84	MACCSFP85	MACCSFP86	MACCSFP87	MACCSFP88	MACCSFP90	MACCSFP91	MACCSFP92	MACCSFP93	MACCSFP95	MACCSFP97	MACCSFP100	MACCSFP103	MACCSFP104	MACCSFP105	MACCSFP106	MACCSFP107	MACCSFP108	MACCSFP109	MACCSFP110	MACCSFP111	MACCSFP112	MACCSFP113	MACCSFP115	MACCSFP116	MACCSFP117	MACCSFP118	MACCSFP119	MACCSFP122	MACCSFP123	MACCSFP126
CHEMBL3219026	Nc1ncnc2c1sc1ccc(-c3ccccc3)cc12	1	0	1	0	0	0	0	1	0	0	0	1	0	0	1	1	0	1	0	0	0	1	0	0	0	0	0	0	0	0	0	1	0	0	0	0	0	0	0	0	0	0	0	0	0	0	0	0
CHEMBL3613605	COC(=O)c1ccc(NC(=O)C2(CN(C)C)CCN(c3ncnc4[nH]cc(C)c34)CC2)cc1	0	0	1	0	0	0	0	1	1	1	1	1	0	0	1	0	0	0	1	1	0	0	1	1	1	1	0	1	1	0	0	1	0	0	1	0	1	1	1	0	1	0	1	1	0	1	1	1
CHEMBL3623437	C[C@@H](Nc1ncc(-c2ccncc2-c2ccccc2Cl)s1)c1ccccc1	1	0	0	0	0	1	0	1	0	0	0	1	0	0	0	1	0	0	0	0	1	1	0	0	0	0	0	0	0	1	0	0	1	1	0	0	0	0	0	0	0	0	0	0	0	0	0	0
CHEMBL2107823	Cc1cc(Nc2cc(CN3CCOCC3)c3nc(C)c(Cc4ccc(Cl)cc4F)n3n2)n[nH]1	0	0	1	1	0	0	1	0	0	0	1	1	0	1	1	0	0	0	1	1	1	0	0	1	0	0	1	0	1	1	0	1	0	1	0	1	0	1	0	0	0	1	0	1	0	1	0	0
CHEMBL1836386	COc1ccc(-c2sc3ncnc(N)c3c2C)cc1OC	1	0	1	0	0	1	0	1	0	0	0	1	0	0	1	1	0	1	0	0	0	1	0	0	0	1	0	0	0	0	0	1	0	0	0	0	0	0	0	1	0	0	0	0	0	0	0	1
CHEMBL3182065	O=C(Nc1ncc(-c2cc(C(F)F)nn2-c2c(Cl)cccc2Cl)s1)C1CC1	1	0	0	1	0	1	0	1	0	0	1	1	0	1	1	1	0	0	0	0	1	1	1	1	1	0	0	1	0	1	0	1	1	1	0	0	1	0	0	0	0	0	1	0	0	1	0	0
CHEMBL3410024	Cc1cc2c(-c3ccc(NC(=O)Nc4cccc(C(=O)NC(C)C)c4)cc3)ncnc2[nH]1	0	1	1	0	1	0	0	1	0	1	0	1	1	0	1	0	0	0	0	0	0	0	0	0	1	0	0	0	0	0	0	1	1	0	0	0	1	0	0	0	0	0	1	0	1	0	0	0
CHEMBL5174511	O=C1NCC(Cn2cc(CN(Cc3ccccc3)C(=O)c3ccc(S(=O)(=O)Nc4ccccc4)cc3)nn2)O1	0	0	0	0	0	0	0	0	0	0	1	1	0	1	1	1	1	0	1	1	0	1	1	1	1	0	1	1	1	0	0	0	1	0	0	0	1	1	1	0	0	0	1	0	0	1	1	0
CHEMBL3219020	NC(=O)c1sc2ccccc2c1O	1	0	0	0	0	0	1	0	0	0	0	0	0	0	0	1	0	1	0	0	0	1	0	0	1	0	0	1	0	0	0	1	0	0	0	0	1	0	0	1	0	0	1	0	0	0	0	0
CHEMBL3410058	COc1ccc(NC(=O)N(CCN2CCCC2)c2ccc(-c3ncnc4[nH]cc(C)c34)cc2)cc1	0	1	1	0	0	0	0	1	0	0	1	1	0	1	1	0	0	0	1	1	0	0	1	1	0	1	0	0	1	0	0	1	1	0	0	0	1	1	0	1	0	0	1	1	0	1	0	1
CHEMBL3347683	CN1CCN(C(=O)Nc2cccc(-c3ccc4c(c3)sc3c(N)ncnc34)c2)CC1	1	1	1	0	0	0	0	1	0	0	1	1	0	1	1	1	0	1	1	1	0	1	1	1	0	1	0	0	1	0	0	1	1	0	0	0	1	1	0	0	1	1	1	1	0	1	0	0
CHEMBL3219030	Nc1nc(-c2ccccc2)nc2c1sc1ncccc12	1	0	1	0	0	1	0	1	0	0	0	1	0	0	1	1	0	1	0	0	0	1	0	0	0	0	0	0	0	0	0	1	0	0	0	0	0	0	0	0	0	0	0	0	0	0	0	0
CHEMBL1836474	Cc1nc(N)c2c3c(sc2n1)CCCC3	1	0	1	0	0	1	0	0	0	0	0	1	0	0	1	1	0	1	0	0	0	1	0	1	0	0	0	0	0	0	0	1	0	0	0	0	0	0	0	0	0	0	0	1	0	0	0	0
CHEMBL3410050	Cc1c[nH]c2ncnc(-c3ccc(NC(=O)N(CCN)c4ccc(Cl)cc4)cc3)c12	0	1	1	0	0	0	0	1	0	0	0	1	0	1	1	0	1	1	1	0	1	0	1	1	0	0	0	0	1	1	1	1	1	1	0	0	1	1	0	0	0	0	1	1	0	1	0	0
CHEMBL5202859	CN1C(=O)[C@@H](N2CCc3c(nn(Cc4ccccc4)c3C(N)=O)C2=O)COc2cc(Cl)ccc21	0	0	0	0	0	0	0	1	0	0	1	0	0	1	1	0	0	1	1	0	1	0	0	1	1	1	1	1	1	1	0	1	0	1	1	1	1	1	0	1	0	0	1	1	0	1	0	0
CHEMBL3410045	Cc1ccc(N(CCO)C(=O)Nc2ccc(-c3ncnc4[nH]cc(C)c34)cc2)cc1	0	1	1	0	0	0	0	1	0	0	0	1	0	0	1	0	1	0	1	0	0	0	1	1	0	0	1	0	1	0	1	1	1	0	0	1	1	1	0	0	0	0	1	1	0	1	0	0
CHEMBL1836398	Nc1ncnc2sc3c(c12)CCC(C(=O)NCc1ccccc1)C3	1	0	1	0	0	1	0	0	0	0	0	1	0	0	1	1	1	1	0	0	0	1	1	1	1	0	0	0	1	0	0	1	0	0	0	0	1	0	0	0	0	0	1	1	0	0	0	0
CHEMBL1269735	OCCNc1ncnc2sc3c(c12)CCCC3	1	0	1	0	0	1	0	0	0	0	0	1	0	0	1	1	1	0	0	0	0	1	0	1	0	0	1	0	1	0	1	1	0	0	0	1	0	1	0	0	0	0	0	1	0	0	0	0
CHEMBL3410025	Cc1[nH]c2ncnc(-c3ccc(NC(=O)Nc4cccc(C(=O)NC(C)C)c4)cc3)c2c1C	0	1	1	0	1	0	0	1	0	1	0	1	1	0	1	0	0	0	0	0	0	0	0	0	1	0	0	0	0	0	0	1	1	0	0	0	1	0	0	0	0	0	1	0	1	0	0	0
CHEMBL3410059	COc1ccc(NC(=O)N(CCN2CCCCC2)c2ccc(-c3ncnc4[nH]cc(C)c34)cc2)cc1	0	1	1	0	0	0	0	1	0	0	1	1	0	1	1	0	0	0	1	1	0	0	1	1	0	1	0	0	1	0	0	1	1	0	0	0	1	1	0	1	0	0	1	1	0	1	0	1
CHEMBL3586447	Cc1cc2cn[nH]c2cc1-c1cccc2c(N)c(C(N)=O)nnc12	0	0	0	0	0	0	1	1	0	0	0	0	0	1	1	0	0	1	0	0	0	0	0	0	1	0	1	1	0	0	0	1	0	0	0	0	1	0	0	0	0	0	1	0	0	0	0	0
CHEMBL3613623	COC(=O)c1cccc(NC(=O)C2(CN(C)C)CCN(c3ncnc4[nH]c(C)c(C)c34)CC2)c1	0	0	1	0	0	0	0	1	1	1	1	1	0	0	1	0	0	0	1	1	0	0	1	1	1	1	0	1	1	0	0	1	0	0	1	0	1	1	1	0	1	0	1	1	0	1	1	1
CHEMBL3347661	CC(C)NC(=O)Nc1cccc(-c2ccc3c(c2)sc2c(N)ncnc23)c1	1	1	1	0	1	0	0	1	0	1	0	1	1	0	1	1	0	1	0	0	0	1	0	0	0	0	0	0	0	0	0	1	1	0	0	0	1	0	0	0	0	0	1	0	1	0	0	0
CHEMBL3185148	Nc1nc(NCCNc2ncc(-n3ccnc3)c(-c3ccc(Cl)cc3Cl)n2)ccc1[N+](=O)[O-]	0	0	1	0	0	0	1	1	0	0	1	1	0	1	1	0	1	1	1	0	1	0	0	0	0	0	0	1	1	1	1	0	1	1	0	0	0	1	0	0	0	0	0	1	1	1	0	0
CHEMBL1836487	CC1(C)CCc2sc3ncnc(N)c3c21	1	0	1	0	0	1	0	0	1	1	0	1	0	0	1	1	0	1	0	0	0	1	0	0	0	0	0	0	0	0	0	1	0	0	1	0	0	0	1	0	1	1	0	1	0	0	0	0
CHEMBL3797469	CN(C)C(=O)Oc1cccc(NC(=O)C2(N)CCN(c3ncnc4[nH]c5c(c34)CCCC5)CC2)c1	0	0	1	0	0	0	0	1	1	1	1	1	0	1	1	0	0	1	1	1	0	0	1	1	1	1	1	1	1	0	1	1	1	0	0	0	1	1	1	1	0	0	1	1	0	1	1	1
CHEMBL538197	NC(=O)c1cc2ccccc2s1	1	0	0	0	0	0	0	0	0	0	0	0	0	0	0	1	0	1	0	0	0	1	0	0	1	0	0	0	0	0	0	1	0	0	0	0	1	0	0	0	0	0	1	0	0	0	0	0
CHEMBL3219010	Cc1ccc(-c2cc(C(F)(F)F)c3c(N)c(C(N)=O)sc3n2)o1	1	0	0	1	0	1	1	1	0	0	0	0	0	0	1	1	0	1	0	0	0	1	0	0	1	0	1	1	0	0	0	1	1	1	0	0	1	0	1	0	0	0	1	0	0	0	0	0
CHEMBL568904	Cc1ccc2c(N)c(C(N)=O)sc2n1	1	0	0	0	0	1	1	0	0	0	0	0	0	0	1	1	0	1	0	0	0	1	0	0	1	0	0	1	0	0	0	1	0	0	0	0	1	0	0	0	0	0	1	0	0	0	0	0
CHEMBL3623447	CCCNc1ncc(-c2ncccc2-c2ccccc2Cl)s1	1	0	0	0	0	1	0	1	0	0	0	1	0	0	1	1	1	0	0	0	1	1	0	0	0	0	0	0	1	1	1	0	1	1	0	0	0	1	0	0	1	0	0	1	0	0	0	0
CHEMBL590109	NCCn1cc(-c2cc(-c3cc4ccccc4s3)c3[nH]ncc3c2)c2nc(N)ncc21	1	0	0	0	0	0	0	1	0	0	1	1	0	1	1	1	1	1	1	0	0	1	0	0	0	0	0	0	1	0	1	1	1	0	0	0	0	1	0	0	0	0	0	1	0	1	0	0
CHEMBL1483395	NC(=O)c1sc2nc(-c3ccccc3)c3c(c2c1N)CCCC3	1	0	0	0	0	1	1	1	0	0	0	0	0	0	1	1	0	1	0	0	0	1	0	1	1	0	0	1	0	0	0	1	0	0	0	0	1	0	0	0	0	0	1	1	0	0	0	0
CHEMBL3116050	C[C@H](Nc1nc(Nc2cn(C)cn2)c2cc[nH]c2n1)c1ncc(F)cn1	0	0	1	1	0	0	1	0	0	0	1	1	0	1	1	0	0	0	1	0	1	0	0	0	0	1	0	0	0	0	0	1	1	1	0	0	0	0	0	0	0	0	0	0	0	1	0	0
CHEMBL1581452	CC1(C)Cc2c(sc3ncnc(N)c23)CO1	1	0	1	0	0	1	0	0	1	1	0	1	0	0	1	1	0	1	0	0	0	1	0	1	0	0	0	0	0	0	0	1	0	0	0	1	0	0	1	0	1	1	0	0	0	0	0	0
CHEMBL3410023	CC(C)NC(=O)c1cccc(NC(=O)Nc2ccc(-c3ncnc4[nH]cnc34)cc2)c1	0	1	1	0	1	0	0	1	0	1	0	1	0	1	1	0	0	0	0	0	0	0	0	0	1	0	0	0	0	0	0	1	1	0	0	0	1	0	0	0	0	0	1	0	0	0	0	0
CHEMBL3410049	COc1ccc(N(CCN)C(=O)Nc2ccc(-c3ncnc4[nH]cc(C)c34)cc2)cc1	0	1	1	0	0	0	0	1	0	0	0	1	0	1	1	0	1	1	1	0	0	0	1	1	0	1	0	0	1	0	1	1	1	0	0	0	1	1	0	1	0	0	1	1	0	1	0	1
CHEMBL1836358	Nc1ncnc2c1sc1ccccc12	1	0	1	0	0	0	0	0	0	0	0	1	0	0	1	1	0	1	0	0	0	1	0	0	0	0	0	0	0	0	0	1	0	0	0	0	0	0	0	0	0	0	0	0	0	0	0	0
CHEMBL3219009	NC(=O)c1sc2nc(Cc3ccccc3)cc(C(F)(F)F)c2c1N	1	0	0	1	0	1	1	0	0	0	0	0	0	0	1	1	0	1	0	0	0	1	0	0	1	0	0	1	0	0	0	1	1	1	0	0	1	1	1	0	0	0	1	0	0	0	0	0
CHEMBL3347658	Nc1ncnc2c1sc1cc(-c3cccc(NC=O)c3)ccc12	1	0	1	0	0	0	0	1	0	0	0	1	0	0	1	1	0	1	0	0	0	1	0	0	0	0	0	0	0	0	0	1	0	0	0	0	1	0	0	0	0	0	1	0	0	0	0	0
CHEMBL3219027	Nc1ncnc2c1sc1c(-c3ccccc3)cccc12	1	0	1	0	0	0	0	1	0	0	0	1	0	0	1	1	0	1	0	0	0	1	0	0	0	0	0	0	0	0	0	1	0	0	0	0	0	0	0	0	0	0	0	0	0	0	0	0
CHEMBL2070503	CCCNc1ncc(-c2cc(-c3cc(OCCC)ccc3Cl)nc(-c3cnccn3)n2)s1	1	0	1	0	0	1	0	1	0	0	0	1	0	1	1	1	1	0	0	0	1	1	0	0	0	0	0	0	1	1	1	0	1	1	0	1	0	1	0	1	1	0	0	1	0	0	0	1
CHEMBL1165229	COc1ccc(Nc2ncnc3sc4c(c23)CCCC4)cc1	1	0	1	0	0	1	0	0	0	0	0	1	0	0	1	1	0	0	0	0	0	1	0	1	0	1	0	0	0	0	0	1	0	0	0	0	0	0	0	1	0	0	0	1	0	0	0	1
CHEMBL3613612	COC(=O)c1cccc(NC(=O)C2(CN(C)C)CCN(c3ccnc4[nH]ncc34)CC2)c1	0	0	1	0	0	0	0	1	1	1	1	1	0	1	1	0	0	0	1	1	0	0	1	1	1	1	0	1	1	0	0	1	0	0	1	0	1	1	1	0	1	0	1	1	0	1	1	1
CHEMBL3219012	NC(=O)c1sc2nc(-c3ccccc3)cc(-c3ccco3)c2c1N	1	0	0	0	0	1	1	1	0	0	0	0	0	0	1	1	0	1	0	0	0	1	0	0	1	0	0	1	0	0	0	1	0	0	0	0	1	0	0	0	0	0	1	0	0	0	0	0
CHEMBL3219008	NC(=O)c1sc2nc(-c3ccc4c(c3)OCCO4)cc(C(F)(F)F)c2c1N	1	0	0	1	0	1	1	1	0	0	0	0	0	0	1	1	0	1	0	0	0	1	0	0	1	0	0	1	0	0	0	1	1	1	0	1	1	0	1	1	0	0	1	1	0	0	0	0
CHEMBL1836475	Nc1nc(S)nc2sc3c(c12)CCCCC3	1	0	1	0	0	1	1	0	0	0	0	1	0	0	1	1	0	1	0	0	0	1	0	1	0	0	0	0	0	0	0	1	1	0	0	0	0	0	0	0	0	0	0	1	0	0	0	0
CHEMBL3623439	Oc1ccc(Nc2ncc(-c3ccncc3-c3ccccc3Cl)s2)cc1	1	0	0	0	0	1	0	1	0	0	0	1	0	0	0	1	0	0	0	0	1	1	0	0	0	0	0	0	0	1	0	0	1	1	0	0	0	0	0	1	0	0	0	0	0	0	0	0
CHEMBL3623444	CCCNc1ncc(-c2ccncc2)s1	1	0	0	0	0	1	0	1	0	0	0	1	0	0	0	1	1	0	0	0	0	1	0	0	0	0	0	0	1	0	1	0	1	0	0	0	0	1	0	0	1	0	0	1	0	0	0	0
CHEMBL3347511	Nc1ncnc2c1sc1cc(-c3ccc(NC=O)cc3)ccc12	1	0	1	0	0	0	0	1	0	0	0	1	0	0	1	1	0	1	0	0	0	1	0	0	0	0	0	0	0	0	0	1	0	0	0	0	1	0	0	0	0	0	1	0	0	0	0	0
CHEMBL3219011	NC(=O)c1sc2nc(-c3cccs3)cc(C(F)(F)F)c2c1N	1	0	0	1	0	1	1	1	0	0	0	0	0	0	1	1	0	1	0	0	0	1	0	0	1	0	0	1	0	0	0	1	1	1	0	0	1	0	1	0	0	0	1	0	0	0	0	0
CHEMBL1365821	C=CCNc1nc(N)c(C(=O)c2ccc3c(c2)OCO3)s1	1	0	1	0	0	1	1	0	0	0	0	1	0	0	1	1	1	1	0	0	0	1	0	0	0	0	0	1	1	0	0	1	1	0	0	1	0	0	0	1	0	0	0	0	0	0	1	0
CHEMBL1836394	Nc1ncnc2sc3c(c12)CCc1ccccc1-3	1	0	1	0	0	1	0	0	0	0	0	1	0	0	1	1	0	1	0	0	0	1	0	1	0	0	0	0	0	0	0	1	0	0	0	0	0	0	0	0	0	0	0	1	0	0	0	0
CHEMBL2070611	CCC(CC)Oc1cc(C)c(-c2cc(-c3cnc(NC(C)=O)s3)nc(-c3cnccn3)n2)c(C)c1	1	0	1	0	0	1	0	1	0	0	0	1	0	1	1	1	0	0	0	0	0	1	0	0	1	0	0	1	0	0	0	0	1	0	0	0	1	0	0	1	0	1	1	0	0	0	0	1
CHEMBL207012	NC(=O)c1sc2ncccc2c1N	1	0	0	0	0	1	1	0	0	0	0	0	0	0	1	1	0	1	0	0	0	1	0	0	1	0	0	1	0	0	0	1	0	0	0	0	1	0	0	0	0	0	1	0	0	0	0	0
CHEMBL3410056	COCCN(C(=O)Nc1ccc(-c2ncnc3[nH]c(C)c(C)c23)cc1F)c1ccc(Cl)cc1	0	1	1	1	0	0	0	1	0	0	0	1	0	0	1	0	0	0	1	1	1	0	1	1	0	1	1	0	1	1	0	1	1	1	0	1	1	1	0	0	1	1	1	1	0	1	0	1
CHEMBL4438748	CN(C)c1ccc(C(=O)Nc2cccc(NC(=O)COc3ccc4c(=O)ccoc4c3)c2)cc1	0	0	0	0	0	0	1	0	0	1	0	0	0	0	1	0	0	0	1	1	0	0	0	0	1	1	1	0	0	0	1	1	0	0	0	1	1	1	0	1	0	0	1	0	0	1	0	1
CHEMBL1836479	Nc1nc(-c2cccs2)nc2sc3c(c12)CCCC3	1	0	1	0	0	1	0	1	0	0	0	1	0	0	1	1	0	1	0	0	0	1	0	1	0	0	0	0	0	0	0	1	0	0	0	0	0	0	0	0	0	0	0	1	0	0	0	0
CHEMBL5417444	COc1cc(-n2cnc3cc(-c4cnn(C)c4)ccc32)cc(OC(F)F)c1C(=O)NC1CC1	0	0	0	1	0	0	0	1	0	0	1	1	0	1	1	0	0	0	1	0	0	0	1	0	1	1	0	1	0	0	1	1	1	1	0	0	1	1	0	1	0	0	1	0	0	1	0	1
CHEMBL5180888	N#CCCN(Cc1ccccc1)C(=O)c1ccc(S(=O)(=O)Nc2cccc(Cl)c2)cc1	0	0	0	0	0	0	0	0	0	0	0	0	0	0	1	1	0	0	1	1	1	1	0	0	1	0	0	0	1	1	0	0	1	1	0	0	1	1	1	0	0	0	1	1	0	1	0	0
CHEMBL3219029	Cc1nc(N)c2sc3ncccc3c2n1	1	0	1	0	0	1	0	0	0	0	0	1	0	0	1	1	0	1	0	0	0	1	0	0	0	0	0	0	0	0	0	1	0	0	0	0	0	0	0	0	0	0	0	0	0	0	0	0
CHEMBL1165129	CN(C)c1ncnc2sc3c(c12)CCCC3	1	0	1	0	0	1	0	0	0	1	0	1	0	0	1	1	0	0	1	1	0	1	0	0	0	1	0	0	0	0	0	1	0	0	0	0	0	0	0	0	0	0	0	1	0	1	0	0
CHEMBL565452	Cc1c[nH]c2ncnc(N3CCN(/C(=N/C#N)Nc4ccc(F)c(Br)c4)[C@@H](C)C3)c12	0	0	1	1	0	0	0	1	0	0	1	1	1	1	1	0	0	0	1	1	1	0	1	1	0	0	0	0	1	0	0	1	1	1	1	0	0	1	0	0	1	1	0	1	1	1	0	0
CHEMBL3799326	Cc1[nH]c2ncnc(N3CCC(CN)(C(=O)Nc4cccc(OC(=O)N(C)C)c4)CC3)c2c1C	0	0	1	0	0	0	1	1	1	1	1	1	0	0	1	0	1	1	1	1	0	0	1	1	1	1	0	1	1	0	0	1	1	0	0	0	1	1	1	1	0	0	1	1	0	1	1	1
CHEMBL3219015	NNC(=O)c1sc2ncccc2c1N	1	0	0	0	0	1	1	0	0	0	0	0	0	0	1	1	0	1	0	0	0	1	0	0	1	0	1	1	0	0	0	1	0	0	0	0	1	0	0	0	0	0	1	0	0	0	0	0
CHEMBL3219021	NC(=O)c1sc2cccnc2c1N	1	0	0	0	0	0	1	0	0	0	0	0	0	1	1	1	0	1	0	0	0	1	0	0	1	0	0	1	0	0	0	1	0	0	0	0	1	0	0	0	0	0	1	0	0	0	0	0
CHEMBL2070616	COc1cc(C)c(-c2cc(-c3cnc(NC(C)=O)s3)nc(-c3cnccn3)n2)c(C)c1	1	0	1	0	0	1	0	1	0	0	0	1	0	1	1	1	0	0	0	0	0	1	0	0	1	1	0	1	0	0	0	0	1	0	0	0	1	0	0	1	0	0	1	0	0	0	0	1
CHEMBL3613609	C#CCOC(=O)c1cccc(NC(=O)C2(CN(C)C)CCN(c3ncnc4[nH]cc(C)c34)CC2)c1	0	0	1	0	0	0	0	1	1	1	1	1	0	0	1	0	0	0	1	1	0	0	1	1	1	1	0	1	1	0	0	1	0	0	1	1	1	1	1	0	1	0	1	1	0	1	1	1
CHEMBL1951346	Cc1c[nH]c2ncnc(-c3ccc(NC(=O)Nc4cccc(C(=O)NC(C)C)c4)cc3)c12	0	1	1	0	1	0	0	1	0	1	0	1	1	0	1	0	0	0	0	0	0	0	0	0	1	0	0	0	0	0	0	1	1	0	0	0	1	0	0	0	0	0	1	0	1	0	0	0
CHEMBL1836483	CC(Nc1ncnc2sc3c(c12)CCCC3)c1ccccc1	1	0	1	0	0	1	0	0	0	0	0	1	0	0	1	1	0	0	0	0	0	1	0	1	0	0	0	0	0	0	0	1	0	0	0	0	0	0	0	0	0	0	0	1	0	0	0	0
CHEMBL3219013	COc1ccc(-c2cc(-c3ccccc3)nc3sc(C(N)=O)c(N)c23)cc1	1	0	0	0	0	1	1	1	0	0	0	0	0	0	1	1	0	1	0	0	0	1	0	0	1	1	0	1	0	0	0	1	0	0	0	0	1	0	0	1	0	0	1	0	0	0	0	1
CHEMBL1836485	Nc1ncnc2sc3c(c12)CC1CC3C1	1	0	1	0	0	1	0	0	0	0	0	1	0	0	1	1	0	1	0	0	0	1	0	1	0	0	0	0	0	0	0	1	0	0	0	0	0	0	0	0	0	0	0	0	0	0	0	0
CHEMBL3347507	Nc1ncnc2c1sc1cc(-c3cccc(-c4nn[nH]n4)c3)ccc12	1	0	1	0	0	0	0	1	0	0	0	1	0	1	1	1	0	1	0	0	0	1	0	0	0	0	0	0	0	0	0	1	0	0	0	0	0	0	0	0	0	0	0	0	0	0	0	0
CHEMBL3623440	CC(=O)Nc1ncc(-c2ccncc2-c2ccccc2Cl)s1	1	0	0	0	0	1	0	1	0	0	0	1	0	0	0	1	0	0	0	0	1	1	0	0	1	0	0	1	0	1	0	0	1	1	0	0	1	0	0	0	0	0	1	0	0	0	0	0
CHEMBL3613608	CCC(C)OC(=O)c1cccc(NC(=O)C2(CN(C)C)CCN(c3ncnc4[nH]cc(C)c34)CC2)c1	0	0	1	0	0	0	0	1	1	1	1	1	0	0	1	0	0	0	1	1	0	0	1	1	1	1	0	1	1	0	0	1	0	0	1	0	1	1	1	0	1	0	1	1	0	1	1	1
CHEMBL3355491	Cc1cccc(NS(=O)(=O)c2ccc(C(=O)N(C)Cc3ccccc3)cc2)c1	0	0	0	0	0	0	0	0	0	0	0	0	0	0	0	1	0	0	1	1	0	1	0	0	1	1	0	0	1	0	0	0	1	0	0	0	1	0	1	0	1	0	1	0	0	1	0	0
CHEMBL3219017	Nc1c(C(=O)O)sc2ccccc12	1	0	0	0	0	0	1	0	0	0	0	0	0	0	0	1	0	1	0	0	0	1	0	0	0	0	0	1	0	0	0	1	0	0	0	0	0	0	0	0	0	0	0	0	0	0	1	0
CHEMBL3745885	Cn1c(=O)c(S(=O)(=O)c2ccc(F)cc2F)cc2cnc(Nc3ccc4[nH]ccc4c3)nc21	0	0	1	1	0	0	0	0	0	0	1	1	1	0	1	1	0	0	1	0	1	1	0	0	1	1	0	1	0	0	0	1	1	1	0	0	1	0	1	0	0	0	1	0	1	1	0	0
CHEMBL3410057	COc1ccc(NC(=O)N(C)c2ccc(-c3ncnc4[nH]cc(C)c34)cc2)cc1	0	1	1	0	0	0	0	1	0	0	0	1	0	0	1	0	0	0	1	0	0	0	0	0	0	1	0	0	0	0	0	1	1	0	0	0	1	0	0	1	0	0	1	0	0	1	0	1
CHEMBL5209373	Cc1c2cc[nH]c(=O)c2c(C)c2c1[nH]c1ccc(OC(=O)c3ccccc3)cc12	0	0	0	0	0	0	0	0	0	0	0	0	0	0	0	0	0	0	0	0	0	0	0	0	1	0	0	0	0	0	0	1	0	0	0	0	1	0	0	1	0	0	1	0	0	0	1	1
CHEMBL2070614	CNC(=O)Nc1ncc(-c2cc(-c3c(C)cc(OC)cc3C)nc(-c3cnccn3)n2)s1	1	1	1	0	1	1	0	1	0	0	0	1	1	1	1	1	0	0	0	0	0	1	0	0	0	1	0	1	0	0	0	0	1	0	0	0	1	0	0	1	0	0	1	0	1	0	0	1
CHEMBL1836484	c1nc(N2CCCCC2)c2c3c(sc2n1)CCCC3	1	0	1	0	0	1	0	1	0	0	1	1	0	0	1	1	0	0	1	1	0	1	0	0	0	0	0	0	1	0	0	1	0	0	0	0	0	1	0	0	0	0	0	1	0	1	0	0
CHEMBL3629278	Cc1cc(NC(=O)Nc2ccc(-c3ncnc4[nH]cc(C)c34)cc2F)ccn1	0	1	1	1	1	0	0	1	0	0	0	1	1	0	1	0	0	0	0	0	1	0	0	0	0	0	0	0	0	0	0	1	1	1	0	0	1	0	0	0	0	0	1	0	1	0	0	0
CHEMBL2070497	CCCNc1ncc(-c2cc(-c3c(Cl)cc(OC)cc3Cl)nc(-c3cnccn3)n2)s1	1	0	1	0	0	1	0	1	0	0	0	1	0	1	1	1	1	0	0	0	1	1	0	0	0	1	0	0	1	1	1	0	1	1	0	0	0	1	0	1	1	0	0	1	0	0	0	1
CHEMBL1836389	NC(=O)C1CCc2c(sc3ncnc(N)c23)C1	1	0	1	0	0	1	0	0	0	0	0	1	0	0	1	1	0	1	0	0	0	1	1	1	1	0	0	0	0	0	0	1	0	0	0	0	1	0	0	0	0	0	1	1	0	0	0	0
CHEMBL3613602	COC(=O)c1cccc(NC(=O)C2(N(C)C)CCN(c3ncnc4[nH]cc(C)c34)CC2)c1	0	0	1	0	0	0	0	1	1	1	1	1	0	1	1	0	0	0	1	1	0	0	1	1	1	1	1	0	1	0	0	1	0	0	1	0	1	1	1	0	0	1	1	1	0	1	1	1
CHEMBL4303259	Cc1cc(C(=O)Nc2cccc(C(=O)Nc3cccc(C(F)(F)F)c3)c2)on1	0	0	0	1	0	0	0	0	0	0	0	0	0	0	1	0	0	0	0	0	0	0	0	0	1	0	1	1	0	0	0	0	1	1	0	0	1	0	1	0	0	0	1	0	0	0	0	0
CHEMBL1836397	Nc1ncnc2sc3c(c12)CCC(C(=O)O)C3	1	0	1	0	0	1	0	0	0	0	0	1	0	0	1	1	0	1	0	0	0	1	1	1	0	0	0	0	0	0	0	1	0	0	0	0	0	0	0	0	0	0	0	1	0	0	1	0
CHEMBL3410041	Cc1c[nH]c2ncnc(-c3ccc(NC(=O)N(CCO)c4cccc(Cl)c4)cc3)c12	0	1	1	0	0	0	0	1	0	0	0	1	0	0	1	0	1	0	1	0	1	0	1	1	0	0	1	0	1	1	1	1	1	1	0	1	1	1	0	0	0	0	1	1	0	1	0	0
CHEMBL211002	NC(=O)c1sc2ccccc2c1N	1	0	0	0	0	0	1	0	0	0	0	0	0	0	1	1	0	1	0	0	0	1	0	0	1	0	0	1	0	0	0	1	0	0	0	0	1	0	0	0	0	0	1	0	0	0	0	0
CHEMBL3347694	Nc1ncnc2c1sc1cc(-c3cccc(C(=O)NCC(=O)N4CCOCC4)c3)ccc12	1	0	1	0	0	0	0	1	0	0	1	1	0	1	1	1	1	1	1	1	0	1	0	1	1	0	1	0	1	0	0	1	0	0	0	1	1	1	0	0	0	0	1	1	0	1	0	0
CHEMBL2153541	Nc1ncnc2c1sc1nccnc12	1	0	1	0	0	1	0	0	0	0	0	1	0	1	1	1	0	1	0	0	0	1	0	0	0	0	0	0	0	0	0	1	0	0	0	0	0	0	0	0	0	0	0	0	0	0	0	0
CHEMBL570116	Cc1c[nH]c2ncnc(N3CCN(C(=O)Nc4cccc(OC(=O)N(C)C)c4)[C@@H](C)C3)c12	0	1	1	0	0	0	0	1	0	1	1	1	0	1	1	0	0	0	1	1	0	0	1	1	0	1	0	1	1	0	0	1	1	0	1	0	1	1	0	1	1	1	1	1	0	1	1	1
CHEMBL3613606	CCCOC(=O)c1cccc(NC(=O)C2(CN(C)C)CCN(c3ncnc4[nH]cc(C)c34)CC2)c1	0	0	1	0	0	0	0	1	1	1	1	1	0	0	1	0	0	0	1	1	0	0	1	1	1	1	0	1	1	0	0	1	0	0	1	1	1	1	1	0	1	0	1	1	0	1	1	1
CHEMBL1836472	Nc1ncnc2sc3c(c12)CCC3	1	0	1	0	0	1	0	0	0	0	0	1	0	0	1	1	0	1	0	0	0	1	0	1	0	0	0	0	0	0	0	1	0	0	0	0	0	0	0	0	0	0	0	1	0	0	0	0
CHEMBL3219018	CNc1c(C(N)=O)sc2ccccc12	1	0	0	0	0	0	1	0	0	0	0	0	0	0	1	1	0	1	0	0	0	1	0	0	1	1	0	1	0	0	0	1	0	0	0	0	1	0	0	0	0	0	1	0	0	0	0	0
CHEMBL570126	Cc1c[nH]c2ncnc(N3CCN(/C(=N/C#N)Nc4cccc(Br)c4)[C@@H](C)C3)c12	0	0	1	0	0	0	0	1	0	0	1	1	1	1	1	0	0	0	1	1	1	0	1	1	0	0	0	0	1	0	0	1	1	1	1	0	0	1	0	0	1	1	0	1	1	1	0	0
CHEMBL1836486	CC1CCc2c(sc3ncnc(N)c23)C1	1	0	1	0	0	1	0	0	0	0	0	1	0	0	1	1	0	1	0	0	0	1	0	1	0	0	0	0	0	0	0	1	0	0	0	0	0	0	0	0	1	1	0	1	0	0	0	0
CHEMBL3355482	CN(Cc1ccccc1)C(=O)c1ccc(S(=O)(=O)Nc2ccccc2)cc1	0	0	0	0	0	0	0	0	0	0	0	0	0	0	0	1	0	0	1	1	0	1	0	0	1	1	0	0	1	0	0	0	1	0	0	0	1	0	1	0	1	0	1	0	0	1	0	0
CHEMBL3613603	COC(=O)COc1cccc(NC(=O)C2(CN(C)C)CCN(c3ncnc4[nH]cc(C)c34)CC2)c1	0	0	1	0	0	0	0	1	1	1	1	1	0	0	1	0	0	0	1	1	0	0	1	1	1	1	0	1	1	0	0	1	0	0	1	1	1	1	1	1	1	1	1	1	0	1	1	1
CHEMBL4779405	O=C(NCc1ccccc1)c1ccc(S(=O)(=O)NCc2ccccc2)cc1	0	0	0	0	0	0	0	0	0	0	0	0	0	0	0	1	1	0	0	0	0	1	0	0	1	0	0	0	1	0	0	0	1	0	0	0	1	0	1	0	0	0	1	0	0	0	0	0
CHEMBL3410026	Cc1c[nH]c2ncnc(-c3ccc(NC(=O)Nc4cccc(C(=O)NC(C)C)c4)c(C(F)(F)F)c3)c12	0	1	1	1	1	0	0	1	0	1	0	1	0	0	1	0	0	0	0	0	0	0	0	0	1	0	0	0	0	0	0	1	1	1	0	0	1	0	1	0	0	0	1	0	0	0	0	0
CHEMBL1836481	CNc1ncnc2sc3c(c12)CCCC3	1	0	1	0	0	1	0	0	0	0	0	1	0	0	1	1	0	0	0	0	0	1	0	1	0	1	0	0	0	0	0	1	0	0	0	0	0	0	0	0	0	0	0	1	0	0	0	0
CHEMBL1836388	CCOC(=O)C1CCc2c(sc3ncnc(N)c23)C1	1	0	1	0	0	1	0	0	0	0	0	1	0	0	1	1	0	1	0	0	0	1	0	1	0	0	0	0	0	0	0	1	0	0	0	1	0	0	0	0	0	0	0	1	0	0	1	1
CHEMBL3622871	CCCNc1ncc(-c2ccncc2-c2ccccc2C)s1	1	0	0	0	0	1	0	1	0	0	0	1	0	0	0	1	1	0	0	0	0	1	0	0	0	0	0	0	1	0	1	0	1	0	0	0	0	1	0	0	1	0	0	1	0	0	0	0
CHEMBL3410039	Cc1c[nH]c2ncnc(-c3ccc(NC(=O)N(CCO)c4ccc(F)cc4)cc3)c12	0	1	1	1	0	0	0	1	0	0	0	1	0	0	1	0	1	0	1	0	1	0	1	1	0	0	1	0	1	0	1	1	1	1	0	1	1	1	0	0	0	0	1	1	0	1	0	0
CHEMBL3407526	Cc1c[nH]c2ncnc(-c3ccc(NC(=O)Nc4cccc(C(=O)NC(C)C)c4)c(F)c3)c12	0	1	1	1	1	0	0	1	0	1	0	1	0	0	1	0	0	0	0	0	1	0	0	0	1	0	0	0	0	0	0	1	1	1	0	0	1	0	0	0	0	0	1	0	0	0	0	0
CHEMBL2070618	CNC(=O)Nc1ncc(-c2cc(-c3c(Cl)cc(OC)cc3Cl)nc(-c3cnccn3)n2)s1	1	1	1	0	1	1	0	1	0	0	0	1	1	1	1	1	0	0	0	0	1	1	0	0	0	1	0	1	0	1	0	0	1	1	0	0	1	0	0	1	0	0	1	0	1	0	0	1
CHEMBL5436237	C=CC(=O)N1CCC(Oc2n[nH]c3ncc(-c4cn(-c5c(F)ccc(NS(=O)(=O)c6cccc(-c7ccccc7)c6)c5F)nn4)cc23)C1	0	0	1	1	0	0	0	1	0	0	1	1	0	1	1	1	0	0	1	1	1	1	0	0	1	0	1	1	1	0	0	1	1	1	0	0	1	1	1	1	0	0	1	1	0	1	0	1
CHEMBL3219023	Nc1ncnc2c1oc1ccccc12	0	0	1	0	0	0	0	0	0	0	0	1	0	0	1	0	0	1	0	0	0	0	0	0	0	0	1	1	0	0	0	1	0	0	0	0	0	0	0	0	0	0	0	0	0	0	0	0
CHEMBL3219025	Nc1ncnc2c1sc1cccc(-c3ccccc3)c12	1	0	1	0	0	0	0	1	0	0	0	1	0	0	1	1	0	1	0	0	0	1	0	0	0	0	0	0	0	0	0	1	0	0	0	0	0	0	0	0	0	0	0	0	0	0	0	0
CHEMBL2153531	Nc1ncnc2c1sc1cccnc12	1	0	1	0	0	0	0	0	0	0	0	1	0	1	1	1	0	1	0	0	0	1	0	0	0	0	0	0	0	0	0	1	0	0	0	0	0	0	0	0	0	0	0	0	0	0	0	0
CHEMBL3219016	CCOC(=O)c1sc2ccccc2c1N	1	0	0	0	0	0	0	0	0	0	0	0	0	0	0	1	0	1	0	0	0	1	0	0	0	0	0	1	0	0	0	1	0	0	0	1	0	0	0	0	0	0	0	0	0	0	1	1
CHEMBL3410036	Cc1c[nH]c2ncnc(-c3ccc(NC(=O)N(CCO)c4ccccc4)cc3)c12	0	1	1	0	0	0	0	1	0	0	0	1	0	0	1	0	1	0	1	0	0	0	1	1	0	0	1	0	1	0	1	1	1	0	0	1	1	1	0	0	0	0	1	1	0	1	0	0
CHEMBL3622867	CCCNc1ncc(-c2ccncc2-c2ccccc2Cl)s1	1	0	0	0	0	1	0	1	0	0	0	1	0	0	0	1	1	0	0	0	1	1	0	0	0	0	0	0	1	1	1	0	1	1	0	0	0	1	0	0	1	0	0	1	0	0	0	0
CHEMBL3410034	Cc1c[nH]c2ncnc(-c3ccc(NC(=O)Nc4ccccn4)cc3)c12	0	1	1	0	1	0	0	1	0	0	0	1	1	0	1	0	0	0	0	0	0	0	0	0	0	0	0	1	0	0	0	1	1	0	0	0	1	0	0	0	0	0	1	0	1	0	0	0
CHEMBL3800259	CN(C)CC1(C(=O)Nc2cccc(OC(=O)N(C)C)c2)CCN(c2ncnc3[nH]c4c(c23)CCCC4)CC1	0	0	1	0	0	0	0	1	1	1	1	1	0	0	1	0	0	0	1	1	0	0	1	1	1	1	0	1	1	0	1	1	1	0	1	0	1	1	1	1	1	0	1	1	0	1	1	1
CHEMBL2380834	O=C(Nc1ccc(Nc2ccnc3[nH]c(=O)c4ccccc4c23)cc1)c1ccc(F)cc1C(F)(F)F	0	0	1	1	0	0	0	0	0	0	0	1	1	0	1	0	0	0	0	0	1	0	0	0	1	0	0	1	0	0	0	1	1	1	0	0	1	0	1	0	0	0	1	0	1	0	0	0
CHEMBL3219024	Nc1ncnc2c1[nH]c1ccccc12	0	0	1	0	0	0	0	0	0	0	0	1	0	1	1	0	0	1	0	0	0	0	0	0	0	0	0	0	0	0	0	1	0	0	0	0	0	0	0	0	0	0	0	0	0	0	0	0
CHEMBL1836478	Nc1nc(SCC(=O)O)nc2sc3c(c12)CCCC3	1	0	1	0	0	1	0	0	0	0	0	1	0	0	1	1	0	1	0	0	0	1	0	1	0	0	0	0	0	0	1	1	1	0	0	0	0	0	0	0	0	0	0	1	0	0	1	0
CHEMBL1951350	CCn1c(=O)[nH]c2ncnc(-c3ccc(NC(=O)Nc4cccc(C(=O)NC(C)C)c4)cc3)c21	0	1	1	0	1	0	0	1	0	1	1	1	1	1	1	0	0	0	1	0	0	0	0	0	1	0	0	1	1	0	0	1	1	0	0	0	1	0	0	0	0	0	1	0	1	1	0	0
CHEMBL3410054	Cc1[nH]c2ncnc(-c3ccc(NC(=O)N(CCN)c4ccc(Cl)cc4)c(F)c3)c2c1C	0	1	1	1	0	0	0	1	0	0	0	1	0	1	1	0	1	1	1	0	1	0	1	1	0	0	0	0	1	1	1	1	1	1	0	0	1	1	0	0	0	0	1	1	0	1	0	0
CHEMBL3347528	CCNC(=O)Nc1cccc(-c2ccc3c(c2)sc2c(N)ncnc23)c1	1	1	1	0	1	0	0	1	0	0	0	1	1	0	1	1	1	1	0	0	0	1	1	0	0	0	0	0	1	0	0	1	1	0	0	0	1	0	0	0	0	0	1	0	1	0	0	0
CHEMBL1836477	Nc1nc(S)nc2sc3c(c12)CCCC3	1	0	1	0	0	1	1	0	0	0	0	1	0	0	1	1	0	1	0	0	0	1	0	1	0	0	0	0	0	0	0	1	1	0	0	0	0	0	0	0	0	0	0	1	0	0	0	0
CHEMBL2380845	O=C(Nc1ccc(Nc2ccnc3[nH]c(=O)c4ccccc4c23)cc1)c1ccccc1	0	0	1	0	0	0	0	0	0	0	0	1	1	0	1	0	0	0	0	0	0	0	0	0	1	0	0	1	0	0	0	1	0	0	0	0	1	0	0	0	0	0	1	0	1	0	0	0
CHEMBL377085	Cc1cc(C)c2c(N)c(C(N)=O)sc2n1	1	0	0	0	0	1	1	0	0	0	0	0	0	0	1	1	0	1	0	0	0	1	0	0	1	0	0	1	0	0	0	1	0	0	0	0	1	0	0	0	0	0	1	0	0	0	0	0
CHEMBL3629280	Cc1c[nH]c2ncnc(-c3ccc(NC(=O)N(CCO)c4ccccc4)c(F)c3)c12	0	1	1	1	0	0	0	1	0	0	0	1	0	0	1	0	1	0	1	0	1	0	1	1	0	0	1	0	1	0	1	1	1	1	0	1	1	1	0	0	0	0	1	1	0	1	0	0
CHEMBL3613610	COC(=O)c1cccc(NC(=O)C2(CN(C)C)CCN(c3ncnc4[nH]ccc34)CC2)c1	0	0	1	0	0	0	0	1	1	1	1	1	0	0	1	0	0	0	1	1	0	0	1	1	1	1	0	1	1	0	0	1	0	0	1	0	1	1	1	0	1	0	1	1	0	1	1	1
CHEMBL3613601	COC(=O)c1cccc(NC(=O)C2(N)CCN(c3ncnc4[nH]cc(C)c34)CC2)c1	0	0	1	0	0	0	0	1	1	0	1	1	0	1	1	0	0	1	1	1	0	0	1	1	1	1	1	0	1	0	1	1	0	0	0	0	1	1	1	0	0	0	1	1	0	1	1	1
CHEMBL1951441	CC(C)NC(=O)c1cccc(NC(=O)Nc2ccc(-c3ccnc(N)n3)cc2)c1	0	1	0	0	1	0	0	1	0	1	0	1	1	0	1	0	0	1	0	0	0	0	0	0	1	0	0	0	0	0	0	0	1	0	0	0	1	0	0	0	0	0	1	0	1	0	0	0
CHEMBL1836387	Nc1ncnc2sc3c(c12)Cc1ccccc1-3	1	0	1	0	0	1	0	0	0	0	0	1	0	0	1	1	0	1	0	0	0	1	0	1	0	0	0	0	0	0	0	1	0	0	0	0	0	0	0	0	0	0	0	0	0	0	0	0
CHEMBL3622873	CCCNc1ncc(-c2ccncc2-c2ccccc2C(F)(F)F)s1	1	0	0	1	0	1	0	1	0	0	0	1	0	0	0	1	1	0	0	0	0	1	0	0	0	0	0	0	1	0	1	0	1	1	0	0	0	1	1	0	1	0	0	1	0	0	0	0
CHEMBL3623434	CCNc1ncc(-c2ccncc2-c2ccccc2Cl)s1	1	0	0	0	0	1	0	1	0	0	0	1	0	0	0	1	1	0	0	0	1	1	0	0	0	0	0	0	1	1	0	0	1	1	0	0	0	0	0	0	0	0	0	0	0	0	0	0
CHEMBL3410042	Cc1c[nH]c2ncnc(-c3ccc(NC(=O)N(CCO)c4ccc(Cl)cc4)cc3)c12	0	1	1	0	0	0	0	1	0	0	0	1	0	0	1	0	1	0	1	0	1	0	1	1	0	0	1	0	1	1	1	1	1	1	0	1	1	1	0	0	0	0	1	1	0	1	0	0
CHEMBL3613614	COC(=O)c1cccc(NC(=O)C2(N)CCN(c3ncnc4[nH]ccc34)CC2)c1	0	0	1	0	0	0	0	1	1	0	1	1	0	1	1	0	0	1	1	1	0	0	1	1	1	1	1	0	1	0	1	1	0	0	0	0	1	1	1	0	0	0	1	1	0	1	1	1
CHEMBL1951443	CC(C)NC(=O)c1cccc(NC(=O)Nc2ccc(-c3ccncc3)cc2)c1	0	1	0	0	1	0	0	1	0	1	0	1	1	0	0	0	0	0	0	0	0	0	0	0	1	0	0	0	0	0	0	0	1	0	0	0	1	0	0	0	0	0	1	0	1	0	0	0
CHEMBL1836396	Cc1c(-c2ccccc2)sc2ncnc(N)c12	1	0	1	0	0	1	0	1	0	0	0	1	0	0	1	1	0	1	0	0	0	1	0	0	0	0	0	0	0	0	0	1	0	0	0	0	0	0	0	0	0	0	0	0	0	0	0	0
CHEMBL1836471	Nc1ncnc2sc3c(c12)CCCC3	1	0	1	0	0	1	0	0	0	0	0	1	0	0	1	1	0	1	0	0	0	1	0	1	0	0	0	0	0	0	0	1	0	0	0	0	0	0	0	0	0	0	0	1	0	0	0	0
CHEMBL3217769	CN(C)C(=O)c1sc2ncccc2c1N	1	0	0	0	0	1	0	0	0	1	0	0	0	0	1	1	0	1	1	1	0	1	0	0	1	1	0	1	0	0	0	1	0	0	0	0	1	0	0	0	0	0	1	0	0	1	0	0
CHEMBL3613607	Cc1c[nH]c2ncnc(N3CCC(CN(C)C)(C(=O)Nc4cccc(C(=O)OC(C)C)c4)CC3)c12	0	0	1	0	0	0	0	1	1	1	1	1	0	0	1	0	0	0	1	1	0	0	1	1	1	1	0	1	1	0	0	1	0	0	1	0	1	1	1	0	1	0	1	1	0	1	1	1
CHEMBL570820	Cc1c[nH]c2ncnc(N3CCN(C(=O)Nc4ccc(F)c(Br)c4)[C@@H](C)C3)c12	0	1	1	1	0	0	0	1	0	0	1	1	0	1	1	0	0	0	1	1	1	0	1	1	0	0	0	0	1	0	0	1	1	1	1	0	1	1	0	0	1	1	1	1	0	1	0	0
CHEMBL3613621	COC(=O)c1cccc(NC(=O)C2(CN(C)C)CCN(c3ncnc4[nH]cc(F)c34)CC2)c1	0	0	1	1	0	0	0	1	1	1	1	1	0	0	1	0	0	0	1	1	1	0	1	1	1	1	0	1	1	0	0	1	0	1	1	0	1	1	1	0	1	0	1	1	0	1	1	1
CHEMBL3410047	COc1cccc(N(CCO)C(=O)Nc2ccc(-c3ncnc4[nH]cc(C)c34)cc2)c1	0	1	1	0	0	0	0	1	0	0	0	1	0	0	1	0	1	0	1	0	0	0	1	1	0	1	1	1	1	0	1	1	1	0	0	1	1	1	0	1	0	0	1	1	0	1	0	1
CHEMBL578181	Cc1cc(-c2ccc(Cl)cc2)c2c(N)c(C(N)=O)sc2n1	1	0	0	0	0	1	1	1	0	0	0	0	0	0	1	1	0	1	0	0	1	1	0	0	1	0	0	1	0	1	0	1	0	1	0	0	1	0	0	0	0	0	1	0	0	0	0	0
CHEMBL388978	CN[C@@H]1C[C@H]2O[C@@](C)([C@@H]1OC)n1c3ccccc3c3c4c(c5c6ccccc6n2c5c31)C(=O)NC4	0	0	0	0	0	0	0	0	0	0	0	0	0	1	1	0	1	0	1	0	0	0	0	0	1	1	1	1	1	0	1	1	0	0	1	0	1	1	1	0	0	1	1	0	0	1	0	1
CHEMBL3629276	COc1ccc(NC(=O)Nc2ccc(-c3ncnc4[nH]cc(C)c34)cc2F)cc1	0	1	1	1	1	0	0	1	0	0	0	1	1	0	1	0	0	0	0	0	1	0	0	0	0	1	0	0	0	0	0	1	1	1	0	0	1	0	0	1	0	0	1	0	1	0	0	1
CHEMBL1836476	CSc1nc(N)c2c3c(sc2n1)CCC3	1	0	1	0	0	1	0	0	0	0	0	1	0	0	1	1	0	1	0	0	0	1	0	1	0	1	0	0	0	0	0	1	1	0	0	0	0	0	0	0	0	0	0	1	0	0	0	0
CHEMBL2070502	CCCNc1ncc(-c2cc(-c3cc(OC)ccc3Cl)nc(-c3cnccn3)n2)s1	1	0	1	0	0	1	0	1	0	0	0	1	0	1	1	1	1	0	0	0	1	1	0	0	0	1	0	0	1	1	1	0	1	1	0	0	0	1	0	1	1	0	0	1	0	0	0	1
CHEMBL3613604	COC(=O)Cc1cccc(NC(=O)C2(CN(C)C)CCN(c3ncnc4[nH]cc(C)c34)CC2)c1	0	0	1	0	0	0	0	1	1	1	1	1	0	0	1	0	0	0	1	1	0	0	1	1	1	1	0	1	1	0	0	1	0	0	1	0	1	1	1	0	1	1	1	1	0	1	1	1
CHEMBL3410038	Cc1c[nH]c2ncnc(-c3ccc(NC(=O)N(CCO)c4cccc(F)c4)cc3)c12	0	1	1	1	0	0	0	1	0	0	0	1	0	0	1	0	1	0	1	0	1	0	1	1	0	0	1	0	1	0	1	1	1	1	0	1	1	1	0	0	0	0	1	1	0	1	0	0
CHEMBL3629279	Cc1c[nH]c2ncnc(-c3ccc(NC(=O)Nc4cncnc4)c(F)c3)c12	0	1	1	1	1	0	0	1	0	0	0	1	1	1	1	0	0	0	0	0	1	0	0	0	0	0	0	0	0	0	0	1	1	1	0	0	1	0	0	0	0	0	1	0	1	0	0	0
CHEMBL3622874	CCCNc1ncc(-c2ccncc2-c2ccc(OC)cc2C(F)(F)F)s1	1	0	0	1	0	1	0	1	0	0	0	1	0	0	0	1	1	0	0	0	0	1	0	0	0	1	0	0	1	0	1	0	1	1	0	0	0	1	1	1	1	0	0	1	0	0	0	1
CHEMBL1836392	CC1(C)CCc2c(sc3ncnc(N)c23)C1	1	0	1	0	0	1	0	0	1	1	0	1	0	0	1	1	0	1	0	0	0	1	0	1	0	0	0	0	0	0	0	1	0	0	0	0	0	0	1	0	1	1	0	1	0	0	0	0
CHEMBL5416410	Cc1nc(Nc2ncc(C(=O)Nc3c(C)cccc3Cl)s2)cc(N2CCN(CCO)CC2)n1.O	1	0	1	0	0	1	0	1	0	0	1	1	0	1	1	1	1	0	1	1	1	1	0	1	1	0	1	1	1	1	1	0	1	1	0	1	1	1	0	0	0	0	1	1	0	1	0	0
CHEMBL1836359	Cn1c2ccccc2c2ncnc(N)c21	0	0	1	0	0	0	0	0	0	0	1	1	0	1	1	0	0	1	1	0	0	0	0	0	0	1	0	0	0	0	0	1	0	0	0	0	0	0	0	0	0	0	0	0	0	1	0	0
CHEMBL5289711	COCCN(C(=O)Nc1ccc(-c2ncnc3[nH]c(C)c(C)c23)c(F)c1)c1ccc(Cl)cc1	0	1	1	1	0	0	0	1	0	0	0	1	0	0	1	0	0	0	1	1	1	0	1	1	0	1	1	0	1	1	0	1	1	1	0	1	1	1	0	0	1	1	1	1	0	1	0	1
CHEMBL2070492	CCCNc1ncc(-c2cc(-c3ccc(O)cc3Cl)nc(-c3cnccn3)n2)s1	1	0	1	0	0	1	0	1	0	0	0	1	0	1	1	1	1	0	0	0	1	1	0	0	0	0	0	0	1	1	1	0	1	1	0	0	0	1	0	1	1	0	0	1	0	0	0	0
CHEMBL3623435	CC(C)CNc1ncc(-c2ccncc2-c2ccccc2Cl)s1	1	0	0	0	0	1	0	1	0	1	0	1	0	0	0	1	1	0	0	0	1	1	0	0	0	0	0	0	1	1	0	0	1	1	0	0	0	0	0	0	1	0	0	0	0	0	0	0
CHEMBL5278261	Cc1ccc(-c2cnccc2-c2cnc(Nc3ccc(O)cc3)s2)c(Cl)c1	1	0	0	0	0	1	0	1	0	0	0	1	0	0	0	1	0	0	0	0	1	1	0	0	0	0	0	0	0	1	0	0	1	1	0	0	0	0	0	1	0	0	0	0	0	0	0	0
CHEMBL3219022	Nc1c(C(=O)O)sc2ncccc12	1	0	0	0	0	1	1	0	0	0	0	0	0	0	1	1	0	1	0	0	0	1	0	0	0	0	0	1	0	0	0	1	0	0	0	0	0	0	0	0	0	0	0	0	0	0	1	0
CHEMBL3410052	Cc1c[nH]c2ncnc(-c3ccc(NC(=O)N(CCN(C)C)c4ccc(Cl)cc4)cc3)c12	0	1	1	0	0	0	0	1	0	1	0	1	0	1	1	0	0	0	1	1	1	0	1	1	0	1	0	0	1	1	0	1	1	1	0	0	1	1	0	0	1	1	1	1	0	1	0	0
CHEMBL457313	Nc1ncnc2c1sc1ncccc12	1	0	1	0	0	1	0	0	0	0	0	1	0	0	1	1	0	1	0	0	0	1	0	0	0	0	0	0	0	0	0	1	0	0	0	0	0	0	0	0	0	0	0	0	0	0	0	0
CHEMBL2070615	CCNC(=O)Nc1ncc(-c2cc(-c3c(C)cc(OC)cc3C)nc(-c3cnccn3)n2)s1	1	1	1	0	1	1	0	1	0	0	0	1	1	1	1	1	1	0	0	0	0	1	1	0	0	1	0	1	1	0	0	0	1	0	0	0	1	0	0	1	0	0	1	0	1	0	0	1
CHEMBL1836482	NCCNc1ncnc2sc3c(c12)CCCC3	1	0	1	0	0	1	0	0	0	0	0	1	0	1	1	1	1	1	0	0	0	1	0	1	0	0	0	0	1	0	1	1	0	0	0	0	0	1	0	0	0	0	0	1	0	0	0	0
CHEMBL1836393	Nc1ncnc2sc3c(c12)CCOC3	1	0	1	0	0	1	0	0	0	0	0	1	0	0	1	1	0	1	0	1	0	1	0	1	0	0	0	0	0	0	0	1	0	0	0	1	0	0	0	0	0	0	0	1	0	0	0	0
CHEMBL3797874	CN(C)C(=O)Oc1cccc(NC(=O)C2(CN)CCN(c3ncnc4[nH]c5c(c34)CCCC5)CC2)c1	0	0	1	0	0	0	1	1	1	1	1	1	0	0	1	0	1	1	1	1	0	0	1	1	1	1	0	1	1	0	1	1	1	0	0	0	1	1	1	1	0	0	1	1	0	1	1	1
CHEMBL1836473	Nc1ncnc2sc3c(c12)CCCCC3	1	0	1	0	0	1	0	0	0	0	0	1	0	0	1	1	0	1	0	0	0	1	0	1	0	0	0	0	0	0	0	1	0	0	0	0	0	0	0	0	0	0	0	1	0	0	0	0
[truncated: 28 more columns]

## Sheet: Table S6-Test
molecule_chembl_id	canonical_smiles	MACCSFP36	MACCSFP37	MACCSFP38	MACCSFP42	MACCSFP43	MACCSFP47	MACCSFP53	MACCSFP62	MACCSFP66	MACCSFP74	MACCSFP75	MACCSFP77	MACCSFP78	MACCSFP79	MACCSFP80	MACCSFP81	MACCSFP82	MACCSFP84	MACCSFP85	MACCSFP86	MACCSFP87	MACCSFP88	MACCSFP90	MACCSFP91	MACCSFP92	MACCSFP93	MACCSFP95	MACCSFP97	MACCSFP100	MACCSFP103	MACCSFP104	MACCSFP105	MACCSFP106	MACCSFP107	MACCSFP108	MACCSFP109	MACCSFP110	MACCSFP111	MACCSFP112	MACCSFP113	MACCSFP115	MACCSFP116	MACCSFP117	MACCSFP118	MACCSFP119	MACCSFP122	MACCSFP123	MACCSFP126
CHEMBL3219014	CNC(=O)c1sc2ncccc2c1N	1	0	0	0	0	1	1	0	0	0	0	0	0	0	1	1	0	1	0	0	0	1	0	0	1	1	0	1	0	0	0	1	0	0	0	0	1	0	0	0	0	0	1	0	0	0	0	0
CHEMBL3613598	COC(=O)c1cccc(NC(=O)C2(CN)CCN(c3ncnc4[nH]cc(C)c34)CC2)c1	0	0	1	0	0	0	1	1	1	0	1	1	0	0	1	0	1	1	1	1	0	0	1	1	1	1	0	1	1	0	0	1	0	0	0	0	1	1	1	0	0	0	1	1	0	1	1	1
CHEMBL3613599	Cc1c[nH]c2ncnc(N3CCC(CN(C)C)(C(=O)Nc4cccc(OC(=O)N(C)C)c4)CC3)c12	0	0	1	0	0	0	0	1	1	1	1	1	0	0	1	0	0	0	1	1	0	0	1	1	1	1	0	1	1	0	0	1	1	0	1	0	1	1	1	1	1	0	1	1	0	1	1	1
CHEMBL3623443	COc1ccc(-c2cnccc2-c2cnc(NC(=O)C(C)C)s2)c(C(F)(F)F)c1	1	0	0	1	0	1	0	1	0	1	0	1	0	0	0	1	0	0	0	0	0	1	0	0	1	1	0	1	0	0	0	0	1	1	0	0	1	0	1	1	0	0	1	0	0	0	0	1
CHEMBL575039	CSc1nc(N)c2c3c(sc2n1)CCCC3	1	0	1	0	0	1	0	0	0	0	0	1	0	0	1	1	0	1	0	0	0	1	0	1	0	1	0	0	0	0	0	1	1	0	0	0	0	0	0	0	0	0	0	1	0	0	0	0
CHEMBL3347513	Nc1ncnc2c1sc1cc(-c3cccc(C(=O)NCCc4cccnc4)c3)ccc12	1	0	1	0	0	0	0	1	0	0	0	1	0	0	1	1	1	1	0	0	0	1	0	0	1	0	0	0	1	0	1	1	0	0	0	0	1	1	0	0	0	0	1	1	0	0	0	0
CHEMBL1269082	NC(=O)c1sc2nc(-c3cccnc3)ccc2c1N	1	0	0	0	0	1	1	1	0	0	0	0	0	0	1	1	0	1	0	0	0	1	0	0	1	0	0	1	0	0	0	1	0	0	0	0	1	0	0	0	0	0	1	0	0	0	0	0
CHEMBL5206269	C#CCN(Cc1ccccc1)C(=O)c1ccc(S(=O)(=O)Nc2ccccc2)cc1	0	0	0	0	0	0	0	0	0	0	0	0	0	0	0	1	0	0	1	1	0	1	0	0	1	0	0	0	1	0	0	0	1	0	0	0	1	0	1	0	0	0	1	0	0	1	0	0
CHEMBL3613624	Cc1[nH]c2ncnc(N3CCC(CN(C)C)(C(=O)Nc4cccc(OC(=O)N(C)C)c4)CC3)c2c1C	0	0	1	0	0	0	0	1	1	1	1	1	0	0	1	0	0	0	1	1	0	0	1	1	1	1	0	1	1	0	0	1	1	0	1	0	1	1	1	1	1	0	1	1	0	1	1	1
CHEMBL2070619	COc1cc(Cl)c(-c2cc(-c3cnc(NC(C)=O)s3)nc(-c3cnccn3)n2)c(Cl)c1	1	0	1	0	0	1	0	1	0	0	0	1	0	1	1	1	0	0	0	0	1	1	0	0	1	1	0	1	0	1	0	0	1	1	0	0	1	0	0	1	0	0	1	0	0	0	0	1
CHEMBL2070613	CCC(CC)Oc1cc(C)c(-c2cc(-c3cnc(NC(=O)NC)s3)nc(-c3cnccn3)n2)c(C)c1	1	1	1	0	1	1	0	1	0	0	0	1	1	1	1	1	0	0	0	0	0	1	0	0	0	1	0	1	0	0	0	0	1	0	0	0	1	0	0	1	0	1	1	0	1	0	0	1
CHEMBL1836390	Nc1ncnc2sc3c(c12)CCC(C(=O)N1CCOCC1)C3	1	0	1	0	0	1	0	0	0	0	1	1	0	0	1	1	0	1	1	1	0	1	0	1	1	0	1	0	1	0	0	1	0	0	0	1	1	1	0	0	0	0	1	1	0	1	0	0
CHEMBL3613622	COC(=O)c1cccc(NC(=O)C2(CN(C)C)CCN(c3ncnc4[nH]c(C)cc34)CC2)c1	0	0	1	0	0	0	0	1	1	1	1	1	0	0	1	0	0	0	1	1	0	0	1	1	1	1	0	1	1	0	0	1	0	0	1	0	1	1	1	0	1	0	1	1	0	1	1	1
CHEMBL3410032	COc1ccc(NC(=O)Nc2ccc(-c3ncnc4[nH]cc(C)c34)cc2)cc1	0	1	1	0	1	0	0	1	0	0	0	1	1	0	1	0	0	0	0	0	0	0	0	0	0	1	0	0	0	0	0	1	1	0	0	0	1	0	0	1	0	0	1	0	1	0	0	1
CHEMBL3410055	Cc1[nH]c2ncnc(-c3ccc(NC(=O)N(CCN(C)C)c4ccc(Cl)cc4)c(F)c3)c2c1C	0	1	1	1	0	0	0	1	0	1	0	1	0	1	1	0	0	0	1	1	1	0	1	1	0	1	0	0	1	1	0	1	1	1	0	0	1	1	0	0	1	1	1	1	0	1	0	0
CHEMBL1271896	c1ccc(CCNc2ncnc3sc4c(c23)CCCC4)cc1	1	0	1	0	0	1	0	0	0	0	0	1	0	0	1	1	1	0	0	0	0	1	0	1	0	0	0	0	1	0	1	1	0	0	0	0	0	1	0	0	0	0	0	1	0	0	0	0
CHEMBL1836395	Nc1ncnc2sc3c(c12)CCC(c1ccccc1)C3	1	0	1	0	0	1	0	1	0	0	0	1	0	0	1	1	0	1	0	0	0	1	0	1	0	0	0	0	0	0	0	1	0	0	0	0	0	0	0	0	0	0	0	1	0	0	0	0
CHEMBL3410053	Cc1[nH]c2ncnc(-c3ccc(NC(=O)N(CCO)c4ccc(Cl)cc4)c(F)c3)c2c1C	0	1	1	1	0	0	0	1	0	0	0	1	0	0	1	0	1	0	1	0	1	0	1	1	0	0	1	0	1	1	1	1	1	1	0	1	1	1	0	0	0	0	1	1	0	1	0	0
CHEMBL1571017	NC(=O)c1sc2nc(-c3ccccc3)ccc2c1N	1	0	0	0	0	1	1	1	0	0	0	0	0	0	1	1	0	1	0	0	0	1	0	0	1	0	0	1	0	0	0	1	0	0	0	0	1	0	0	0	0	0	1	0	0	0	0	0
CHEMBL3798142	CN(C)C(=O)Oc1cccc(NC(=O)C2(N(C)C)CCN(c3ncnc4[nH]c5c(c34)CCCC5)CC2)c1	0	0	1	0	0	0	0	1	1	1	1	1	0	1	1	0	0	0	1	1	0	0	1	1	1	1	1	1	1	0	1	1	1	0	1	0	1	1	1	1	0	1	1	1	0	1	1	1
CHEMBL3410040	Cc1c[nH]c2ncnc(-c3ccc(NC(=O)N(CCO)c4ccccc4Cl)cc3)c12	0	1	1	0	0	0	0	1	0	0	0	1	0	0	1	0	1	0	1	0	1	0	1	1	0	0	1	0	1	1	1	1	1	1	0	1	1	1	0	0	0	0	1	1	0	1	0	0
CHEMBL3347669	Nc1ncnc2c1sc1cc(-c3cccc(NC(=O)N4CCCC4)c3)ccc12	1	1	1	0	0	0	0	1	0	0	1	1	0	0	1	1	0	1	1	1	0	1	1	1	0	0	0	0	1	0	0	1	1	0	0	0	1	1	0	0	0	0	1	1	0	1	0	0
CHEMBL1556240	Nc1nc(-c2ccccc2)nc2sc3c(c12)CCCC3	1	0	1	0	0	1	0	1	0	0	0	1	0	0	1	1	0	1	0	0	0	1	0	1	0	0	0	0	0	0	0	1	0	0	0	0	0	0	0	0	0	0	0	1	0	0	0	0
CHEMBL3613620	COC(=O)c1cccc(NC(=O)C2(CN(C)C)CCN(c3ncnc4[nH]cc(C#N)c34)CC2)c1	0	0	1	0	0	0	0	1	1	1	1	1	0	0	1	0	0	0	1	1	0	0	1	1	1	1	0	1	1	0	0	1	0	0	1	0	1	1	1	0	1	0	1	1	0	1	1	1
CHEMBL1836480	CSc1nc(N)c2c3c(sc2n1)CCCCC3	1	0	1	0	0	1	0	0	0	0	0	1	0	0	1	1	0	1	0	0	0	1	0	1	0	1	0	0	0	0	0	1	1	0	0	0	0	0	0	0	0	0	0	1	0	0	0	0
CHEMBL3218815	Cc1ccnc2sc(C(N)=O)c(N)c12	1	0	0	0	0	1	1	0	0	0	0	0	0	0	1	1	0	1	0	0	0	1	0	0	1	0	0	1	0	0	0	1	0	0	0	0	1	0	0	0	0	0	1	0	0	0	0	0
CHEMBL3410031	COc1cccc(NC(=O)Nc2ccc(-c3ncnc4[nH]cc(C)c34)cc2)c1	0	1	1	0	1	0	0	1	0	0	0	1	1	0	1	0	0	0	0	0	0	0	0	0	0	1	0	1	0	0	0	1	1	0	0	0	1	0	0	1	0	0	1	0	1	0	0	1
CHEMBL4063500	CN(C)C(=O)c1cc2cnc(Nc3ccc(NC(=O)CCCCCCC(=O)NO)cc3)nc2n1C1CCCC1	0	0	1	0	0	0	0	1	0	1	1	1	0	1	1	0	0	0	1	1	0	0	1	1	1	1	1	0	0	0	1	1	1	0	0	0	1	1	0	0	0	0	1	1	0	1	0	0
CHEMBL3622872	CCCNc1ncc(-c2ccncc2-c2ccccc2C(C)C)s1	1	0	0	0	0	1	0	1	0	1	0	1	0	0	0	1	1	0	0	0	0	1	0	0	0	0	0	0	1	0	1	0	1	0	0	0	0	1	0	0	1	0	0	1	0	0	0	0
CHEMBL3623436	C[C@H](Nc1ncc(-c2ccncc2-c2ccccc2Cl)s1)c1ccccc1	1	0	0	0	0	1	0	1	0	0	0	1	0	0	0	1	0	0	0	0	1	1	0	0	0	0	0	0	0	1	0	0	1	1	0	0	0	0	0	0	0	0	0	0	0	0	0	0
CHEMBL5275515	COc1ccc(-c2cnccc2-c2cnc(C(=O)C(C)C)s2)c(C(F)(F)F)c1	1	0	0	1	0	1	0	1	0	1	0	0	0	0	0	1	0	0	0	0	0	1	0	0	0	1	1	0	0	0	0	0	1	1	0	0	0	0	1	1	0	0	0	0	0	0	0	1
CHEMBL3613600	COC(=O)c1cccc(NC(=O)C2(CN(C)C)CCN(c3ncnc4[nH]cc(C)c34)CC2)c1	0	0	1	0	0	0	0	1	1	1	1	1	0	0	1	0	0	0	1	1	0	0	1	1	1	1	0	1	1	0	0	1	0	0	1	0	1	1	1	0	1	0	1	1	0	1	1	1
CHEMBL3410048	COc1ccc(N(CCO)C(=O)Nc2ccc(-c3ncnc4[nH]cc(C)c34)cc2)cc1	0	1	1	0	0	0	0	1	0	0	0	1	0	0	1	0	1	0	1	0	0	0	1	1	0	1	1	0	1	0	1	1	1	0	0	1	1	1	0	1	0	0	1	1	0	1	0	1
CHEMBL3623433	CCCN(C)c1ncc(-c2ccncc2-c2ccccc2Cl)s1	1	0	0	0	0	1	0	1	0	0	0	1	0	0	0	1	0	0	1	1	1	1	0	0	0	1	0	0	1	1	0	0	1	1	0	0	0	1	0	0	1	1	0	1	0	1	0	0
CHEMBL1488435	Cc1sc2ncnc(N)c2c1C	1	0	1	0	0	1	0	0	0	0	0	1	0	0	1	1	0	1	0	0	0	1	0	0	0	0	0	0	0	0	0	1	0	0	0	0	0	0	0	0	0	0	0	0	0	0	0	0
CHEMBL1836488	CC1CCCc2sc3ncnc(N)c3c21	1	0	1	0	0	1	0	0	0	0	0	1	0	0	1	1	0	1	0	0	0	1	0	0	0	0	0	0	0	0	0	1	0	0	1	0	0	0	0	0	1	1	0	1	0	0	0	0
CHEMBL3629277	Cc1ccc(NC(=O)Nc2ccc(-c3ncnc4[nH]cc(C)c34)cc2F)cn1	0	1	1	1	1	0	0	1	0	0	0	1	1	1	1	0	0	0	0	0	1	0	0	0	0	0	0	0	0	0	0	1	1	1	0	0	1	0	0	0	0	0	1	0	1	0	0	0
CHEMBL3410022	CC(C)NC(=O)c1cccc(NC(=O)Nc2ccc(-c3cn[nH]c3)cc2)c1	0	1	0	0	1	0	0	1	0	1	0	1	1	1	1	0	0	0	0	0	0	0	0	0	1	0	0	0	0	0	0	0	1	0	0	0	1	0	0	0	0	0	1	0	1	0	0	0
[truncated: 28 more columns]

## Sheet: Table S7-Train
molecule_chembl_id	canonical_smiles	SubFP1	SubFP2	SubFP18	SubFP23	SubFP26	SubFP28	SubFP88	SubFP100	SubFP135	SubFP137	SubFP143	SubFP171	SubFP179	SubFP183	SubFP287	SubFP302	Actual_pIC50	Predicted_pIC50
CHEMBL3219026	Nc1ncnc2c1sc1ccc(-c3ccccc3)cc12	0	0	0	0	0	1	0	0	0	0	0	0	0	1	0	0	5.24	4.81952
CHEMBL3613605	COC(=O)c1ccc(NC(=O)C2(CN(C)C)CCN(c3ncnc4[nH]cc(C)c34)CC2)cc1	1	1	0	1	1	0	1	1	0	1	0	0	1	0	1	1	7.39	7.50642
CHEMBL3623437	C[C@@H](Nc1ncc(-c2ccncc2-c2ccccc2Cl)s1)c1ccccc1	1	0	0	0	0	0	0	0	0	0	0	1	0	1	0	1	5.68	6.48304
CHEMBL2107823	Cc1cc(Nc2cc(CN3CCOCC3)c3nc(C)c(Cc4ccc(Cl)cc4F)n3n2)n[nH]1	1	1	0	1	1	0	0	0	0	0	0	1	1	0	0	1	5.98	6.44541
CHEMBL1836386	COc1ccc(-c2sc3ncnc(N)c3c2C)cc1OC	1	0	1	0	0	1	0	0	0	0	0	0	0	1	0	1	5.5	5.49785
CHEMBL3182065	O=C(Nc1ncc(-c2cc(C(F)F)nn2-c2c(Cl)cccc2Cl)s1)C1CC1	0	1	0	0	0	0	1	1	0	0	0	1	0	1	0	1	7	6.59256
CHEMBL3410024	Cc1cc2c(-c3ccc(NC(=O)Nc4cccc(C(=O)NC(C)C)c4)cc3)ncnc2[nH]1	1	0	0	0	0	0	1	1	0	1	1	0	1	0	1	1	7.1	7.06442
CHEMBL5174511	O=C1NCC(Cn2cc(CN(Cc3ccccc3)C(=O)c3ccc(S(=O)(=O)Nc4ccccc4)cc3)nn2)O1	0	0	0	0	0	0	1	0	0	1	1	0	0	0	1	1	4.45	4.95362
CHEMBL3219020	NC(=O)c1sc2ccccc2c1O	0	0	0	0	0	0	1	0	1	1	0	0	0	1	1	1	4	4.2438
CHEMBL3410058	COc1ccc(NC(=O)N(CCN2CCCC2)c2ccc(-c3ncnc4[nH]cc(C)c34)cc2)cc1	1	1	1	1	1	0	0	0	0	0	1	0	1	0	0	1	5.03	5.25293
CHEMBL3347683	CN1CCN(C(=O)Nc2cccc(-c3ccc4c(c3)sc3c(N)ncnc34)c2)CC1	0	0	0	1	1	1	0	0	0	0	1	0	0	1	0	1	5.8	5.92339
CHEMBL3219030	Nc1nc(-c2ccccc2)nc2c1sc1ncccc12	0	0	0	0	0	1	0	0	0	0	0	0	0	1	0	0	4.3	4.81952
CHEMBL1836474	Cc1nc(N)c2c3c(sc2n1)CCCC3	1	1	0	0	0	1	0	0	0	0	0	0	0	1	0	0	4	4.94412
CHEMBL3410050	Cc1c[nH]c2ncnc(-c3ccc(NC(=O)N(CCN)c4ccc(Cl)cc4)cc3)c12	1	0	0	0	0	0	0	0	0	0	1	1	1	0	0	1	7.68	7.71521
CHEMBL5202859	CN1C(=O)[C@@H](N2CCc3c(nn(Cc4ccccc4)c3C(N)=O)C2=O)COc2cc(Cl)ccc21	0	1	1	0	0	0	1	0	0	1	0	1	0	0	1	1	5.5	5.62517
CHEMBL3410045	Cc1ccc(N(CCO)C(=O)Nc2ccc(-c3ncnc4[nH]cc(C)c34)cc2)cc1	1	0	0	0	0	0	0	0	0	0	1	0	1	0	0	1	7.43	7.13634
CHEMBL1836398	Nc1ncnc2sc3c(c12)CCC(C(=O)NCc1ccccc1)C3	0	1	0	0	0	1	1	1	0	0	0	0	0	1	0	1	5.02	5.76844
CHEMBL1269735	OCCNc1ncnc2sc3c(c12)CCCC3	0	1	0	0	0	0	0	0	0	0	0	0	0	1	0	1	4	4
CHEMBL3410025	Cc1[nH]c2ncnc(-c3ccc(NC(=O)Nc4cccc(C(=O)NC(C)C)c4)cc3)c2c1C	1	0	0	0	0	0	1	1	0	1	1	0	1	0	1	1	7.1	7.06442
CHEMBL3410059	COc1ccc(NC(=O)N(CCN2CCCCC2)c2ccc(-c3ncnc4[nH]cc(C)c34)cc2)cc1	1	1	1	1	1	0	0	0	0	0	1	0	1	0	0	1	5	5.25293
CHEMBL3586447	Cc1cc2cn[nH]c2cc1-c1cccc2c(N)c(C(N)=O)nnc12	1	0	0	0	0	1	1	0	1	1	0	0	1	0	1	1	7.92	7.32724
CHEMBL3613623	COC(=O)c1cccc(NC(=O)C2(CN(C)C)CCN(c3ncnc4[nH]c(C)c(C)c34)CC2)c1	1	1	0	1	1	0	1	1	0	1	0	0	1	0	1	1	7.58	7.50642
CHEMBL3347661	CC(C)NC(=O)Nc1cccc(-c2ccc3c(c2)sc2c(N)ncnc23)c1	1	0	0	0	0	1	0	0	0	0	1	0	0	1	1	1	7.11	6.85412
CHEMBL3185148	Nc1nc(NCCNc2ncc(-n3ccnc3)c(-c3ccc(Cl)cc3Cl)n2)ccc1[N+](=O)[O-]	0	0	0	0	0	1	0	0	0	0	0	1	0	0	1	1	5	5.16522
CHEMBL1836487	CC1(C)CCc2sc3ncnc(N)c3c21	1	1	0	0	0	1	0	0	0	0	0	0	0	1	0	0	5.68	4.94412
CHEMBL3797469	CN(C)C(=O)Oc1cccc(NC(=O)C2(N)CCN(c3ncnc4[nH]c5c(c34)CCCC5)CC2)c1	0	1	0	0	0	0	1	1	0	0	1	0	1	0	0	1	7.66	7.59974
CHEMBL538197	NC(=O)c1cc2ccccc2s1	0	0	0	0	0	0	1	0	0	1	0	0	0	1	1	1	4	4.16049
CHEMBL3219010	Cc1ccc(-c2cc(C(F)(F)F)c3c(N)c(C(N)=O)sc3n2)o1	1	0	0	0	0	1	1	0	1	1	0	0	0	1	1	1	4.39	4.43307
CHEMBL568904	Cc1ccc2c(N)c(C(N)=O)sc2n1	1	0	0	0	0	1	1	0	1	1	0	0	0	1	1	1	4.25	4.43307
CHEMBL3623447	CCCNc1ncc(-c2ncccc2-c2ccccc2Cl)s1	1	1	0	0	0	0	0	0	0	0	0	1	0	1	0	1	4.522	5.14229
CHEMBL590109	NCCn1cc(-c2cc(-c3cc4ccccc4s3)c3[nH]ncc3c2)c2nc(N)ncc21	0	0	0	0	0	1	0	0	0	0	0	0	1	1	0	1	5.33	6.03444
CHEMBL1483395	NC(=O)c1sc2nc(-c3ccccc3)c3c(c2c1N)CCCC3	0	1	0	0	0	1	1	0	1	1	0	0	0	1	1	1	5.55	4.93398
CHEMBL3116050	C[C@H](Nc1nc(Nc2cn(C)cn2)c2cc[nH]c2n1)c1ncc(F)cn1	1	0	0	0	0	0	0	0	0	0	0	0	1	0	0	1	7.2	6.94763
CHEMBL1581452	CC1(C)Cc2c(sc3ncnc(N)c23)CO1	1	1	0	0	0	1	0	0	0	0	0	0	0	1	0	0	4.9	4.94412
CHEMBL3410023	CC(C)NC(=O)c1cccc(NC(=O)Nc2ccc(-c3ncnc4[nH]cnc34)cc2)c1	1	0	0	0	0	0	1	1	0	1	1	0	1	0	1	1	5.82	7.06442
CHEMBL3410049	COc1ccc(N(CCN)C(=O)Nc2ccc(-c3ncnc4[nH]cc(C)c34)cc2)cc1	1	0	1	0	0	0	0	0	0	0	1	0	1	0	0	1	7.57	6.86678
CHEMBL1836358	Nc1ncnc2c1sc1ccccc12	0	0	0	0	0	1	0	0	0	0	0	0	0	1	0	0	5.16	4.81952
CHEMBL3219009	NC(=O)c1sc2nc(Cc3ccccc3)cc(C(F)(F)F)c2c1N	0	1	0	0	0	1	1	0	1	1	0	0	0	1	1	1	4.52	4.93398
CHEMBL3347658	Nc1ncnc2c1sc1cc(-c3cccc(NC=O)c3)ccc12	0	0	0	0	0	1	1	1	0	0	1	0	0	1	0	1	7.26	7.11388
CHEMBL3219027	Nc1ncnc2c1sc1c(-c3ccccc3)cccc12	0	0	0	0	0	1	0	0	0	0	0	0	0	1	0	0	5.21	4.81952
CHEMBL2070503	CCCNc1ncc(-c2cc(-c3cc(OCCC)ccc3Cl)nc(-c3cnccn3)n2)s1	1	1	1	0	0	0	0	0	0	0	0	1	0	1	0	1	5.98	6.11045
CHEMBL1165229	COc1ccc(Nc2ncnc3sc4c(c23)CCCC4)cc1	0	1	1	0	0	0	0	0	0	0	0	0	0	1	0	1	4	4.43528
CHEMBL3613612	COC(=O)c1cccc(NC(=O)C2(CN(C)C)CCN(c3ccnc4[nH]ncc34)CC2)c1	0	1	0	1	1	0	1	1	0	1	0	0	1	0	1	1	7.19	7.4791
CHEMBL3219012	NC(=O)c1sc2nc(-c3ccccc3)cc(-c3ccco3)c2c1N	0	0	0	0	0	1	1	0	1	1	0	0	0	1	1	1	5.7	4.50622
CHEMBL3219008	NC(=O)c1sc2nc(-c3ccc4c(c3)OCCO4)cc(C(F)(F)F)c2c1N	0	0	1	0	0	1	1	0	1	1	0	0	0	1	1	1	5.89	5.10154
CHEMBL1836475	Nc1nc(S)nc2sc3c(c12)CCCCC3	0	1	0	0	0	1	0	0	0	0	0	0	0	1	0	0	4	4.97442
CHEMBL3623439	Oc1ccc(Nc2ncc(-c3ccncc3-c3ccccc3Cl)s2)cc1	0	0	0	0	0	0	0	0	0	0	0	1	0	1	0	1	5.18	5.37216
CHEMBL3623444	CCCNc1ncc(-c2ccncc2)s1	1	1	0	0	0	0	0	0	0	0	0	0	0	1	0	1	4.72	4.85389
CHEMBL3347511	Nc1ncnc2c1sc1cc(-c3ccc(NC=O)cc3)ccc12	0	0	0	0	0	1	1	1	0	0	1	0	0	1	0	1	7.36	7.11388
CHEMBL3219011	NC(=O)c1sc2nc(-c3cccs3)cc(C(F)(F)F)c2c1N	0	0	0	0	0	1	1	0	1	1	0	0	0	1	1	1	5.8	4.50622
CHEMBL1365821	C=CCNc1nc(N)c(C(=O)c2ccc3c(c2)OCO3)s1	0	0	0	0	0	1	0	0	1	1	0	0	0	1	1	1	5.4	5.01832
CHEMBL1836394	Nc1ncnc2sc3c(c12)CCc1ccccc1-3	0	1	0	0	0	1	0	0	0	0	0	0	0	1	0	0	5.37	4.97442
CHEMBL2070611	CCC(CC)Oc1cc(C)c(-c2cc(-c3cnc(NC(C)=O)s3)nc(-c3cnccn3)n2)c(C)c1	1	1	1	0	0	0	1	1	0	0	0	0	0	1	0	1	7.19	6.89875
CHEMBL207012	NC(=O)c1sc2ncccc2c1N	0	0	0	0	0	1	1	0	1	1	0	0	0	1	1	1	4.43	4.50622
CHEMBL3410056	COCCN(C(=O)Nc1ccc(-c2ncnc3[nH]c(C)c(C)c23)cc1F)c1ccc(Cl)cc1	1	0	0	0	0	0	0	0	0	0	1	1	1	0	0	1	8.1	7.71521
CHEMBL4438748	CN(C)c1ccc(C(=O)Nc2cccc(NC(=O)COc3ccc4c(=O)ccoc4c3)c2)cc1	0	0	1	1	0	0	1	1	0	1	0	0	0	0	1	1	5	5.77217
CHEMBL1836479	Nc1nc(-c2cccs2)nc2sc3c(c12)CCCC3	0	1	0	0	0	1	0	0	0	0	0	0	0	1	0	0	4	4.97442
CHEMBL5417444	COc1cc(-n2cnc3cc(-c4cnn(C)c4)ccc32)cc(OC(F)F)c1C(=O)NC1CC1	0	1	1	0	0	0	1	1	1	1	0	0	0	0	1	1	7.17	6.77988
CHEMBL5180888	N#CCCN(Cc1ccccc1)C(=O)c1ccc(S(=O)(=O)Nc2cccc(Cl)c2)cc1	0	1	0	0	0	0	1	0	0	1	0	1	0	0	1	1	5.74	5.65188
CHEMBL3219029	Cc1nc(N)c2sc3ncccc3c2n1	1	0	0	0	0	1	0	0	0	0	0	0	0	1	0	0	4.37	4.63872
CHEMBL1165129	CN(C)c1ncnc2sc3c(c12)CCCC3	0	1	0	0	0	0	0	0	0	0	0	0	0	1	0	1	4	4
CHEMBL565452	Cc1c[nH]c2ncnc(N3CCN(/C(=N/C#N)Nc4ccc(F)c(Br)c4)[C@@H](C)C3)c12	1	0	0	0	0	0	0	0	0	0	1	0	1	0	1	1	8.43	7.56687
CHEMBL3799326	Cc1[nH]c2ncnc(N3CCC(CN)(C(=O)Nc4cccc(OC(=O)N(C)C)c4)CC3)c2c1C	1	1	0	1	0	0	1	1	0	0	1	0	1	0	0	1	7.64	7.58177
CHEMBL3219015	NNC(=O)c1sc2ncccc2c1N	0	0	0	0	0	1	1	0	1	1	0	0	0	1	1	1	4	4.50622
CHEMBL3219021	NC(=O)c1sc2cccnc2c1N	0	0	0	0	0	1	1	0	1	1	0	0	0	1	1	1	4.04	4.50622
CHEMBL2070616	COc1cc(C)c(-c2cc(-c3cnc(NC(C)=O)s3)nc(-c3cnccn3)n2)c(C)c1	1	0	1	0	0	0	1	1	0	0	0	0	0	1	0	1	7.06	6.7794
CHEMBL3613609	C#CCOC(=O)c1cccc(NC(=O)C2(CN(C)C)CCN(c3ncnc4[nH]cc(C)c34)CC2)c1	1	1	0	1	1	0	1	1	0	1	0	0	1	0	1	1	8.12	7.50642
CHEMBL1951346	Cc1c[nH]c2ncnc(-c3ccc(NC(=O)Nc4cccc(C(=O)NC(C)C)c4)cc3)c12	1	0	0	0	0	0	1	1	0	1	1	0	1	0	1	1	7.21	7.06442
CHEMBL1836483	CC(Nc1ncnc2sc3c(c12)CCCC3)c1ccccc1	1	1	0	0	0	0	0	0	0	0	0	0	0	1	0	1	4	4.85389
CHEMBL3219013	COc1ccc(-c2cc(-c3ccccc3)nc3sc(C(N)=O)c(N)c23)cc1	0	0	1	0	0	1	1	0	1	1	0	0	0	1	1	1	4.36	5.10154
CHEMBL1836485	Nc1ncnc2sc3c(c12)CC1CC3C1	0	1	0	0	0	1	0	0	0	0	0	0	0	1	0	0	5.75	4.97442
CHEMBL3347507	Nc1ncnc2c1sc1cc(-c3cccc(-c4nn[nH]n4)c3)ccc12	0	0	0	0	0	1	0	0	0	0	0	0	1	1	0	0	7.3	6.68102
CHEMBL3623440	CC(=O)Nc1ncc(-c2ccncc2-c2ccccc2Cl)s1	1	0	0	0	0	0	1	1	0	0	0	1	0	1	0	1	5.85	6.12044
CHEMBL3613608	CCC(C)OC(=O)c1cccc(NC(=O)C2(CN(C)C)CCN(c3ncnc4[nH]cc(C)c34)CC2)c1	1	1	0	1	1	0	1	1	0	1	0	0	1	0	1	1	7.3	7.50642
CHEMBL3355491	Cc1cccc(NS(=O)(=O)c2ccc(C(=O)N(C)Cc3ccccc3)cc2)c1	1	0	0	0	0	0	1	0	0	1	0	0	0	0	1	1	5.75	5.87234
CHEMBL3219017	Nc1c(C(=O)O)sc2ccccc12	0	0	0	0	0	1	1	0	1	1	0	0	0	1	1	1	4	4.50622
CHEMBL3745885	Cn1c(=O)c(S(=O)(=O)c2ccc(F)cc2F)cc2cnc(Nc3ccc4[nH]ccc4c3)nc21	0	0	0	0	0	0	0	0	0	1	0	0	1	0	1	1	5	5.94276
CHEMBL3410057	COc1ccc(NC(=O)N(C)c2ccc(-c3ncnc4[nH]cc(C)c34)cc2)cc1	1	0	1	0	0	0	0	0	0	0	1	0	1	0	0	1	5.96	6.86678
CHEMBL5209373	Cc1c2cc[nH]c(=O)c2c(C)c2c1[nH]c1ccc(OC(=O)c3ccccc3)cc12	1	0	0	0	0	0	1	0	0	1	0	0	1	0	1	1	7.3	7.29993
CHEMBL2070614	CNC(=O)Nc1ncc(-c2cc(-c3c(C)cc(OC)cc3C)nc(-c3cnccn3)n2)s1	1	0	1	0	0	0	0	0	0	0	1	0	0	1	1	1	7.64	6.69417
CHEMBL1836484	c1nc(N2CCCCC2)c2c3c(sc2n1)CCCC3	0	1	0	0	0	0	0	0	0	0	0	0	0	1	0	1	4	4
CHEMBL3629278	Cc1cc(NC(=O)Nc2ccc(-c3ncnc4[nH]cc(C)c34)cc2F)ccn1	1	0	0	0	0	0	0	0	0	0	1	0	1	0	1	1	7.72	7.56687
CHEMBL2070497	CCCNc1ncc(-c2cc(-c3c(Cl)cc(OC)cc3Cl)nc(-c3cnccn3)n2)s1	1	1	1	0	0	0	0	0	0	0	0	1	0	1	0	1	7.42	6.11045
CHEMBL1836389	NC(=O)C1CCc2c(sc3ncnc(N)c23)C1	0	1	0	0	0	1	1	0	0	0	0	0	0	1	0	1	5.04	4.60375
CHEMBL3613602	COC(=O)c1cccc(NC(=O)C2(N(C)C)CCN(c3ncnc4[nH]cc(C)c34)CC2)c1	1	1	0	1	1	0	1	1	0	1	0	0	1	0	1	1	7.43	7.50642
CHEMBL4303259	Cc1cc(C(=O)Nc2cccc(C(=O)Nc3cccc(C(F)(F)F)c3)c2)on1	1	0	0	0	0	0	1	1	0	1	0	0	0	0	1	1	5	5.28459
CHEMBL1836397	Nc1ncnc2sc3c(c12)CCC(C(=O)O)C3	0	1	0	0	0	1	1	0	0	0	0	0	0	1	0	1	4.69	4.60375
CHEMBL3410041	Cc1c[nH]c2ncnc(-c3ccc(NC(=O)N(CCO)c4cccc(Cl)c4)cc3)c12	1	0	0	0	0	0	0	0	0	0	1	1	1	0	0	1	7.17	7.71521
CHEMBL211002	NC(=O)c1sc2ccccc2c1N	0	0	0	0	0	1	1	0	1	1	0	0	0	1	1	1	4.48	4.50622
CHEMBL3347694	Nc1ncnc2c1sc1cc(-c3cccc(C(=O)NCC(=O)N4CCOCC4)c3)ccc12	0	0	0	0	0	1	1	1	0	1	0	0	0	1	1	1	5.85	5.89941
CHEMBL2153541	Nc1ncnc2c1sc1nccnc12	0	0	0	0	0	1	0	0	0	0	0	0	0	1	0	0	4	4.81952
CHEMBL570116	Cc1c[nH]c2ncnc(N3CCN(C(=O)Nc4cccc(OC(=O)N(C)C)c4)[C@@H](C)C3)c12	1	0	0	0	0	0	0	0	0	0	1	0	1	0	0	1	7.68	7.13634
CHEMBL3613606	CCCOC(=O)c1cccc(NC(=O)C2(CN(C)C)CCN(c3ncnc4[nH]cc(C)c34)CC2)c1	1	1	0	1	1	0	1	1	0	1	0	0	1	0	1	1	7.3	7.50642
CHEMBL1836472	Nc1ncnc2sc3c(c12)CCC3	0	1	0	0	0	1	0	0	0	0	0	0	0	1	0	0	5.28	4.97442
CHEMBL3219018	CNc1c(C(N)=O)sc2ccccc12	0	0	0	0	0	0	1	0	1	1	0	0	0	1	1	1	4.47	4.2438
CHEMBL570126	Cc1c[nH]c2ncnc(N3CCN(/C(=N/C#N)Nc4cccc(Br)c4)[C@@H](C)C3)c12	1	0	0	0	0	0	0	0	0	0	1	0	1	0	1	1	9.3	7.56687
CHEMBL1836486	CC1CCc2c(sc3ncnc(N)c23)C1	1	1	0	0	0	1	0	0	0	0	0	0	0	1	0	0	4.75	4.94412
CHEMBL3355482	CN(Cc1ccccc1)C(=O)c1ccc(S(=O)(=O)Nc2ccccc2)cc1	0	0	0	0	0	0	1	0	0	1	0	0	0	0	1	1	5.5	5.35608
CHEMBL3613603	COC(=O)COc1cccc(NC(=O)C2(CN(C)C)CCN(c3ncnc4[nH]cc(C)c34)CC2)c1	1	1	1	1	1	0	1	1	0	0	0	0	1	0	0	1	7.42	6.95063
CHEMBL4779405	O=C(NCc1ccccc1)c1ccc(S(=O)(=O)NCc2ccccc2)cc1	0	0	0	0	0	0	1	1	0	1	0	0	0	0	1	1	4.6	6.53752
CHEMBL3410026	Cc1c[nH]c2ncnc(-c3ccc(NC(=O)Nc4cccc(C(=O)NC(C)C)c4)c(C(F)(F)F)c3)c12	1	0	0	0	0	0	1	1	0	1	1	0	1	0	1	1	7.22	7.06442
CHEMBL1836481	CNc1ncnc2sc3c(c12)CCCC3	0	1	0	0	0	0	0	0	0	0	0	0	0	1	0	1	4	4
CHEMBL1836388	CCOC(=O)C1CCc2c(sc3ncnc(N)c23)C1	1	1	0	0	0	1	1	0	0	0	0	0	0	1	0	1	5.64	5.31289
CHEMBL3622871	CCCNc1ncc(-c2ccncc2-c2ccccc2C)s1	1	1	0	0	0	0	0	0	0	0	0	0	0	1	0	1	4.94	4.85389
CHEMBL3410039	Cc1c[nH]c2ncnc(-c3ccc(NC(=O)N(CCO)c4ccc(F)cc4)cc3)c12	1	0	0	0	0	0	0	0	0	0	1	0	1	0	0	1	7.07	7.13634
CHEMBL3407526	Cc1c[nH]c2ncnc(-c3ccc(NC(=O)Nc4cccc(C(=O)NC(C)C)c4)c(F)c3)c12	1	0	0	0	0	0	1	1	0	1	1	0	1	0	1	1	7.75	7.06442
CHEMBL2070618	CNC(=O)Nc1ncc(-c2cc(-c3c(Cl)cc(OC)cc3Cl)nc(-c3cnccn3)n2)s1	0	0	1	0	0	0	0	0	0	0	1	1	0	1	1	1	7.5	6.85966
CHEMBL5436237	C=CC(=O)N1CCC(Oc2n[nH]c3ncc(-c4cn(-c5c(F)ccc(NS(=O)(=O)c6cccc(-c7ccccc7)c6)c5F)nn4)cc23)C1	0	1	1	0	0	0	1	0	0	0	0	0	1	0	1	1	7.91	7.6328
CHEMBL3219023	Nc1ncnc2c1oc1ccccc12	0	0	0	0	0	1	0	0	0	0	0	0	0	0	0	0	4.82	5.08274
CHEMBL3219025	Nc1ncnc2c1sc1cccc(-c3ccccc3)c12	0	0	0	0	0	1	0	0	0	0	0	0	0	1	0	0	5.26	4.81952
CHEMBL2153531	Nc1ncnc2c1sc1cccnc12	0	0	0	0	0	1	0	0	0	0	0	0	0	1	0	0	4.37	4.81952
CHEMBL3219016	CCOC(=O)c1sc2ccccc2c1N	1	0	0	0	0	1	1	0	1	1	0	0	0	1	1	1	4	4.43307
CHEMBL3410036	Cc1c[nH]c2ncnc(-c3ccc(NC(=O)N(CCO)c4ccccc4)cc3)c12	1	0	0	0	0	0	0	0	0	0	1	0	1	0	0	1	5.69	7.13634
CHEMBL3622867	CCCNc1ncc(-c2ccncc2-c2ccccc2Cl)s1	1	1	0	0	0	0	0	0	0	0	0	1	0	1	0	1	5.42	5.14229
CHEMBL3410034	Cc1c[nH]c2ncnc(-c3ccc(NC(=O)Nc4ccccn4)cc3)c12	1	0	0	0	0	0	0	0	0	0	1	0	1	0	1	1	5.35	7.56687
CHEMBL3800259	CN(C)CC1(C(=O)Nc2cccc(OC(=O)N(C)C)c2)CCN(c2ncnc3[nH]c4c(c23)CCCC4)CC1	0	1	0	1	1	0	1	1	0	0	1	0	1	0	0	1	7.7	7.57141
CHEMBL2380834	O=C(Nc1ccc(Nc2ccnc3[nH]c(=O)c4ccccc4c23)cc1)c1ccc(F)cc1C(F)(F)F	0	0	0	0	0	0	1	1	0	1	0	0	0	0	1	1	7.75	6.53752
CHEMBL3219024	Nc1ncnc2c1[nH]c1ccccc12	0	0	0	0	0	1	0	0	0	0	0	0	1	0	0	0	5.4	5.91706
CHEMBL1836478	Nc1nc(SCC(=O)O)nc2sc3c(c12)CCCC3	0	1	0	0	0	1	1	0	0	0	0	0	0	1	0	1	4	4.60375
CHEMBL1951350	CCn1c(=O)[nH]c2ncnc(-c3ccc(NC(=O)Nc4cccc(C(=O)NC(C)C)c4)cc3)c21	1	0	0	0	0	0	1	1	0	1	1	0	0	0	1	1	5	5.08411
CHEMBL3410054	Cc1[nH]c2ncnc(-c3ccc(NC(=O)N(CCN)c4ccc(Cl)cc4)c(F)c3)c2c1C	1	0	0	0	0	0	0	0	0	0	1	1	1	0	0	1	7.68	7.71521
CHEMBL3347528	CCNC(=O)Nc1cccc(-c2ccc3c(c2)sc2c(N)ncnc23)c1	1	0	0	0	0	1	0	0	0	0	1	0	0	1	1	1	7.06	6.85412
CHEMBL1836477	Nc1nc(S)nc2sc3c(c12)CCCC3	0	1	0	0	0	1	0	0	0	0	0	0	0	1	0	0	4	4.97442
CHEMBL2380845	O=C(Nc1ccc(Nc2ccnc3[nH]c(=O)c4ccccc4c23)cc1)c1ccccc1	0	0	0	0	0	0	1	1	0	1	0	0	0	0	1	1	7.44	6.53752
CHEMBL377085	Cc1cc(C)c2c(N)c(C(N)=O)sc2n1	1	0	0	0	0	1	1	0	1	1	0	0	0	1	1	1	5.05	4.43307
CHEMBL3629280	Cc1c[nH]c2ncnc(-c3ccc(NC(=O)N(CCO)c4ccccc4)c(F)c3)c12	1	0	0	0	0	0	0	0	0	0	1	0	1	0	0	1	7.07	7.13634
CHEMBL3613610	COC(=O)c1cccc(NC(=O)C2(CN(C)C)CCN(c3ncnc4[nH]ccc34)CC2)c1	0	1	0	1	1	0	1	1	0	1	0	0	1	0	1	1	7.64	7.4791
CHEMBL3613601	COC(=O)c1cccc(NC(=O)C2(N)CCN(c3ncnc4[nH]cc(C)c34)CC2)c1	1	1	0	0	0	0	1	1	0	1	0	0	1	0	1	1	7.75	7.66094
CHEMBL1951441	CC(C)NC(=O)c1cccc(NC(=O)Nc2ccc(-c3ccnc(N)n3)cc2)c1	1	0	0	0	0	1	1	1	0	1	1	0	0	0	1	1	5	5.14549
CHEMBL1836387	Nc1ncnc2sc3c(c12)Cc1ccccc1-3	0	1	0	0	0	1	0	0	0	0	0	0	0	1	0	0	4.96	4.97442
CHEMBL3622873	CCCNc1ncc(-c2ccncc2-c2ccccc2C(F)(F)F)s1	1	1	0	0	0	0	0	0	0	0	0	0	0	1	0	1	5.66	4.85389
CHEMBL3623434	CCNc1ncc(-c2ccncc2-c2ccccc2Cl)s1	1	0	0	0	0	0	0	0	0	0	0	1	0	1	0	1	4.85	6.48304
CHEMBL3410042	Cc1c[nH]c2ncnc(-c3ccc(NC(=O)N(CCO)c4ccc(Cl)cc4)cc3)c12	1	0	0	0	0	0	0	0	0	0	1	1	1	0	0	1	7.6	7.71521
CHEMBL3613614	COC(=O)c1cccc(NC(=O)C2(N)CCN(c3ncnc4[nH]ccc34)CC2)c1	0	1	0	0	0	0	1	1	0	1	0	0	1	0	1	1	7.51	7.50828
CHEMBL1951443	CC(C)NC(=O)c1cccc(NC(=O)Nc2ccc(-c3ccncc3)cc2)c1	1	0	0	0	0	0	1	1	0	1	1	0	0	0	1	1	5	5.08411
CHEMBL1836396	Cc1c(-c2ccccc2)sc2ncnc(N)c12	1	0	0	0	0	1	0	0	0	0	0	0	0	1	0	0	4.77	4.63872
CHEMBL1836471	Nc1ncnc2sc3c(c12)CCCC3	0	1	0	0	0	1	0	0	0	0	0	0	0	1	0	0	5.4	4.97442
CHEMBL3217769	CN(C)C(=O)c1sc2ncccc2c1N	0	0	0	0	0	1	1	0	1	1	0	0	0	1	1	1	4	4.50622
CHEMBL3613607	Cc1c[nH]c2ncnc(N3CCC(CN(C)C)(C(=O)Nc4cccc(C(=O)OC(C)C)c4)CC3)c12	1	1	0	1	1	0	1	1	0	1	0	0	1	0	1	1	7.39	7.50642
CHEMBL570820	Cc1c[nH]c2ncnc(N3CCN(C(=O)Nc4ccc(F)c(Br)c4)[C@@H](C)C3)c12	1	0	0	0	0	0	0	0	0	0	1	0	1	0	0	1	8.18	7.13634
CHEMBL3613621	COC(=O)c1cccc(NC(=O)C2(CN(C)C)CCN(c3ncnc4[nH]cc(F)c34)CC2)c1	0	1	0	1	1	0	1	1	0	1	0	0	1	0	1	1	7.7	7.4791
CHEMBL3410047	COc1cccc(N(CCO)C(=O)Nc2ccc(-c3ncnc4[nH]cc(C)c34)cc2)c1	1	0	1	0	0	0	0	0	0	0	1	0	1	0	0	1	7	6.86678
CHEMBL578181	Cc1cc(-c2ccc(Cl)cc2)c2c(N)c(C(N)=O)sc2n1	1	0	0	0	0	1	1	0	1	1	0	1	0	1	1	1	4.43	5.05589
CHEMBL388978	CN[C@@H]1C[C@H]2O[C@@](C)([C@@H]1OC)n1c3ccccc3c3c4c(c5c6ccccc6n2c5c31)C(=O)NC4	1	1	0	0	0	0	1	0	0	1	0	0	0	0	1	1	7.32	6.65105
CHEMBL3629276	COc1ccc(NC(=O)Nc2ccc(-c3ncnc4[nH]cc(C)c34)cc2F)cc1	1	0	1	0	0	0	0	0	0	0	1	0	1	0	1	1	8	7.64688
CHEMBL1836476	CSc1nc(N)c2c3c(sc2n1)CCC3	0	1	0	0	0	1	0	0	0	0	0	0	0	1	0	1	4	4.31632
CHEMBL2070502	CCCNc1ncc(-c2cc(-c3cc(OC)ccc3Cl)nc(-c3cnccn3)n2)s1	1	1	1	0	0	0	0	0	0	0	0	1	0	1	0	1	4.9	6.11045
CHEMBL3613604	COC(=O)Cc1cccc(NC(=O)C2(CN(C)C)CCN(c3ncnc4[nH]cc(C)c34)CC2)c1	1	1	0	1	1	0	1	1	0	0	0	0	1	0	0	1	7.24	7.2895
CHEMBL3410038	Cc1c[nH]c2ncnc(-c3ccc(NC(=O)N(CCO)c4cccc(F)c4)cc3)c12	1	0	0	0	0	0	0	0	0	0	1	0	1	0	0	1	7	7.13634
CHEMBL3629279	Cc1c[nH]c2ncnc(-c3ccc(NC(=O)Nc4cncnc4)c(F)c3)c12	1	0	0	0	0	0	0	0	0	0	1	0	1	0	1	1	7.26	7.56687
CHEMBL3622874	CCCNc1ncc(-c2ccncc2-c2ccc(OC)cc2C(F)(F)F)s1	1	1	1	0	0	0	0	0	0	0	0	0	0	1	0	1	5.6	5.54495
CHEMBL1836392	CC1(C)CCc2c(sc3ncnc(N)c23)C1	1	1	0	0	0	1	0	0	0	0	0	0	0	1	0	0	5.55	4.94412
CHEMBL5416410	Cc1nc(Nc2ncc(C(=O)Nc3c(C)cccc3Cl)s2)cc(N2CCN(CCO)CC2)n1.O	1	0	0	1	1	0	1	1	1	0	0	1	0	1	1	1	5.75	5.72654
CHEMBL1836359	Cn1c2ccccc2c2ncnc(N)c21	0	0	0	0	0	1	0	0	0	0	0	0	0	0	0	0	5.4	5.08274
CHEMBL5289711	COCCN(C(=O)Nc1ccc(-c2ncnc3[nH]c(C)c(C)c23)c(F)c1)c1ccc(Cl)cc1	1	0	0	0	0	0	0	0	0	0	1	1	1	0	0	1	8.1	7.71521
CHEMBL2070492	CCCNc1ncc(-c2cc(-c3ccc(O)cc3Cl)nc(-c3cnccn3)n2)s1	1	1	0	0	0	0	0	0	0	0	0	1	0	1	0	1	5.11	5.14229
CHEMBL3623435	CC(C)CNc1ncc(-c2ccncc2-c2ccccc2Cl)s1	1	0	0	0	0	0	0	0	0	0	0	1	0	1	0	1	5.82	6.48304
CHEMBL5278261	Cc1ccc(-c2cnccc2-c2cnc(Nc3ccc(O)cc3)s2)c(Cl)c1	1	0	0	0	0	0	0	0	0	0	0	1	0	1	0	1	9.52	6.48304
CHEMBL3219022	Nc1c(C(=O)O)sc2ncccc12	0	0	0	0	0	1	1	0	1	1	0	0	0	1	1	1	4	4.50622
CHEMBL3410052	Cc1c[nH]c2ncnc(-c3ccc(NC(=O)N(CCN(C)C)c4ccc(Cl)cc4)cc3)c12	1	0	0	1	1	0	0	0	0	0	1	1	1	0	0	1	7.7	7.39223
CHEMBL457313	Nc1ncnc2c1sc1ncccc12	0	0	0	0	0	1	0	0	0	0	0	0	0	1	0	0	5.05	4.81952
CHEMBL2070615	CCNC(=O)Nc1ncc(-c2cc(-c3c(C)cc(OC)cc3C)nc(-c3cnccn3)n2)s1	1	0	1	0	0	0	0	0	0	0	1	0	0	1	1	1	5.64	6.69417
CHEMBL1836482	NCCNc1ncnc2sc3c(c12)CCCC3	0	1	0	0	0	0	0	0	0	0	0	0	0	1	0	1	4	4
CHEMBL1836393	Nc1ncnc2sc3c(c12)CCOC3	0	1	0	0	0	1	0	0	0	0	0	0	0	1	0	0	5.46	4.97442
CHEMBL3797874	CN(C)C(=O)Oc1cccc(NC(=O)C2(CN)CCN(c3ncnc4[nH]c5c(c34)CCCC5)CC2)c1	0	1	0	1	0	0	1	1	0	0	1	0	1	0	0	1	7.64	7.60935
CHEMBL1836473	Nc1ncnc2sc3c(c12)CCCCC3	0	1	0	0	0	1	0	0	0	0	0	0	0	1	0	0	5.6	4.97442

## Sheet: Table S8-Test
molecule_chembl_id	canonical_smiles	SubFP1	SubFP2	SubFP18	SubFP23	SubFP26	SubFP28	SubFP88	SubFP100	SubFP135	SubFP137	SubFP143	SubFP171	SubFP179	SubFP183	SubFP287	SubFP302	Actual_pIC50	Predicted_pIC50
CHEMBL3219014	CNC(=O)c1sc2ncccc2c1N	0	0	0	0	0	1	1	1	1	1	0	0	0	1	1	1	4	5.84096
CHEMBL3613598	COC(=O)c1cccc(NC(=O)C2(CN)CCN(c3ncnc4[nH]cc(C)c34)CC2)c1	1	1	0	0	0	0	1	1	0	1	0	0	1	0	1	1	7.8	7.66094
CHEMBL3613599	Cc1c[nH]c2ncnc(N3CCC(CN(C)C)(C(=O)Nc4cccc(OC(=O)N(C)C)c4)CC3)c12	1	1	0	1	1	0	1	1	0	0	1	0	1	0	0	1	7.72	7.42558
CHEMBL3623443	COc1ccc(-c2cnccc2-c2cnc(NC(=O)C(C)C)s2)c(C(F)(F)F)c1	1	0	1	0	0	0	1	1	0	0	0	0	0	1	0	1	5.7	6.7794
CHEMBL575039	CSc1nc(N)c2c3c(sc2n1)CCCC3	0	1	0	0	0	1	0	0	0	0	0	0	0	1	0	1	4	4.31632
CHEMBL3347513	Nc1ncnc2c1sc1cc(-c3cccc(C(=O)NCCc4cccnc4)c3)ccc12	0	1	0	0	0	1	1	1	0	1	0	0	0	1	1	1	5.39	5.78148
CHEMBL1269082	NC(=O)c1sc2nc(-c3cccnc3)ccc2c1N	0	0	0	0	0	1	1	0	1	1	0	0	0	1	1	1	5.15	4.50622
CHEMBL5206269	C#CCN(Cc1ccccc1)C(=O)c1ccc(S(=O)(=O)Nc2ccccc2)cc1	0	0	0	0	0	0	1	0	0	1	0	0	0	0	1	1	7.19	5.35608
CHEMBL3613624	Cc1[nH]c2ncnc(N3CCC(CN(C)C)(C(=O)Nc4cccc(OC(=O)N(C)C)c4)CC3)c2c1C	1	1	0	1	1	0	1	1	0	0	1	0	1	0	0	1	7.66	7.42558
CHEMBL2070619	COc1cc(Cl)c(-c2cc(-c3cnc(NC(C)=O)s3)nc(-c3cnccn3)n2)c(Cl)c1	1	0	1	0	0	0	1	1	0	0	0	1	0	1	0	1	7.52	6.68274
CHEMBL2070613	CCC(CC)Oc1cc(C)c(-c2cc(-c3cnc(NC(=O)NC)s3)nc(-c3cnccn3)n2)c(C)c1	1	1	1	0	0	0	0	0	0	0	1	0	0	1	1	1	7.18	6.58568
CHEMBL1836390	Nc1ncnc2sc3c(c12)CCC(C(=O)N1CCOCC1)C3	0	1	0	0	0	1	1	0	0	0	0	0	0	1	0	1	5.07	4.60375
CHEMBL3613622	COC(=O)c1cccc(NC(=O)C2(CN(C)C)CCN(c3ncnc4[nH]c(C)cc34)CC2)c1	1	1	0	1	1	0	1	1	0	1	0	0	1	0	1	1	7.64	7.50642
CHEMBL3410032	COc1ccc(NC(=O)Nc2ccc(-c3ncnc4[nH]cc(C)c34)cc2)cc1	1	0	1	0	0	0	0	0	0	0	1	0	1	0	1	1	7.46	7.64688
CHEMBL3410055	Cc1[nH]c2ncnc(-c3ccc(NC(=O)N(CCN(C)C)c4ccc(Cl)cc4)c(F)c3)c2c1C	1	0	0	1	1	0	0	0	0	0	1	1	1	0	0	1	7.72	7.39223
CHEMBL1271896	c1ccc(CCNc2ncnc3sc4c(c23)CCCC4)cc1	0	1	0	0	0	0	0	0	0	0	0	0	0	1	0	1	4	4
CHEMBL1836395	Nc1ncnc2sc3c(c12)CCC(c1ccccc1)C3	0	1	0	0	0	1	0	0	0	0	0	0	0	1	0	1	4.69	4.31632
CHEMBL3410053	Cc1[nH]c2ncnc(-c3ccc(NC(=O)N(CCO)c4ccc(Cl)cc4)c(F)c3)c2c1C	1	0	0	0	0	0	0	0	0	0	1	1	1	0	0	1	7.68	7.71521
CHEMBL1571017	NC(=O)c1sc2nc(-c3ccccc3)ccc2c1N	0	0	0	0	0	1	1	0	1	1	0	0	0	1	1	1	5.52	4.50622
CHEMBL3798142	CN(C)C(=O)Oc1cccc(NC(=O)C2(N(C)C)CCN(c3ncnc4[nH]c5c(c34)CCCC5)CC2)c1	0	1	0	1	1	0	1	1	0	0	1	0	1	0	0	1	7.75	7.57141
CHEMBL3410040	Cc1c[nH]c2ncnc(-c3ccc(NC(=O)N(CCO)c4ccccc4Cl)cc3)c12	1	0	0	0	0	0	0	0	0	0	1	1	1	0	0	1	7.24	7.71521
CHEMBL3347669	Nc1ncnc2c1sc1cc(-c3cccc(NC(=O)N4CCCC4)c3)ccc12	0	1	0	0	0	1	0	0	0	0	1	0	0	1	0	1	5.62	6.06671
CHEMBL1556240	Nc1nc(-c2ccccc2)nc2sc3c(c12)CCCC3	0	1	0	0	0	1	0	0	0	0	0	0	0	1	0	0	4	4.97442
CHEMBL3613620	COC(=O)c1cccc(NC(=O)C2(CN(C)C)CCN(c3ncnc4[nH]cc(C#N)c34)CC2)c1	0	1	0	1	1	0	1	1	0	1	0	0	1	0	1	1	7.6	7.4791
CHEMBL1836480	CSc1nc(N)c2c3c(sc2n1)CCCCC3	0	1	0	0	0	1	0	0	0	0	0	0	0	1	0	1	4	4.31632
CHEMBL3218815	Cc1ccnc2sc(C(N)=O)c(N)c12	1	0	0	0	0	1	1	0	1	1	0	0	0	1	1	1	4.96	4.43307
CHEMBL3410031	COc1cccc(NC(=O)Nc2ccc(-c3ncnc4[nH]cc(C)c34)cc2)c1	1	0	1	0	0	0	0	0	0	0	1	0	1	0	1	1	7.12	7.64688
CHEMBL4063500	CN(C)C(=O)c1cc2cnc(Nc3ccc(NC(=O)CCCCCCC(=O)NO)cc3)nc2n1C1CCCC1	0	1	0	0	0	0	1	1	0	1	0	0	0	0	1	1	7.36	6.56581
CHEMBL3622872	CCCNc1ncc(-c2ccncc2-c2ccccc2C(C)C)s1	1	1	0	0	0	0	0	0	0	0	0	0	0	1	0	1	5.48	4.85389
CHEMBL3623436	C[C@H](Nc1ncc(-c2ccncc2-c2ccccc2Cl)s1)c1ccccc1	1	0	0	0	0	0	0	0	0	0	0	1	0	1	0	1	5.04	6.48304
CHEMBL5275515	COc1ccc(-c2cnccc2-c2cnc(C(=O)C(C)C)s2)c(C(F)(F)F)c1	1	0	1	0	0	0	0	0	0	0	0	0	0	1	1	1	8.1	5.83713
CHEMBL3613600	COC(=O)c1cccc(NC(=O)C2(CN(C)C)CCN(c3ncnc4[nH]cc(C)c34)CC2)c1	1	1	0	1	1	0	1	1	0	1	0	0	1	0	1	1	7.57	7.50642
CHEMBL3410048	COc1ccc(N(CCO)C(=O)Nc2ccc(-c3ncnc4[nH]cc(C)c34)cc2)cc1	1	0	1	0	0	0	0	0	0	0	1	0	1	0	0	1	7.28	6.86678
CHEMBL3623433	CCCN(C)c1ncc(-c2ccncc2-c2ccccc2Cl)s1	1	1	0	0	0	0	0	0	0	0	0	1	0	1	0	1	5.51	5.14229
CHEMBL1488435	Cc1sc2ncnc(N)c2c1C	1	0	0	0	0	1	0	0	0	0	0	0	0	1	0	0	5.36	4.63872
CHEMBL1836488	CC1CCCc2sc3ncnc(N)c3c21	1	1	0	0	0	1	0	0	0	0	0	0	0	1	0	0	5.57	4.94412
CHEMBL3629277	Cc1ccc(NC(=O)Nc2ccc(-c3ncnc4[nH]cc(C)c34)cc2F)cn1	1	0	0	0	0	0	0	0	0	0	1	0	1	0	1	1	7.96	7.56687
CHEMBL3410022	CC(C)NC(=O)c1cccc(NC(=O)Nc2ccc(-c3cn[nH]c3)cc2)c1	1	0	0	0	0	0	1	1	0	1	1	0	1	0	1	1	5	7.06442

## Sheet: Table S9
Pubchem									Pubchem
Train									Test
Model	Actual_pIC50	Predicted_pIC50	Absolute_Error	molecule_chembl_id					Model	Actual_pIC50	Predicted_pIC50	Absolute_Error	molecule_chembl_id
Random Forest	5.24	5.45633	0.216328	CHEMBL3219026					Random Forest	4	4.20479	0.204793	CHEMBL3219014
Random Forest	7.39	7.4376	0.0476026	CHEMBL3613605					Random Forest	7.8	7.65	0.150001	CHEMBL3613598
Random Forest	5.68	6.02845	0.348449	CHEMBL3623437					Random Forest	7.72	7.4239	0.296103	CHEMBL3613599
Random Forest	5.98	6.06523	0.0852344	CHEMBL2107823					Random Forest	5.7	5.79321	0.0932095	CHEMBL3623443
Random Forest	5.5	5.18958	0.310416	CHEMBL1836386					Random Forest	4	4.10237	0.102374	CHEMBL575039
Random Forest	7	6.0552	0.944801	CHEMBL3182065					Random Forest	5.39	6.44648	1.05648	CHEMBL3347513
Random Forest	7.1	6.97371	0.12629	CHEMBL3410024					Random Forest	5.15	4.41165	0.738346	CHEMBL1269082
Random Forest	4.45	5.27934	0.829338	CHEMBL5174511					Random Forest	7.19	5.46687	1.72313	CHEMBL5206269
Random Forest	4	4.15253	0.152534	CHEMBL3219020					Random Forest	7.66	7.58479	0.0752069	CHEMBL3613624
Random Forest	5.03	5.83042	0.800419	CHEMBL3410058					Random Forest	7.52	6.75988	0.760117	CHEMBL2070619
Random Forest	5.8	6.32463	0.524629	CHEMBL3347683					Random Forest	7.18	6.92626	0.253741	CHEMBL2070613
Random Forest	4.3	4.9134	0.613395	CHEMBL3219030					Random Forest	5.07	4.60399	0.466014	CHEMBL1836390
Random Forest	4	4.06653	0.0665259	CHEMBL1836474					Random Forest	7.64	7.42587	0.214133	CHEMBL3613622
Random Forest	7.68	7.54612	0.13388	CHEMBL3410050					Random Forest	7.46	6.68009	0.779905	CHEMBL3410032
Random Forest	5.5	5.73593	0.235926	CHEMBL5202859					Random Forest	7.72	6.72572	0.994279	CHEMBL3410055
Random Forest	7.43	6.7684	0.661597	CHEMBL3410045					Random Forest	4	4.48165	0.481653	CHEMBL1271896
Random Forest	5.02	4.88336	0.13664	CHEMBL1836398					Random Forest	4.69	5.17353	0.483531	CHEMBL1836395
Random Forest	4	4.20227	0.202274	CHEMBL1269735					Random Forest	7.68	7.47998	0.200015	CHEMBL3410053
Random Forest	7.1	7.07051	0.0294927	CHEMBL3410025					Random Forest	5.52	4.72622	0.79378	CHEMBL1571017
Random Forest	5	5.76833	0.768332	CHEMBL3410059					Random Forest	7.75	7.38702	0.362978	CHEMBL3798142
Random Forest	7.92	7.30438	0.61562	CHEMBL3586447					Random Forest	7.24	7.26497	0.0249704	CHEMBL3410040
Random Forest	7.58	7.52858	0.0514192	CHEMBL3613623					Random Forest	5.62	6.54011	0.92011	CHEMBL3347669
Random Forest	7.11	6.84728	0.262718	CHEMBL3347661					Random Forest	4	5.18469	1.18469	CHEMBL1556240
Random Forest	5	5.3319	0.331901	CHEMBL3185148					Random Forest	7.6	7.65	0.0499988	CHEMBL3613620
Random Forest	5.68	5.21754	0.462461	CHEMBL1836487					Random Forest	4	4.20498	0.204985	CHEMBL1836480
Random Forest	7.66	7.59215	0.0678516	CHEMBL3797469					Random Forest	4.96	4.37801	0.581986	CHEMBL3218815
Random Forest	4	4.18728	0.187277	CHEMBL538197					Random Forest	7.12	6.78149	0.33851	CHEMBL3410031
Random Forest	4.39	4.90911	0.519112	CHEMBL3219010					Random Forest	7.36	6.07536	1.28464	CHEMBL4063500
Random Forest	4.25	4.51464	0.264644	CHEMBL568904					Random Forest	5.48	5.26718	0.212817	CHEMBL3622872
Random Forest	4.522	5.21497	0.692972	CHEMBL3623447					Random Forest	5.04	6.02845	0.988449	CHEMBL3623436
Random Forest	5.33	5.92506	0.595055	CHEMBL590109					Random Forest	8.1	5.45735	2.64265	CHEMBL5275515
Random Forest	5.55	5.17663	0.373367	CHEMBL1483395					Random Forest	7.57	7.65	0.0799988	CHEMBL3613600
Random Forest	7.2	7.16561	0.0343899	CHEMBL3116050					Random Forest	7.28	6.64659	0.633413	CHEMBL3410048
Random Forest	4.9	5.13994	0.239935	CHEMBL1581452					Random Forest	5.51	5.60834	0.0983384	CHEMBL3623433
Random Forest	5.82	6.10977	0.289769	CHEMBL3410023					Random Forest	5.36	5.17523	0.184767	CHEMBL1488435
Random Forest	7.57	6.86825	0.701747	CHEMBL3410049					Random Forest	5.57	4.87521	0.694787	CHEMBL1836488
Random Forest	5.16	5.02854	0.131462	CHEMBL1836358					Random Forest	7.96	7.13993	0.820068	CHEMBL3629277
Random Forest	4.52	4.98112	0.461125	CHEMBL3219009					Random Forest	5	6.0475	1.0475	CHEMBL3410022
Random Forest	7.26	6.95565	0.304347	CHEMBL3347658					SVR	4	4.52616	0.526159	CHEMBL3219014
Random Forest	5.21	5.37758	0.167576	CHEMBL3219027					SVR	7.8	7.31305	0.486955	CHEMBL3613598
Random Forest	5.98	5.95491	0.0250902	CHEMBL2070503					SVR	7.72	7.12927	0.590732	CHEMBL3613599
Random Forest	4	4.60679	0.606792	CHEMBL1165229					SVR	5.7	5.81245	0.112446	CHEMBL3623443
Random Forest	7.19	7.3739	0.183896	CHEMBL3613612					SVR	4	4.33994	0.339935	CHEMBL575039
Random Forest	5.7	5.52364	0.176361	CHEMBL3219012					SVR	5.39	5.94913	0.559132	CHEMBL3347513
Random Forest	5.89	5.52617	0.363825	CHEMBL3219008					SVR	5.15	4.82973	0.32027	CHEMBL1269082
Random Forest	4	4.24545	0.245451	CHEMBL1836475					SVR	7.19	5.20037	1.98963	CHEMBL5206269
Random Forest	5.18	6.42939	1.24939	CHEMBL3623439					SVR	7.66	7.15953	0.500475	CHEMBL3613624
Random Forest	4.72	4.82705	0.107053	CHEMBL3623444					SVR	7.52	6.48173	1.03827	CHEMBL2070619
Random Forest	7.36	6.86073	0.499271	CHEMBL3347511					SVR	7.18	6.58315	0.596852	CHEMBL2070613
Random Forest	5.8	5.04959	0.750411	CHEMBL3219011					SVR	5.07	5.02564	0.0443575	CHEMBL1836390
Random Forest	5.4	5.1265	0.273501	CHEMBL1365821					SVR	7.64	7.06364	0.57636	CHEMBL3613622
Random Forest	5.37	5.20048	0.169522	CHEMBL1836394					SVR	7.46	6.57639	0.883611	CHEMBL3410032
Random Forest	7.19	7.01753	0.172471	CHEMBL2070611					SVR	7.72	7.33824	0.381761	CHEMBL3410055
Random Forest	4.43	4.23298	0.197023	CHEMBL207012					SVR	4	4.67784	0.677843	CHEMBL1271896
Random Forest	8.1	7.88583	0.214175	CHEMBL3410056					SVR	4.69	4.93859	0.248593	CHEMBL1836395
Random Forest	5	5.2564	0.256403	CHEMBL4438748					SVR	7.68	7.44091	0.239091	CHEMBL3410053
Random Forest	4	4.69046	0.690462	CHEMBL1836479					SVR	5.52	4.80577	0.714233	CHEMBL1571017
Random Forest	7.17	6.80969	0.360308	CHEMBL5417444					SVR	7.75	7.15282	0.597179	CHEMBL3798142
Random Forest	5.74	5.6236	0.116403	CHEMBL5180888					SVR	7.24	7.10005	0.139948	CHEMBL3410040
Random Forest	4.37	4.49736	0.127356	CHEMBL3219029					SVR	5.62	6.49314	0.87314	CHEMBL3347669
Random Forest	4	4.76562	0.765619	CHEMBL1165129					SVR	4	4.53851	0.538508	CHEMBL1556240
Random Forest	8.43	8.42296	0.00704032	CHEMBL565452					SVR	7.6	7.31305	0.286955	CHEMBL3613620
Random Forest	7.64	7.57477	0.0652299	CHEMBL3799326					SVR	4	4.50156	0.501563	CHEMBL1836480
Random Forest	4	4.23418	0.234183	CHEMBL3219015					SVR	4.96	4.56826	0.391744	CHEMBL3218815
Random Forest	4.04	4.30512	0.265123	CHEMBL3219021					SVR	7.12	6.91993	0.20007	CHEMBL3410031
Random Forest	7.06	7.03271	0.0272856	CHEMBL2070616					SVR	7.36	6.21392	1.14608	CHEMBL4063500
Random Forest	8.12	7.6592	0.460803	CHEMBL3613609					SVR	5.48	5.16919	0.310814	CHEMBL3622872
Random Forest	7.21	7.08158	0.128418	CHEMBL1951346					SVR	5.04	5.47883	0.438833	CHEMBL3623436
Random Forest	4	4.371	0.370996	CHEMBL1836483					SVR	8.1	5.45865	2.64135	CHEMBL5275515
Random Forest	4.36	5.37472	1.01472	CHEMBL3219013					SVR	7.57	7.31305	0.256955	CHEMBL3613600
Random Forest	5.75	5.25265	0.497354	CHEMBL1836485					SVR	7.28	6.47227	0.807734	CHEMBL3410048
Random Forest	7.3	6.5505	0.749502	CHEMBL3347507					SVR	5.51	5.32599	0.184005	CHEMBL3623433
Random Forest	5.85	5.74053	0.109473	CHEMBL3623440					SVR	5.36	5.06127	0.298728	CHEMBL1488435
Random Forest	7.3	7.37651	0.0765094	CHEMBL3613608					SVR	5.57	4.86558	0.704417	CHEMBL1836488
Random Forest	5.75	5.49916	0.25084	CHEMBL3355491					SVR	7.96	6.99806	0.961938	CHEMBL3629277
Random Forest	4	4.1197	0.1197	CHEMBL3219017					SVR	5	5.88799	0.887987	CHEMBL3410022
Random Forest	5	5.75196	0.751963	CHEMBL3745885					Gradient Boosting	4	3.92569	0.0743095	CHEMBL3219014
Random Forest	5.96	6.6911	0.731102	CHEMBL3410057					Gradient Boosting	7.8	7.61667	0.183328	CHEMBL3613598
Random Forest	7.3	7.16942	0.130576	CHEMBL5209373					Gradient Boosting	7.72	7.45156	0.268442	CHEMBL3613599
Random Forest	7.64	6.95539	0.684614	CHEMBL2070614					Gradient Boosting	5.7	6.39111	0.691111	CHEMBL3623443
Random Forest	4	4.3556	0.355605	CHEMBL1836484					Gradient Boosting	4	4.12992	0.129916	CHEMBL575039
Random Forest	7.72	7.1407	0.579304	CHEMBL3629278					Gradient Boosting	5.39	6.00477	0.614766	CHEMBL3347513
Random Forest	7.42	6.48082	0.939182	CHEMBL2070497					Gradient Boosting	5.15	4.35055	0.79945	CHEMBL1269082
Random Forest	5.04	5.08042	0.0404196	CHEMBL1836389					Gradient Boosting	7.19	5.38682	1.80318	CHEMBL5206269
Random Forest	7.43	7.65176	0.221758	CHEMBL3613602					Gradient Boosting	7.66	7.63581	0.0241907	CHEMBL3613624
Random Forest	5	5.34281	0.342812	CHEMBL4303259					Gradient Boosting	7.52	7.14297	0.377028	CHEMBL2070619
Random Forest	4.69	5.01625	0.326249	CHEMBL1836397					Gradient Boosting	7.18	7.15275	0.0272475	CHEMBL2070613
Random Forest	7.17	7.26497	0.0949704	CHEMBL3410041					Gradient Boosting	5.07	4.56034	0.509658	CHEMBL1836390
Random Forest	4.48	4.2994	0.180598	CHEMBL211002					Gradient Boosting	7.64	7.36531	0.274691	CHEMBL3613622
Random Forest	5.85	6.03315	0.183153	CHEMBL3347694					Gradient Boosting	7.46	6.84016	0.619844	CHEMBL3410032
Random Forest	4	4.34213	0.342129	CHEMBL2153541					Gradient Boosting	7.72	5.89841	1.82159	CHEMBL3410055
Random Forest	7.68	7.63967	0.0403299	CHEMBL570116					Gradient Boosting	4	4.06802	0.0680182	CHEMBL1271896
Random Forest	7.3	7.38721	0.08721	CHEMBL3613606					Gradient Boosting	4.69	4.99423	0.304228	CHEMBL1836395
Random Forest	5.28	5.39616	0.116156	CHEMBL1836472					Gradient Boosting	7.68	7.95512	0.275122	CHEMBL3410053
Random Forest	4.47	4.39818	0.0718156	CHEMBL3219018					Gradient Boosting	5.52	4.56536	0.954645	CHEMBL1571017
Random Forest	9.3	8.32007	0.979928	CHEMBL570126					Gradient Boosting	7.75	7.6027	0.147297	CHEMBL3798142
Random Forest	4.75	4.87521	0.125213	CHEMBL1836486					Gradient Boosting	7.24	7.28922	0.049218	CHEMBL3410040
Random Forest	5.5	5.49026	0.00973872	CHEMBL3355482					Gradient Boosting	5.62	6.27562	0.655615	CHEMBL3347669
Random Forest	7.42	7.38687	0.033131	CHEMBL3613603					Gradient Boosting	4	4.24939	0.249388	CHEMBL1556240
Random Forest	4.6	4.99217	0.392175	CHEMBL4779405					Gradient Boosting	7.6	7.61667	0.0166722	CHEMBL3613620
Random Forest	7.22	7.47471	0.254707	CHEMBL3410026					Gradient Boosting	4	4.19072	0.190719	CHEMBL1836480
Random Forest	4	4.50917	0.509167	CHEMBL1836481					Gradient Boosting	4.96	4.87075	0.0892479	CHEMBL3218815
Random Forest	5.64	5.1219	0.518103	CHEMBL1836388					Gradient Boosting	7.12	6.87715	0.242849	CHEMBL3410031
Random Forest	4.94	5.26718	0.327183	CHEMBL3622871					Gradient Boosting	7.36	5.5839	1.7761	CHEMBL4063500
Random Forest	7.07	7.10253	0.0325275	CHEMBL3410039					Gradient Boosting	5.48	5.13725	0.342751	CHEMBL3622872
Random Forest	7.75	7.47471	0.275293	CHEMBL3407526					Gradient Boosting	5.04	5.97764	0.937639	CHEMBL3623436
Random Forest	7.5	6.82136	0.678643	CHEMBL2070618					Gradient Boosting	8.1	5.32244	2.77756	CHEMBL5275515
Random Forest	7.91	7.55885	0.35115	CHEMBL5436237					Gradient Boosting	7.57	7.61667	0.0466722	CHEMBL3613600
Random Forest	4.82	5.00869	0.188687	CHEMBL3219023					Gradient Boosting	7.28	6.81156	0.468442	CHEMBL3410048
Random Forest	5.26	5.4319	0.1719	CHEMBL3219025					Gradient Boosting	5.51	6.25519	0.745189	CHEMBL3623433
Random Forest	4.37	4.43888	0.0688837	CHEMBL2153531					Gradient Boosting	5.36	5.36048	0.000476205	CHEMBL1488435
Random Forest	4	4.26659	0.266593	CHEMBL3219016					Gradient Boosting	5.57	5.06465	0.505349	CHEMBL1836488
Random Forest	5.69	6.7684	1.0784	CHEMBL3410036					Gradient Boosting	7.96	7.27129	0.688713	CHEMBL3629277
Random Forest	5.42	5.39397	0.0260328	CHEMBL3622867					Gradient Boosting	5	5.78548	0.785477	CHEMBL3410022
Random Forest	5.35	6.46038	1.11038	CHEMBL3410034					KNN	4	4.346	0.346	CHEMBL3219014
Random Forest	7.7	7.55926	0.140737	CHEMBL3800259					KNN	7.8	7.728	0.072	CHEMBL3613598
Random Forest	7.75	7.17075	0.579251	CHEMBL2380834					KNN	7.72	7.616	0.104	CHEMBL3613599
Random Forest	5.4	5.48592	0.0859196	CHEMBL3219024					KNN	5.7	5.564	0.136	CHEMBL3623443
Random Forest	4	4.10902	0.109017	CHEMBL1836478					KNN	4	4.15	0.15	CHEMBL575039
Random Forest	5	5.13487	0.134868	CHEMBL1951350					KNN	5.39	6.258	0.868	CHEMBL3347513
Random Forest	7.68	7.63049	0.0495092	CHEMBL3410054					KNN	5.15	4.496	0.654	CHEMBL1269082
Random Forest	7.06	6.881	0.178996	CHEMBL3347528					KNN	7.19	5.118	2.072	CHEMBL5206269
Random Forest	4	4.11433	0.114333	CHEMBL1836477					KNN	7.66	7.612	0.048	CHEMBL3613624
Random Forest	7.44	7.05902	0.380976	CHEMBL2380845					KNN	7.52	6.572	0.948	CHEMBL2070619
Random Forest	5.05	4.65239	0.397611	CHEMBL377085					KNN	7.18	7.006	0.174	CHEMBL2070613
Random Forest	7.07	7.10253	0.0325275	CHEMBL3629280					KNN	5.07	4.886	0.184	CHEMBL1836390
Random Forest	7.64	7.43236	0.207641	CHEMBL3613610					KNN	7.64	7.524	0.116	CHEMBL3613622
Random Forest	7.75	7.65176	0.0982416	CHEMBL3613601					KNN	7.46	6.312	1.148	CHEMBL3410032
Random Forest	5	5.12122	0.121222	CHEMBL1951441					KNN	7.72	7.852	0.132	CHEMBL3410055
Random Forest	4.96	5.15497	0.194972	CHEMBL1836387					KNN	4	4.824	0.824	CHEMBL1271896
Random Forest	5.66	5.45055	0.209446	CHEMBL3622873					KNN	4.69	4.862	0.172	CHEMBL1836395
Random Forest	4.85	5.32037	0.470366	CHEMBL3623434					KNN	7.68	7.73	0.05	CHEMBL3410053
Random Forest	7.6	7.26497	0.33503	CHEMBL3410042					KNN	5.52	5.034	0.486	CHEMBL1571017
Random Forest	7.51	7.44955	0.0604517	CHEMBL3613614					KNN	7.75	7.664	0.086	CHEMBL3798142
Random Forest	5	5.42021	0.420213	CHEMBL1951443					KNN	7.24	7.73	0.49	CHEMBL3410040
Random Forest	4.77	4.96881	0.198814	CHEMBL1836396					KNN	5.62	6.918	1.298	CHEMBL3347669
Random Forest	5.4	5.25265	0.147354	CHEMBL1836471					KNN	4	4.62	0.62	CHEMBL1556240
Random Forest	4	4.21884	0.218844	CHEMBL3217769					KNN	7.6	7.728	0.128	CHEMBL3613620
Random Forest	7.39	7.37651	0.0134906	CHEMBL3613607					KNN	4	4.336	0.336	CHEMBL1836480
Random Forest	8.18	8.05314	0.126856	CHEMBL570820					KNN	4.96	4.346	0.614	CHEMBL3218815
Random Forest	7.7	7.66155	0.0384522	CHEMBL3613621					KNN	7.12	6.712	0.408	CHEMBL3410031
Random Forest	7	6.75888	0.241116	CHEMBL3410047					KNN	7.36	6.35	1.01	CHEMBL4063500
Random Forest	4.43	4.66244	0.232441	CHEMBL578181					KNN	5.48	5.312	0.168	CHEMBL3622872
Random Forest	7.32	7.00501	0.314991	CHEMBL388978					KNN	5.04	5.524	0.484	CHEMBL3623436
Random Forest	8	7.32449	0.675514	CHEMBL3629276					KNN	8.1	5.024	3.076	CHEMBL5275515
Random Forest	4	4.18565	0.185648	CHEMBL1836476					KNN	7.57	7.728	0.158	CHEMBL3613600
Random Forest	4.9	5.93113	1.03113	CHEMBL2070502					KNN	7.28	6.712	0.568	CHEMBL3410048
Random Forest	7.24	7.37695	0.136954	CHEMBL3613604					KNN	5.51	5.524	0.014	CHEMBL3623433
Random Forest	7	7.10253	0.102528	CHEMBL3410038					KNN	5.36	5.372	0.012	CHEMBL1488435
Random Forest	7.26	7.02071	0.239294	CHEMBL3629279					KNN	5.57	5.09	0.48	CHEMBL1836488
Random Forest	5.6	5.61191	0.0119122	CHEMBL3622874					KNN	7.96	7.166	0.794	CHEMBL3629277
Random Forest	5.55	4.87521	0.674787	CHEMBL1836392					KNN	5	6.282	1.282	CHEMBL3410022
Random Forest	5.75	5.84876	0.098762	CHEMBL5416410					Bagging	4	4.22282	0.22282	CHEMBL3219014
Random Forest	5.4	5.23287	0.167131	CHEMBL1836359					Bagging	7.8	7.61531	0.184687	CHEMBL3613598
Random Forest	8.1	7.88583	0.214175	CHEMBL5289711					Bagging	7.72	7.42733	0.292665	CHEMBL3613599
Random Forest	5.11	5.98445	0.874449	CHEMBL2070492					Bagging	5.7	5.7832	0.0832	CHEMBL3623443
Random Forest	5.82	5.39397	0.426033	CHEMBL3623435					Bagging	4	4.07	0.07	CHEMBL575039
Random Forest	9.52	7.09662	2.42338	CHEMBL5278261					Bagging	5.39	6.34022	0.95022	CHEMBL3347513
Random Forest	4	4.20131	0.201312	CHEMBL3219022					Bagging	5.15	4.3948	0.7552	CHEMBL1269082
Random Forest	7.7	7.54612	0.15388	CHEMBL3410052					Bagging	7.19	5.5141	1.6759	CHEMBL5206269
Random Forest	5.05	4.52423	0.525765	CHEMBL457313					Bagging	7.66	7.6627	0.0027	CHEMBL3613624
Random Forest	5.64	6.62547	0.985471	CHEMBL2070615					Bagging	7.52	6.79248	0.727517	CHEMBL2070619
Random Forest	4	4.19536	0.195358	CHEMBL1836482					Bagging	7.18	7.0726	0.1074	CHEMBL2070613
Random Forest	5.46	5.29203	0.167968	CHEMBL1836393					Bagging	5.07	4.5441	0.5259	CHEMBL1836390
Random Forest	7.64	7.52255	0.117452	CHEMBL3797874					Bagging	7.64	7.482	0.158	CHEMBL3613622
Random Forest	5.6	5.43187	0.168133	CHEMBL1836473					Bagging	7.46	6.74105	0.71895	CHEMBL3410032
SVR	5.24	5.797	0.556997	CHEMBL3219026					Bagging	7.72	6.5317	1.1883	CHEMBL3410055
SVR	7.39	7.20225	0.18775	CHEMBL3613605					Bagging	4	4.4275	0.4275	CHEMBL1271896
SVR	5.68	5.47883	0.201167	CHEMBL3623437					Bagging	4.69	5.18805	0.49805	CHEMBL1836395
SVR	5.98	6.28788	0.307879	CHEMBL2107823					Bagging	7.68	7.5963	0.0836998	CHEMBL3410053
SVR	5.5	5.0564	0.443598	CHEMBL1836386					Bagging	5.52	4.7924	0.7276	CHEMBL1571017
SVR	7	6.1246	0.875397	CHEMBL3182065					Bagging	7.75	7.4397	0.3103	CHEMBL3798142
SVR	7.1	6.59969	0.50031	CHEMBL3410024					Bagging	7.24	7.37728	0.137279	CHEMBL3410040
SVR	4.45	5.09829	0.648288	CHEMBL5174511					Bagging	5.62	6.56172	0.94172	CHEMBL3347669
SVR	4	4.49982	0.499816	CHEMBL3219020					Bagging	4	4.9726	0.9726	CHEMBL1556240
SVR	5.03	6.21971	1.18971	CHEMBL3410058					Bagging	7.6	7.61531	0.0153133	CHEMBL3613620
SVR	5.8	6.2996	0.499599	CHEMBL3347683					Bagging	4	4.1457	0.1457	CHEMBL1836480
SVR	4.3	4.83291	0.532915	CHEMBL3219030					Bagging	4.96	4.2511	0.7089	CHEMBL3218815
SVR	4	4.27353	0.273532	CHEMBL1836474					Bagging	7.12	6.77707	0.342933	CHEMBL3410031
SVR	7.68	7.20026	0.479743	CHEMBL3410050					Bagging	7.36	5.89553	1.46447	CHEMBL4063500
SVR	5.5	5.83968	0.33968	CHEMBL5202859					Bagging	5.48	5.16152	0.31848	CHEMBL3622872
SVR	7.43	6.93055	0.499447	CHEMBL3410045					Bagging	5.04	6.26983	1.22983	CHEMBL3623436
SVR	5.02	5.20464	0.184635	CHEMBL1836398					Bagging	8.1	5.5235	2.5765	CHEMBL5275515
SVR	4	4.49992	0.499916	CHEMBL1269735					Bagging	7.57	7.61531	0.0453133	CHEMBL3613600
SVR	7.1	6.74316	0.356842	CHEMBL3410025					Bagging	7.28	6.64475	0.63525	CHEMBL3410048
SVR	5	6.22357	1.22357	CHEMBL3410059					Bagging	5.51	5.65765	0.147653	CHEMBL3623433
SVR	7.92	6.58222	1.33778	CHEMBL3586447					Bagging	5.36	5.3184	0.0416	CHEMBL1488435
SVR	7.58	7.08002	0.499981	CHEMBL3613623					Bagging	5.57	5.1425	0.4275	CHEMBL1836488
SVR	7.11	6.59281	0.517188	CHEMBL3347661					Bagging	7.96	7.27875	0.68125	CHEMBL3629277
SVR	5	5.59828	0.598285	CHEMBL3185148					Bagging	5	6.16497	1.16497	CHEMBL3410022
SVR	5.68	5.09696	0.58304	CHEMBL1836487					Ridge (Pace-like)	4	3.17288	0.827116	CHEMBL3219014
SVR	7.66	7.27417	0.385829	CHEMBL3797469					Ridge (Pace-like)	7.8	7.87359	0.0735933	CHEMBL3613598
SVR	4	4.50001	0.500012	CHEMBL538197					Ridge (Pace-like)	7.72	7.01947	0.700535	CHEMBL3613599
SVR	4.39	4.89012	0.500122	CHEMBL3219010					Ridge (Pace-like)	5.7	6.6271	0.927103	CHEMBL3623443
SVR	4.25	4.6231	0.373101	CHEMBL568904					Ridge (Pace-like)	4	4.1678	0.167796	CHEMBL575039
SVR	4.522	5.29802	0.776019	CHEMBL3623447					Ridge (Pace-like)	5.39	3.86052	1.52948	CHEMBL3347513
SVR	5.33	5.6449	0.3149	CHEMBL590109					Ridge (Pace-like)	5.15	4.29766	0.852337	CHEMBL1269082
SVR	5.55	5.05049	0.49951	CHEMBL1483395					Ridge (Pace-like)	7.19	5.04122	2.14878	CHEMBL5206269
SVR	7.2	6.70008	0.49992	CHEMBL3116050					Ridge (Pace-like)	7.66	7.54063	0.119367	CHEMBL3613624
SVR	4.9	5.25919	0.359187	CHEMBL1581452					Ridge (Pace-like)	7.52	6.3107	1.2093	CHEMBL2070619
SVR	5.82	6.30212	0.48212	CHEMBL3410023					Ridge (Pace-like)	7.18	7.84435	0.664352	CHEMBL2070613
SVR	7.57	6.44839	1.12161	CHEMBL3410049					Ridge (Pace-like)	5.07	5.7582	0.688204	CHEMBL1836390
SVR	5.16	5.29693	0.136926	CHEMBL1836358					Ridge (Pace-like)	7.64	8.21906	0.579057	CHEMBL3613622
SVR	4.52	5.02024	0.500239	CHEMBL3219009					Ridge (Pace-like)	7.46	6.98593	0.474072	CHEMBL3410032
SVR	7.26	6.75993	0.500066	CHEMBL3347658					Ridge (Pace-like)	7.72	7.57302	0.146977	CHEMBL3410055
SVR	5.21	5.66589	0.455894	CHEMBL3219027					Ridge (Pace-like)	4	3.41954	0.580464	CHEMBL1271896
SVR	5.98	5.90356	0.0764406	CHEMBL2070503					Ridge (Pace-like)	4.69	5.02891	0.338909	CHEMBL1836395
SVR	4	5.01312	1.01312	CHEMBL1165229					Ridge (Pace-like)	7.68	8.34959	0.66959	CHEMBL3410053
SVR	7.19	7.06812	0.121878	CHEMBL3613612					Ridge (Pace-like)	5.52	3.20596	2.31404	CHEMBL1571017
SVR	5.7	5.20022	0.499777	CHEMBL3219012					Ridge (Pace-like)	7.75	7.18581	0.564189	CHEMBL3798142
SVR	5.89	5.39019	0.499806	CHEMBL3219008					Ridge (Pace-like)	7.24	7.29787	0.0578657	CHEMBL3410040
SVR	4	4.50002	0.500016	CHEMBL1836475					Ridge (Pace-like)	5.62	6.30287	0.682873	CHEMBL3347669
SVR	5.18	5.67997	0.499966	CHEMBL3623439					Ridge (Pace-like)	4	3.55531	0.44469	CHEMBL1556240
SVR	4.72	5.05962	0.339621	CHEMBL3623444					Ridge (Pace-like)	7.6	7.87359	0.273593	CHEMBL3613620
SVR	7.36	6.67934	0.680663	CHEMBL3347511					Ridge (Pace-like)	4	4.35795	0.357951	CHEMBL1836480
SVR	5.8	5.30005	0.499948	CHEMBL3219011					Ridge (Pace-like)	4.96	5.06954	0.109543	CHEMBL3218815
SVR	5.4	5.21016	0.189842	CHEMBL1365821					Ridge (Pace-like)	7.12	7.79371	0.673709	CHEMBL3410031
SVR	5.37	4.8696	0.500404	CHEMBL1836394					Ridge (Pace-like)	7.36	4.94174	2.41826	CHEMBL4063500
SVR	7.19	6.68981	0.50019	CHEMBL2070611					Ridge (Pace-like)	5.48	4.9973	0.482696	CHEMBL3622872
SVR	4.43	4.42413	0.00586665	CHEMBL207012					Ridge (Pace-like)	5.04	6.19825	1.15825	CHEMBL3623436
SVR	8.1	7.60007	0.499933	CHEMBL3410056					Ridge (Pace-like)	8.1	6.53004	1.56996	CHEMBL5275515
SVR	5	5.49978	0.499779	CHEMBL4438748					Ridge (Pace-like)	7.57	7.87359	0.303593	CHEMBL3613600
SVR	4	4.49993	0.499932	CHEMBL1836479					Ridge (Pace-like)	7.28	6.01072	1.26928	CHEMBL3410048
SVR	7.17	6.67034	0.499655	CHEMBL5417444					Ridge (Pace-like)	5.51	7.22475	1.71475	CHEMBL3623433
SVR	5.74	5.40509	0.334913	CHEMBL5180888					Ridge (Pace-like)	5.36	5.59687	0.236869	CHEMBL1488435
SVR	4.37	4.73426	0.364259	CHEMBL3219029					Ridge (Pace-like)	5.57	4.99833	0.571668	CHEMBL1836488
SVR	4	4.81479	0.814785	CHEMBL1165129					Ridge (Pace-like)	7.96	7.60359	0.356408	CHEMBL3629277
SVR	8.43	7.6047	0.825299	CHEMBL565452					Ridge (Pace-like)	5	6.80922	1.80922	CHEMBL3410022
SVR	7.64	7.13981	0.500187	CHEMBL3799326					PLS Regression	4	3.69538	0.30462	CHEMBL3219014
SVR	4	4.49989	0.499888	CHEMBL3219015					PLS Regression	7.8	7.82567	0.0256701	CHEMBL3613598
SVR	4.04	4.53984	0.49984	CHEMBL3219021					PLS Regression	7.72	6.98398	0.736018	CHEMBL3613599
SVR	7.06	6.58317	0.47683	CHEMBL2070616					PLS Regression	5.7	6.66997	0.969966	CHEMBL3623443
SVR	8.12	7.379	0.741003	CHEMBL3613609					PLS Regression	4	3.91292	0.0870827	CHEMBL575039
SVR	7.21	6.76407	0.44593	CHEMBL1951346					PLS Regression	5.39	4.98483	0.405171	CHEMBL3347513
SVR	4	4.75803	0.758028	CHEMBL1836483					PLS Regression	5.15	4.27281	0.877193	CHEMBL1269082
SVR	4.36	4.86022	0.500218	CHEMBL3219013					PLS Regression	7.19	5.38249	1.80751	CHEMBL5206269
SVR	5.75	4.87138	0.878621	CHEMBL1836485					PLS Regression	7.66	7.49483	0.16517	CHEMBL3613624
SVR	7.3	6.08235	1.21765	CHEMBL3347507					PLS Regression	7.52	6.3359	1.1841	CHEMBL2070619
SVR	5.85	5.63158	0.218415	CHEMBL3623440					PLS Regression	7.18	7.52175	0.341753	CHEMBL2070613
SVR	7.3	7.20814	0.0918593	CHEMBL3613608					PLS Regression	5.07	5.00567	0.0643323	CHEMBL1836390
SVR	5.75	5.28014	0.469863	CHEMBL3355491					PLS Regression	7.64	7.6569	0.0168957	CHEMBL3613622
SVR	4	4.44492	0.44492	CHEMBL3219017					PLS Regression	7.46	6.94864	0.511363	CHEMBL3410032
SVR	5	6.01999	1.01999	CHEMBL3745885					PLS Regression	7.72	7.58357	0.136434	CHEMBL3410055
SVR	5.96	6.4599	0.4999	CHEMBL3410057					PLS Regression	4	3.86056	0.139437	CHEMBL1271896
SVR	7.3	6.80016	0.499844	CHEMBL5209373					PLS Regression	4.69	5.12681	0.436811	CHEMBL1836395
SVR	7.64	6.50156	1.13844	CHEMBL2070614					PLS Regression	7.68	8.24093	0.560933	CHEMBL3410053
SVR	4	4.50001	0.500007	CHEMBL1836484					PLS Regression	5.52	3.69195	1.82805	CHEMBL1571017
SVR	7.72	7.21975	0.500253	CHEMBL3629278					PLS Regression	7.75	7.33393	0.416072	CHEMBL3798142
SVR	7.42	6.32662	1.09338	CHEMBL2070497					PLS Regression	7.24	6.98554	0.254463	CHEMBL3410040
SVR	5.04	5.09064	0.050642	CHEMBL1836389					PLS Regression	5.62	6.83647	1.21647	CHEMBL3347669
SVR	7.43	7.25011	0.179893	CHEMBL3613602					PLS Regression	4	3.97064	0.0293557	CHEMBL1556240
SVR	5	5.50015	0.500155	CHEMBL4303259					PLS Regression	7.6	7.82567	0.22567	CHEMBL3613620
SVR	4.69	5.02487	0.334873	CHEMBL1836397					PLS Regression	4	4.33465	0.334654	CHEMBL1836480
SVR	7.17	7.10005	0.0699479	CHEMBL3410041					PLS Regression	4.96	5.1203	0.160298	CHEMBL3218815
SVR	4.48	4.56007	0.0800697	CHEMBL211002					PLS Regression	7.12	7.45399	0.33399	CHEMBL3410031
SVR	5.85	5.85619	0.00619303	CHEMBL3347694					PLS Regression	7.36	4.95484	2.40516	CHEMBL4063500
SVR	4	4.50014	0.500138	CHEMBL2153541					PLS Regression	5.48	5.31857	0.161434	CHEMBL3622872
SVR	7.68	7.18041	0.499588	CHEMBL570116					PLS Regression	5.04	6.15365	1.11365	CHEMBL3623436
SVR	7.3	7.2414	0.0585958	CHEMBL3613606					PLS Regression	8.1	6.32546	1.77454	CHEMBL5275515
SVR	5.28	5.08793	0.192072	CHEMBL1836472					PLS Regression	7.57	7.82567	0.25567	CHEMBL3613600
SVR	4.47	4.65969	0.18969	CHEMBL3219018					PLS Regression	7.28	6.56089	0.719106	CHEMBL3410048
SVR	9.3	7.30024	1.99976	CHEMBL570126					PLS Regression	5.51	6.7309	1.2209	CHEMBL3623433
SVR	4.75	4.86558	0.115583	CHEMBL1836486					PLS Regression	5.36	5.24651	0.113494	CHEMBL1488435
SVR	5.5	5.20592	0.294082	CHEMBL3355482					PLS Regression	5.57	4.6465	0.923503	CHEMBL1836488
SVR	7.42	7.12981	0.290193	CHEMBL3613603					PLS Regression	7.96	7.23247	0.727534	CHEMBL3629277
SVR	4.6	5.09356	0.493561	CHEMBL4779405					PLS Regression	5	6.17941	1.17941	CHEMBL3410022
SVR	7.22	7.24987	0.0298713	CHEMBL3410026					Gaussian Process	4	0.00761448	3.99239	CHEMBL3219014
SVR	4	4.75977	0.759766	CHEMBL1836481					Gaussian Process	7.8	0.0196137	7.78039	CHEMBL3613598
SVR	5.64	5.14468	0.495324	CHEMBL1836388					Gaussian Process	7.72	4.61865e-05	7.71995	CHEMBL3613599
SVR	4.94	5.16919	0.229186	CHEMBL3622871					Gaussian Process	5.7	3.72565e-06	5.7	CHEMBL3623443
SVR	7.07	7.25908	0.189081	CHEMBL3410039					Gaussian Process	4	0.423023	3.57698	CHEMBL575039
SVR	7.75	7.24987	0.500129	CHEMBL3407526					Gaussian Process	5.39	4.49001e-22	5.39	CHEMBL3347513
SVR	7.5	6.47643	1.02357	CHEMBL2070618					Gaussian Process	5.15	1.36803e-11	5.15	CHEMBL1269082
SVR	7.91	7.31203	0.597973	CHEMBL5436237					Gaussian Process	7.19	0.575745	6.61426	CHEMBL5206269
SVR	4.82	5.31997	0.49997	CHEMBL3219023					Gaussian Process	7.66	1.04058	6.61942	CHEMBL3613624
SVR	5.26	5.75965	0.499655	CHEMBL3219025					Gaussian Process	7.52	5.14676e-06	7.51999	CHEMBL2070619
SVR	4.37	4.86977	0.499771	CHEMBL2153531					Gaussian Process	7.18	0.00397047	7.17603	CHEMBL2070613
SVR	4	4.50006	0.500056	CHEMBL3219016					Gaussian Process	5.07	8.63748e-20	5.07	CHEMBL1836390
SVR	5.69	6.93055	1.24055	CHEMBL3410036					Gaussian Process	7.64	0.000292171	7.63971	CHEMBL3613622
SVR	5.42	5.31977	0.100234	CHEMBL3622867					Gaussian Process	7.46	0.00639662	7.4536	CHEMBL3410032
SVR	5.35	6.85015	1.50015	CHEMBL3410034					Gaussian Process	7.72	0.00281868	7.71718	CHEMBL3410055
SVR	7.7	7.2001	0.499896	CHEMBL3800259					Gaussian Process	4	0.000243873	3.99976	CHEMBL1271896
SVR	7.75	7.19308	0.556921	CHEMBL2380834					Gaussian Process	4.69	0.550306	4.13969	CHEMBL1836395
SVR	5.4	5.89997	0.499971	CHEMBL3219024					Gaussian Process	7.68	0.00216431	7.67784	CHEMBL3410053
SVR	4	4.49983	0.499833	CHEMBL1836478					Gaussian Process	5.52	7.48449e-07	5.52	CHEMBL1571017
SVR	5	5.53128	0.531279	CHEMBL1951350					Gaussian Process	7.75	0.0235503	7.72645	CHEMBL3798142
SVR	7.68	7.46901	0.21099	CHEMBL3410054					Gaussian Process	7.24	7.385	0.145	CHEMBL3410040
SVR	7.06	6.55968	0.50032	CHEMBL3347528					Gaussian Process	5.62	4.05825e-06	5.62	CHEMBL3347669
SVR	4	4.34005	0.340046	CHEMBL1836477					Gaussian Process	4	9.84252e-09	4	CHEMBL1556240
SVR	7.44	6.93992	0.500077	CHEMBL2380845					Gaussian Process	7.6	0.0196137	7.58039	CHEMBL3613620
SVR	5.05	4.69716	0.352843	CHEMBL377085					Gaussian Process	4	0.697409	3.30259	CHEMBL1836480
SVR	7.07	7.25908	0.189081	CHEMBL3629280					Gaussian Process	4.96	0.00937569	4.95062	CHEMBL3218815
SVR	7.64	7.15523	0.484771	CHEMBL3613610					Gaussian Process	7.12	1.75057e-09	7.12	CHEMBL3410031
SVR	7.75	7.25011	0.499893	CHEMBL3613601					Gaussian Process	7.36	1.02949e-24	7.36	CHEMBL4063500
SVR	5	5.56929	0.569288	CHEMBL1951441					Gaussian Process	5.48	4.94	0.54	CHEMBL3622872
SVR	4.96	4.8397	0.120297	CHEMBL1836387					Gaussian Process	5.04	5.68	0.64	CHEMBL3623436
SVR	5.66	5.40864	0.251361	CHEMBL3622873					Gaussian Process	8.1	5.3128e-24	8.1	CHEMBL5275515
SVR	4.85	5.32062	0.47062	CHEMBL3623434					Gaussian Process	7.57	0.0196137	7.55039	CHEMBL3613600
SVR	7.6	7.10005	0.499948	CHEMBL3410042					Gaussian Process	7.28	1.03369e-06	7.28	CHEMBL3410048
SVR	7.51	7.09351	0.416494	CHEMBL3613614					Gaussian Process	5.51	1.38979e-05	5.50999	CHEMBL3623433
SVR	5	5.50015	0.500155	CHEMBL1951443					Gaussian Process	5.36	0.107907	5.25209	CHEMBL1488435
SVR	4.77	4.84245	0.0724455	CHEMBL1836396					Gaussian Process	5.57	5.15	0.42	CHEMBL1836488
SVR	5.4	4.87138	0.528621	CHEMBL1836471					Gaussian Process	7.96	0.130952	7.82905	CHEMBL3629277
SVR	4	4.49998	0.499985	CHEMBL3217769					Gaussian Process	5	3.20186e-13	5	CHEMBL3410022
SVR	7.39	7.20814	0.181859	CHEMBL3613607
SVR	8.18	7.67968	0.500316	CHEMBL570820
SVR	7.7	7.31167	0.388334	CHEMBL3613621
SVR	7	6.82744	0.17256	CHEMBL3410047
SVR	4.43	4.93046	0.500456	CHEMBL578181
SVR	7.32	6.67261	0.647388	CHEMBL388978
SVR	8	6.87725	1.12275	CHEMBL3629276
SVR	4	4.5	0.5	CHEMBL1836476
SVR	4.9	5.8134	0.913405	CHEMBL2070502
SVR	7.24	7.09138	0.148615	CHEMBL3613604
SVR	7	7.25908	0.259081	CHEMBL3410038
SVR	7.26	6.98924	0.270755	CHEMBL3629279
SVR	5.6	5.68801	0.0880102	CHEMBL3622874
SVR	5.55	4.86558	0.684417	CHEMBL1836392
SVR	5.75	5.82063	0.070629	CHEMBL5416410
SVR	5.4	5.69637	0.296368	CHEMBL1836359
SVR	8.1	7.60007	0.499933	CHEMBL5289711
SVR	5.11	5.77335	0.663353	CHEMBL2070492
SVR	5.82	5.31977	0.500234	CHEMBL3623435
SVR	9.52	5.73374	3.78626	CHEMBL5278261
SVR	4	4.50036	0.500361	CHEMBL3219022
SVR	7.7	7.20026	0.499743	CHEMBL3410052
SVR	5.05	4.61076	0.439241	CHEMBL457313
SVR	5.64	6.46547	0.825469	CHEMBL2070615
SVR	4	4.49978	0.499777	CHEMBL1836482
SVR	5.46	5.24202	0.21798	CHEMBL1836393
SVR	7.64	7.17552	0.464483	CHEMBL3797874
SVR	5.6	5.09977	0.500227	CHEMBL1836473
Gradient Boosting	5.24	5.51573	0.275727	CHEMBL3219026
Gradient Boosting	7.39	7.44295	0.0529509	CHEMBL3613605
Gradient Boosting	5.68	5.97764	0.297639	CHEMBL3623437
Gradient Boosting	5.98	5.93588	0.0441198	CHEMBL2107823
Gradient Boosting	5.5	5.15191	0.348085	CHEMBL1836386
Gradient Boosting	7	6.7353	0.264697	CHEMBL3182065
Gradient Boosting	7.1	6.77799	0.322013	CHEMBL3410024
Gradient Boosting	4.45	4.61751	0.167513	CHEMBL5174511
Gradient Boosting	4	4.05597	0.0559722	CHEMBL3219020
Gradient Boosting	5.03	5.46197	0.431973	CHEMBL3410058
Gradient Boosting	5.8	5.99964	0.199638	CHEMBL3347683
Gradient Boosting	4.3	4.55959	0.259588	CHEMBL3219030
Gradient Boosting	4	4.0126	0.0126016	CHEMBL1836474
Gradient Boosting	7.68	7.38413	0.295873	CHEMBL3410050
Gradient Boosting	5.5	5.5842	0.0842032	CHEMBL5202859
Gradient Boosting	7.43	6.77843	0.651571	CHEMBL3410045
Gradient Boosting	5.02	4.8814	0.138602	CHEMBL1836398
Gradient Boosting	4	3.8654	0.134602	CHEMBL1269735
Gradient Boosting	7.1	7.00795	0.0920531	CHEMBL3410025
Gradient Boosting	5	5.428	0.428001	CHEMBL3410059
Gradient Boosting	7.92	7.73643	0.183574	CHEMBL3586447
Gradient Boosting	7.58	7.5919	0.011897	CHEMBL3613623
Gradient Boosting	7.11	6.9718	0.1382	CHEMBL3347661
Gradient Boosting	5	4.95713	0.0428746	CHEMBL3185148
Gradient Boosting	5.68	5.24446	0.435537	CHEMBL1836487
Gradient Boosting	7.66	7.68537	0.0253701	CHEMBL3797469
Gradient Boosting	4	4.10464	0.104636	CHEMBL538197
Gradient Boosting	4.39	4.5227	0.132698	CHEMBL3219010
Gradient Boosting	4.25	4.22947	0.0205318	CHEMBL568904
Gradient Boosting	4.522	4.82862	0.306622	CHEMBL3623447
Gradient Boosting	5.33	5.32471	0.00529332	CHEMBL590109
Gradient Boosting	5.55	5.11816	0.431843	CHEMBL1483395
Gradient Boosting	7.2	7.26881	0.068808	CHEMBL3116050
Gradient Boosting	4.9	5.16171	0.26171	CHEMBL1581452
Gradient Boosting	5.82	5.85349	0.0334856	CHEMBL3410023
Gradient Boosting	7.57	6.76817	0.801831	CHEMBL3410049
Gradient Boosting	5.16	4.96621	0.193792	CHEMBL1836358
Gradient Boosting	4.52	4.91654	0.396542	CHEMBL3219009
Gradient Boosting	7.26	7.19703	0.0629661	CHEMBL3347658
Gradient Boosting	5.21	5.51573	0.305727	CHEMBL3219027
Gradient Boosting	5.98	5.72984	0.250158	CHEMBL2070503
Gradient Boosting	4	4.40198	0.401976	CHEMBL1165229
Gradient Boosting	7.19	7.32019	0.130192	CHEMBL3613612
Gradient Boosting	5.7	5.54864	0.151355	CHEMBL3219012
Gradient Boosting	5.89	5.81967	0.0703251	CHEMBL3219008
Gradient Boosting	4	4.20858	0.20858	CHEMBL1836475
Gradient Boosting	5.18	5.82224	0.642243	CHEMBL3623439
Gradient Boosting	4.72	4.81297	0.0929678	CHEMBL3623444
Gradient Boosting	7.36	7.04428	0.315724	CHEMBL3347511
Gradient Boosting	5.8	5.60189	0.198115	CHEMBL3219011
Gradient Boosting	5.4	5.25785	0.14215	CHEMBL1365821
Gradient Boosting	5.37	5.10491	0.265093	CHEMBL1836394
Gradient Boosting	7.19	7.20188	0.0118784	CHEMBL2070611
Gradient Boosting	4.43	4.26889	0.16111	CHEMBL207012
Gradient Boosting	8.1	8.08321	0.0167938	CHEMBL3410056
Gradient Boosting	5	4.99023	0.00977099	CHEMBL4438748
Gradient Boosting	4	4.08588	0.0858823	CHEMBL1836479
Gradient Boosting	7.17	6.9779	0.192103	CHEMBL5417444
Gradient Boosting	5.74	5.85342	0.113423	CHEMBL5180888
Gradient Boosting	4.37	4.42358	0.0535753	CHEMBL3219029
Gradient Boosting	4	4.32168	0.321676	CHEMBL1165129
Gradient Boosting	8.43	8.79131	0.361313	CHEMBL565452
Gradient Boosting	7.64	7.45156	0.188442	CHEMBL3799326
Gradient Boosting	4	4.23644	0.236435	CHEMBL3219015
Gradient Boosting	4.04	4.18082	0.140818	CHEMBL3219021
Gradient Boosting	7.06	7.13604	0.076035	CHEMBL2070616
Gradient Boosting	8.12	7.69737	0.422628	CHEMBL3613609
Gradient Boosting	7.21	7.03101	0.17899	CHEMBL1951346
Gradient Boosting	4	4.0666	0.0665969	CHEMBL1836483
Gradient Boosting	4.36	4.8283	0.468304	CHEMBL3219013
Gradient Boosting	5.75	5.08251	0.667488	CHEMBL1836485
Gradient Boosting	7.3	7.03103	0.268973	CHEMBL3347507
Gradient Boosting	5.85	5.92515	0.0751529	CHEMBL3623440
Gradient Boosting	7.3	7.38808	0.0880829	CHEMBL3613608
Gradient Boosting	5.75	5.6336	0.116395	CHEMBL3355491
Gradient Boosting	4	4.00063	0.000628632	CHEMBL3219017
Gradient Boosting	5	5.21831	0.218314	CHEMBL3745885
Gradient Boosting	5.96	6.76817	0.808169	CHEMBL3410057
Gradient Boosting	7.3	7.32212	0.0221242	CHEMBL5209373
Gradient Boosting	7.64	7.08691	0.553091	CHEMBL2070614
Gradient Boosting	4	4.27871	0.278707	CHEMBL1836484
Gradient Boosting	7.72	7.27129	0.448713	CHEMBL3629278
Gradient Boosting	7.42	6.99849	0.421513	CHEMBL2070497
Gradient Boosting	5.04	5.21532	0.175324	CHEMBL1836389
Gradient Boosting	7.43	7.61667	0.186672	CHEMBL3613602
Gradient Boosting	5	5.05289	0.0528942	CHEMBL4303259
Gradient Boosting	4.69	4.99614	0.306143	CHEMBL1836397
Gradient Boosting	7.17	7.28922	0.119218	CHEMBL3410041
Gradient Boosting	4.48	4.28777	0.192231	CHEMBL211002
Gradient Boosting	5.85	5.89898	0.0489797	CHEMBL3347694
Gradient Boosting	4	4.20946	0.209456	CHEMBL2153541
Gradient Boosting	7.68	7.63917	0.0408269	CHEMBL570116
Gradient Boosting	7.3	7.41412	0.114119	CHEMBL3613606
Gradient Boosting	5.28	5.26232	0.0176755	CHEMBL1836472
Gradient Boosting	4.47	4.44035	0.0296538	CHEMBL3219018
Gradient Boosting	9.3	8.46729	0.832707	CHEMBL570126
Gradient Boosting	4.75	5.06465	0.314651	CHEMBL1836486
Gradient Boosting	5.5	5.3796	0.1204	CHEMBL3355482
Gradient Boosting	7.42	7.45879	0.0387931	CHEMBL3613603
Gradient Boosting	4.6	4.81864	0.218643	CHEMBL4779405
Gradient Boosting	7.22	7.55269	0.332686	CHEMBL3410026
Gradient Boosting	4	4.57313	0.573131	CHEMBL1836481
Gradient Boosting	5.64	5.27434	0.365663	CHEMBL1836388
Gradient Boosting	4.94	5.13725	0.197249	CHEMBL3622871
Gradient Boosting	7.07	7.11538	0.0453796	CHEMBL3410039
Gradient Boosting	7.75	7.55269	0.197314	CHEMBL3407526
Gradient Boosting	7.5	7.323	0.176996	CHEMBL2070618
Gradient Boosting	7.91	7.79412	0.115881	CHEMBL5436237
Gradient Boosting	4.82	4.9427	0.122698	CHEMBL3219023
Gradient Boosting	5.26	5.51573	0.255727	CHEMBL3219025
Gradient Boosting	4.37	4.24572	0.124276	CHEMBL2153531
Gradient Boosting	4	4.05895	0.058951	CHEMBL3219016
Gradient Boosting	5.69	6.77843	1.08843	CHEMBL3410036
Gradient Boosting	5.42	5.45136	0.0313558	CHEMBL3622867
Gradient Boosting	5.35	6.54944	1.19944	CHEMBL3410034
Gradient Boosting	7.7	7.6027	0.0972966	CHEMBL3800259
Gradient Boosting	7.75	7.56314	0.18686	CHEMBL2380834
Gradient Boosting	5.4	5.54914	0.149137	CHEMBL3219024
Gradient Boosting	4	4.02996	0.029956	CHEMBL1836478
Gradient Boosting	5	5.09912	0.0991241	CHEMBL1951350
Gradient Boosting	7.68	7.80243	0.122431	CHEMBL3410054
Gradient Boosting	7.06	6.97813	0.0818711	CHEMBL3347528
Gradient Boosting	4	4.14778	0.147777	CHEMBL1836477
Gradient Boosting	7.44	7.04784	0.392159	CHEMBL2380845
Gradient Boosting	5.05	4.81068	0.239325	CHEMBL377085
Gradient Boosting	7.07	7.11538	0.0453796	CHEMBL3629280
Gradient Boosting	7.64	7.39143	0.24857	CHEMBL3613610
Gradient Boosting	7.75	7.61667	0.133328	CHEMBL3613601
Gradient Boosting	5	5.14355	0.143545	CHEMBL1951441
Gradient Boosting	4.96	5.10045	0.140448	CHEMBL1836387
Gradient Boosting	5.66	5.45836	0.201641	CHEMBL3622873
Gradient Boosting	4.85	5.13544	0.285436	CHEMBL3623434
Gradient Boosting	7.6	7.28922	0.310782	CHEMBL3410042
Gradient Boosting	7.51	7.39143	0.11857	CHEMBL3613614
Gradient Boosting	5	5.27264	0.272642	CHEMBL1951443
Gradient Boosting	4.77	5.08259	0.312587	CHEMBL1836396
Gradient Boosting	5.4	5.08251	0.317488	CHEMBL1836471
Gradient Boosting	4	4.16228	0.16228	CHEMBL3217769
Gradient Boosting	7.39	7.38808	0.00191712	CHEMBL3613607
Gradient Boosting	8.18	7.99437	0.185634	CHEMBL570820
Gradient Boosting	7.7	7.72727	0.0272737	CHEMBL3613621
Gradient Boosting	7	6.89566	0.104338	CHEMBL3410047
Gradient Boosting	4.43	4.50982	0.0798209	CHEMBL578181
Gradient Boosting	7.32	7.22799	0.0920118	CHEMBL388978
Gradient Boosting	8	7.53706	0.462945	CHEMBL3629276
Gradient Boosting	4	4.19072	0.190719	CHEMBL1836476
Gradient Boosting	4.9	5.64431	0.744314	CHEMBL2070502
Gradient Boosting	7.24	7.46121	0.221209	CHEMBL3613604
Gradient Boosting	7	7.11538	0.11538	CHEMBL3410038
Gradient Boosting	7.26	7.2532	0.00680105	CHEMBL3629279
Gradient Boosting	5.6	5.57758	0.0224179	CHEMBL3622874
Gradient Boosting	5.55	5.06465	0.485349	CHEMBL1836392
Gradient Boosting	5.75	5.85967	0.109669	CHEMBL5416410
Gradient Boosting	5.4	5.30744	0.0925565	CHEMBL1836359
Gradient Boosting	8.1	8.08321	0.0167938	CHEMBL5289711
Gradient Boosting	5.11	5.34452	0.234516	CHEMBL2070492
Gradient Boosting	5.82	5.45136	0.368644	CHEMBL3623435
Gradient Boosting	9.52	8.12037	1.39963	CHEMBL5278261
Gradient Boosting	4	4.02559	0.025593	CHEMBL3219022
Gradient Boosting	7.7	7.38413	0.315873	CHEMBL3410052
Gradient Boosting	5.05	4.45547	0.594528	CHEMBL457313
Gradient Boosting	5.64	6.39614	0.756141	CHEMBL2070615
Gradient Boosting	4	4.12884	0.128839	CHEMBL1836482
Gradient Boosting	5.46	5.32244	0.137564	CHEMBL1836393
Gradient Boosting	7.64	7.40265	0.237351	CHEMBL3797874
Gradient Boosting	5.6	5.26232	0.337676	CHEMBL1836473
KNN	5.24	5.634	0.394	CHEMBL3219026
KNN	7.39	7.666	0.276	CHEMBL3613605
KNN	5.68	5.524	0.156	CHEMBL3623437
KNN	5.98	6.972	0.992	CHEMBL2107823
KNN	5.5	4.966	0.534	CHEMBL1836386
KNN	7	5.5284	1.4716	CHEMBL3182065
KNN	7.1	7.276	0.176	CHEMBL3410024
KNN	4.45	5.524	1.074	CHEMBL5174511
KNN	4	4.096	0.096	CHEMBL3219020
KNN	5.03	6.312	1.282	CHEMBL3410058
KNN	5.8	6.918	1.118	CHEMBL3347683
KNN	4.3	4.418	0.118	CHEMBL3219030
KNN	4	4.15	0.15	CHEMBL1836474
KNN	7.68	7.566	0.114	CHEMBL3410050
KNN	5.5	5.584	0.084	CHEMBL5202859
KNN	7.43	6.852	0.578	CHEMBL3410045
KNN	5.02	4.878	0.142	CHEMBL1836398
KNN	4	4.63	0.63	CHEMBL1269735
KNN	7.1	7.276	0.176	CHEMBL3410025
KNN	5	6.312	1.312	CHEMBL3410059
KNN	7.92	6.732	1.188	CHEMBL3586447
KNN	7.58	7.442	0.138	CHEMBL3613623
KNN	7.11	6.918	0.192	CHEMBL3347661
KNN	5	6.236	1.236	CHEMBL3185148
KNN	5.68	5.372	0.308	CHEMBL1836487
KNN	7.66	7.664	0.004	CHEMBL3797469
KNN	4	4.31	0.31	CHEMBL538197
KNN	4.39	5.228	0.838	CHEMBL3219010
KNN	4.25	5.034	0.784	CHEMBL568904
KNN	4.522	5.2584	0.7364	CHEMBL3623447
KNN	5.33	5.92	0.59	CHEMBL590109
KNN	5.55	5.034	0.516	CHEMBL1483395
KNN	7.2	8.074	0.874	CHEMBL3116050
KNN	4.9	5.384	0.484	CHEMBL1581452
KNN	5.82	6.446	0.626	CHEMBL3410023
KNN	7.57	6.312	1.258	CHEMBL3410049
KNN	5.16	5.634	0.474	CHEMBL1836358
KNN	4.52	5.034	0.514	CHEMBL3219009
KNN	7.26	6.918	0.342	CHEMBL3347658
KNN	5.21	5.634	0.424	CHEMBL3219027
KNN	5.98	6.182	0.202	CHEMBL2070503
KNN	4	5.812	1.812	CHEMBL1165229
KNN	7.19	7.632	0.442	CHEMBL3613612
KNN	5.7	4.972	0.728	CHEMBL3219012
KNN	5.89	4.972	0.918	CHEMBL3219008
KNN	4	4.32	0.32	CHEMBL1836475
KNN	5.18	6.216	1.036	CHEMBL3623439
KNN	4.72	5.118	0.398	CHEMBL3623444
KNN	7.36	6.436	0.924	CHEMBL3347511
KNN	5.8	5.034	0.766	CHEMBL3219011
KNN	5.4	5.064	0.336	CHEMBL1365821
KNN	5.37	4.862	0.508	CHEMBL1836394
KNN	7.19	6.99	0.2	CHEMBL2070611
KNN	4.43	4.346	0.084	CHEMBL207012
KNN	8.1	7.73	0.37	CHEMBL3410056
KNN	5	5.432	0.432	CHEMBL4438748
KNN	4	4.62	0.62	CHEMBL1836479
KNN	7.17	6.146	1.024	CHEMBL5417444
KNN	5.74	5.204	0.536	CHEMBL5180888
KNN	4.37	4.418	0.048	CHEMBL3219029
KNN	4	5.09	1.09	CHEMBL1165129
KNN	8.43	8.166	0.264	CHEMBL565452
KNN	7.64	7.612	0.028	CHEMBL3799326
KNN	4	4.346	0.346	CHEMBL3219015
KNN	4.04	4.188	0.148	CHEMBL3219021
KNN	7.06	6.99	0.07	CHEMBL2070616
KNN	8.12	7.55	0.57	CHEMBL3613609
KNN	7.21	7.276	0.066	CHEMBL1951346
KNN	4	4.824	0.824	CHEMBL1836483
KNN	4.36	5.178	0.818	CHEMBL3219013
KNN	5.75	5.09	0.66	CHEMBL1836485
KNN	7.3	5.634	1.666	CHEMBL3347507
KNN	5.85	5.524	0.326	CHEMBL3623440
KNN	7.3	7.55	0.25	CHEMBL3613608
KNN	5.75	5.318	0.432	CHEMBL3355491
KNN	4	4.19	0.19	CHEMBL3219017
KNN	5	6.858	1.858	CHEMBL3745885
KNN	5.96	6.312	0.352	CHEMBL3410057
KNN	7.3	6.894	0.406	CHEMBL5209373
KNN	7.64	7.006	0.634	CHEMBL2070614
KNN	4	4.78	0.78	CHEMBL1836484
KNN	7.72	6.894	0.826	CHEMBL3629278
KNN	7.42	6.182	1.238	CHEMBL2070497
KNN	5.04	5.298	0.258	CHEMBL1836389
KNN	7.43	7.69	0.26	CHEMBL3613602
KNN	5	5.17	0.17	CHEMBL4303259
KNN	4.69	5.024	0.334	CHEMBL1836397
KNN	7.17	7.73	0.56	CHEMBL3410041
KNN	4.48	4.24	0.24	CHEMBL211002
KNN	5.85	6.258	0.408	CHEMBL3347694
KNN	4	4.418	0.418	CHEMBL2153541
KNN	7.68	7.608	0.072	CHEMBL570116
KNN	7.3	7.55	0.25	CHEMBL3613606
KNN	5.28	5.542	0.262	CHEMBL1836472
KNN	4.47	4.45	0.02	CHEMBL3219018
KNN	9.3	7.692	1.608	CHEMBL570126
KNN	4.75	5.09	0.34	CHEMBL1836486
KNN	5.5	5.118	0.382	CHEMBL3355482
KNN	7.42	7.616	0.196	CHEMBL3613603
KNN	4.6	5.118	0.518	CHEMBL4779405
KNN	7.22	7.276	0.056	CHEMBL3410026
KNN	4	4.81	0.81	CHEMBL1836481
KNN	5.64	5.134	0.506	CHEMBL1836388
KNN	4.94	5.312	0.372	CHEMBL3622871
KNN	7.07	6.852	0.218	CHEMBL3410039
KNN	7.75	7.276	0.474	CHEMBL3407526
KNN	7.5	6.514	0.986	CHEMBL2070618
KNN	7.91	7.346	0.564	CHEMBL5436237
KNN	4.82	6.66	1.84	CHEMBL3219023
KNN	5.26	5.634	0.374	CHEMBL3219025
KNN	4.37	4.418	0.048	CHEMBL2153531
KNN	4	4.19	0.19	CHEMBL3219016
KNN	5.69	6.852	1.162	CHEMBL3410036
KNN	5.42	5.524	0.104	CHEMBL3622867
KNN	5.35	6.69	1.34	CHEMBL3410034
KNN	7.7	7.612	0.088	CHEMBL3800259
KNN	7.75	7.032	0.718	CHEMBL2380834
KNN	5.4	6.912	1.512	CHEMBL3219024
KNN	4	4.138	0.138	CHEMBL1836478
KNN	5	6.004	1.004	CHEMBL1951350
KNN	7.68	7.852	0.172	CHEMBL3410054
KNN	7.06	6.918	0.142	CHEMBL3347528
KNN	4	4.35	0.35	CHEMBL1836477
KNN	7.44	6.48	0.96	CHEMBL2380845
KNN	5.05	5.034	0.016	CHEMBL377085
KNN	7.07	6.852	0.218	CHEMBL3629280
KNN	7.64	7.632	0.008	CHEMBL3613610
KNN	7.75	7.69	0.06	CHEMBL3613601
KNN	5	6.282	1.282	CHEMBL1951441
KNN	4.96	4.97	0.01	CHEMBL1836387
KNN	5.66	5.312	0.348	CHEMBL3622873
KNN	4.85	5.524	0.674	CHEMBL3623434
KNN	7.6	7.73	0.13	CHEMBL3410042
KNN	7.51	7.504	0.006	CHEMBL3613614
KNN	5	6.282	1.282	CHEMBL1951443
KNN	4.77	4.77	8.88178e-16	CHEMBL1836396
KNN	5.4	5.09	0.31	CHEMBL1836471
KNN	4	4.346	0.346	CHEMBL3217769
KNN	7.39	7.55	0.16	CHEMBL3613607
KNN	8.18	8.166	0.014	CHEMBL570820
KNN	7.7	7.728	0.028	CHEMBL3613621
KNN	7	6.712	0.288	CHEMBL3410047
KNN	4.43	4.76	0.33	CHEMBL578181
KNN	7.32	6.088	1.232	CHEMBL388978
KNN	8	6.312	1.688	CHEMBL3629276
KNN	4	4.256	0.256	CHEMBL1836476
KNN	4.9	6.182	1.282	CHEMBL2070502
KNN	7.24	7.324	0.084	CHEMBL3613604
KNN	7	6.852	0.148	CHEMBL3410038
KNN	7.26	7.166	0.094	CHEMBL3629279
KNN	5.6	5.14	0.46	CHEMBL3622874
KNN	5.55	5.09	0.46	CHEMBL1836392
KNN	5.75	6.0584	0.3084	CHEMBL5416410
KNN	5.4	5.894	0.494	CHEMBL1836359
KNN	8.1	7.73	0.37	CHEMBL5289711
KNN	5.11	6.182	1.072	CHEMBL2070492
KNN	5.82	5.524	0.296	CHEMBL3623435
KNN	9.52	6.324	3.196	CHEMBL5278261
KNN	4	4.086	0.086	CHEMBL3219022
KNN	7.7	7.566	0.134	CHEMBL3410052
KNN	5.05	4.418	0.632	CHEMBL457313
KNN	5.64	7.006	1.366	CHEMBL2070615
KNN	4	4.63	0.63	CHEMBL1836482
KNN	5.46	5.384	0.076	CHEMBL1836393
KNN	7.64	7.612	0.028	CHEMBL3797874
KNN	5.6	5.542	0.058	CHEMBL1836473
Bagging	5.24	5.3632	0.1232	CHEMBL3219026
Bagging	7.39	7.38146	0.00854	CHEMBL3613605
Bagging	5.68	6.26983	0.589833	CHEMBL3623437
Bagging	5.98	6.0487	0.0687	CHEMBL2107823
Bagging	5.5	5.2632	0.2368	CHEMBL1836386
Bagging	7	6.28118	0.71882	CHEMBL3182065
Bagging	7.1	7.0873	0.0127	CHEMBL3410024
Bagging	4.45	5.0731	0.6231	CHEMBL5174511
Bagging	4	4.1238	0.1238	CHEMBL3219020
Bagging	5.03	5.2604	0.2304	CHEMBL3410058
Bagging	5.8	6.09282	0.29282	CHEMBL3347683
Bagging	4.3	4.7266	0.4266	CHEMBL3219030
Bagging	4	4.0328	0.0328	CHEMBL1836474
Bagging	7.68	7.60615	0.0738533	CHEMBL3410050
Bagging	5.5	5.7044	0.2044	CHEMBL5202859
Bagging	7.43	6.66395	0.766052	CHEMBL3410045
Bagging	5.02	4.8741	0.1459	CHEMBL1836398
Bagging	4	4.08683	0.0868333	CHEMBL1269735
Bagging	7.1	7.12233	0.0223333	CHEMBL3410025
Bagging	5	5.1946	0.1946	CHEMBL3410059
Bagging	7.92	7.4186	0.5014	CHEMBL3586447
Bagging	7.58	7.56936	0.0106417	CHEMBL3613623
Bagging	7.11	6.9475	0.1625	CHEMBL3347661
Bagging	5	5.31355	0.313553	CHEMBL3185148
Bagging	5.68	5.5232	0.1568	CHEMBL1836487
Bagging	7.66	7.6033	0.0567	CHEMBL3797469
Bagging	4	4.1411	0.1411	CHEMBL538197
Bagging	4.39	4.7781	0.3881	CHEMBL3219010
Bagging	4.25	4.4201	0.1701	CHEMBL568904
Bagging	4.522	5.16798	0.64598	CHEMBL3623447
Bagging	5.33	5.79708	0.467078	CHEMBL590109
Bagging	5.55	5.2888	0.2612	CHEMBL1483395
Bagging	7.2	7.3165	0.1165	CHEMBL3116050
Bagging	4.9	5.011	0.111	CHEMBL1581452
Bagging	5.82	5.95715	0.13715	CHEMBL3410023
Bagging	7.57	7.14363	0.426367	CHEMBL3410049
Bagging	5.16	5.12605	0.03395	CHEMBL1836358
Bagging	4.52	4.9476	0.4276	CHEMBL3219009
Bagging	7.26	7.0639	0.1961	CHEMBL3347658
Bagging	5.21	5.3103	0.1003	CHEMBL3219027
Bagging	5.98	5.9405	0.0395	CHEMBL2070503
Bagging	4	4.5685	0.5685	CHEMBL1165229
Bagging	7.19	7.2819	0.0919	CHEMBL3613612
Bagging	5.7	5.6312	0.0688	CHEMBL3219012
Bagging	5.89	5.5692	0.3208	CHEMBL3219008
Bagging	4	4.162	0.162	CHEMBL1836475
Bagging	5.18	6.0281	0.8481	CHEMBL3623439
Bagging	4.72	4.8419	0.1219	CHEMBL3623444
Bagging	7.36	7.013	0.347	CHEMBL3347511
Bagging	5.8	5.4173	0.3827	CHEMBL3219011
Bagging	5.4	5.2822	0.1178	CHEMBL1365821
Bagging	5.37	5.3087	0.0613	CHEMBL1836394
Bagging	7.19	7.083	0.107	CHEMBL2070611
Bagging	4.43	4.2886	0.1414	CHEMBL207012
Bagging	8.1	8.03508	0.0649167	CHEMBL3410056
Bagging	5	5.2431	0.2431	CHEMBL4438748
Bagging	4	4.5078	0.5078	CHEMBL1836479
Bagging	7.17	6.8251	0.3449	CHEMBL5417444
Bagging	5.74	5.66603	0.0739667	CHEMBL5180888
Bagging	4.37	4.4812	0.1112	CHEMBL3219029
Bagging	4	4.4213	0.4213	CHEMBL1165129
Bagging	8.43	8.4537	0.0237	CHEMBL565452
Bagging	7.64	7.6092	0.0308	CHEMBL3799326
Bagging	4	4.1562	0.1562	CHEMBL3219015
Bagging	4.04	4.2456	0.2056	CHEMBL3219021
Bagging	7.06	7.0628	0.0028	CHEMBL2070616
Bagging	8.12	7.78069	0.339313	CHEMBL3613609
Bagging	7.21	7.17186	0.0381367	CHEMBL1951346
Bagging	4	4.3143	0.3143	CHEMBL1836483
Bagging	4.36	5.1444	0.7844	CHEMBL3219013
Bagging	5.75	5.5035	0.2465	CHEMBL1836485
Bagging	7.3	6.7327	0.5673	CHEMBL3347507
Bagging	5.85	5.67297	0.177033	CHEMBL3623440
Bagging	7.3	7.36051	0.06051	CHEMBL3613608
Bagging	5.75	5.653	0.097	CHEMBL3355491
Bagging	4	4.1169	0.1169	CHEMBL3219017
Bagging	5	5.6023	0.6023	CHEMBL3745885
Bagging	5.96	6.56123	0.601233	CHEMBL3410057
Bagging	7.3	7.363	0.063	CHEMBL5209373
Bagging	7.64	7.1182	0.5218	CHEMBL2070614
Bagging	4	4.19836	0.198358	CHEMBL1836484
Bagging	7.72	7.23095	0.48905	CHEMBL3629278
Bagging	7.42	6.6543	0.7657	CHEMBL2070497
Bagging	5.04	5.11247	0.0724667	CHEMBL1836389
Bagging	7.43	7.61956	0.18956	CHEMBL3613602
Bagging	5	5.31352	0.31352	CHEMBL4303259
Bagging	4.69	4.90428	0.214283	CHEMBL1836397
Bagging	7.17	7.37728	0.207279	CHEMBL3410041
Bagging	4.48	4.4269	0.0531	CHEMBL211002
Bagging	5.85	5.9875	0.1375	CHEMBL3347694
Bagging	4	4.2341	0.2341	CHEMBL2153541
Bagging	7.68	7.62053	0.0594667	CHEMBL570116
Bagging	7.3	7.37412	0.07412	CHEMBL3613606
Bagging	5.28	5.36513	0.0851333	CHEMBL1836472
Bagging	4.47	4.4553	0.0147	CHEMBL3219018
Bagging	9.3	8.8062	0.4938	CHEMBL570126
Bagging	4.75	5.1425	0.3925	CHEMBL1836486
Bagging	5.5	5.4901	0.0099	CHEMBL3355482
Bagging	7.42	7.36198	0.058015	CHEMBL3613603
Bagging	4.6	4.9097	0.3097	CHEMBL4779405
Bagging	7.22	7.42847	0.20847	CHEMBL3410026
Bagging	4	4.32088	0.320883	CHEMBL1836481
Bagging	5.64	5.30417	0.335833	CHEMBL1836388
Bagging	4.94	5.16152	0.22152	CHEMBL3622871
Bagging	7.07	7.08045	0.0104467	CHEMBL3410039
Bagging	7.75	7.42847	0.32153	CHEMBL3407526
Bagging	7.5	7.0131	0.4869	CHEMBL2070618
Bagging	7.91	7.61177	0.298233	CHEMBL5436237
Bagging	4.82	4.92502	0.10502	CHEMBL3219023
Bagging	5.26	5.3656	0.1056	CHEMBL3219025
Bagging	4.37	4.4266	0.0566	CHEMBL2153531
Bagging	4	4.3203	0.3203	CHEMBL3219016
Bagging	5.69	6.66395	0.973948	CHEMBL3410036
Bagging	5.42	5.54972	0.12972	CHEMBL3622867
Bagging	5.35	6.01978	0.669777	CHEMBL3410034
Bagging	7.7	7.675	0.025	CHEMBL3800259
Bagging	7.75	7.386	0.364	CHEMBL2380834
Bagging	5.4	5.6006	0.2006	CHEMBL3219024
Bagging	4	4.077	0.077	CHEMBL1836478
Bagging	5	5.0591	0.0591	CHEMBL1951350
Bagging	7.68	7.71348	0.0334833	CHEMBL3410054
Bagging	7.06	6.9094	0.1506	CHEMBL3347528
Bagging	4	4.0595	0.0595	CHEMBL1836477
Bagging	7.44	7.1175	0.3225	CHEMBL2380845
Bagging	5.05	4.769	0.281	CHEMBL377085
Bagging	7.07	7.08045	0.0104467	CHEMBL3629280
Bagging	7.64	7.5009	0.1391	CHEMBL3613610
Bagging	7.75	7.61956	0.13044	CHEMBL3613601
Bagging	5	5.04724	0.04724	CHEMBL1951441
Bagging	4.96	5.05975	0.09975	CHEMBL1836387
Bagging	5.66	5.5107	0.1493	CHEMBL3622873
Bagging	4.85	5.1409	0.2909	CHEMBL3623434
Bagging	7.6	7.37728	0.222721	CHEMBL3410042
Bagging	7.51	7.4785	0.0315	CHEMBL3613614
Bagging	5	5.3351	0.3351	CHEMBL1951443
Bagging	4.77	4.90537	0.135367	CHEMBL1836396
Bagging	5.4	5.5035	0.1035	CHEMBL1836471
Bagging	4	4.154	0.154	CHEMBL3217769
Bagging	7.39	7.36051	0.02949	CHEMBL3613607
Bagging	8.18	8.00113	0.178873	CHEMBL570820
Bagging	7.7	7.66961	0.03039	CHEMBL3613621
Bagging	7	6.8128	0.1872	CHEMBL3410047
Bagging	4.43	4.59362	0.16362	CHEMBL578181
Bagging	7.32	6.9418	0.3782	CHEMBL388978
Bagging	8	7.41289	0.587112	CHEMBL3629276
Bagging	4	4.1112	0.1112	CHEMBL1836476
Bagging	4.9	5.6151	0.7151	CHEMBL2070502
Bagging	7.24	7.34407	0.10407	CHEMBL3613604
Bagging	7	7.08045	0.0804467	CHEMBL3410038
Bagging	7.26	7.03435	0.22565	CHEMBL3629279
Bagging	5.6	5.6922	0.0922	CHEMBL3622874
Bagging	5.55	5.1425	0.4075	CHEMBL1836392
Bagging	5.75	5.74584	0.00416	CHEMBL5416410
Bagging	5.4	5.2909	0.1091	CHEMBL1836359
Bagging	8.1	8.03508	0.0649167	CHEMBL5289711
Bagging	5.11	5.645	0.535	CHEMBL2070492
Bagging	5.82	5.54972	0.27028	CHEMBL3623435
Bagging	9.52	7.85463	1.66537	CHEMBL5278261
Bagging	4	4.2093	0.2093	CHEMBL3219022
Bagging	7.7	7.60615	0.0938533	CHEMBL3410052
Bagging	5.05	4.7761	0.2739	CHEMBL457313
Bagging	5.64	6.2657	0.6257	CHEMBL2070615
Bagging	4	4.09853	0.0985333	CHEMBL1836482
Bagging	5.46	5.3031	0.1569	CHEMBL1836393
Bagging	7.64	7.6122	0.0278	CHEMBL3797874
Bagging	5.6	5.55577	0.0442333	CHEMBL1836473
Ridge (Pace-like)	5.24	5.76462	0.524616	CHEMBL3219026
Ridge (Pace-like)	7.39	7.7167	0.3267	CHEMBL3613605
Ridge (Pace-like)	5.68	6.19825	0.518255	CHEMBL3623437
Ridge (Pace-like)	5.98	6.01847	0.0384704	CHEMBL2107823
Ridge (Pace-like)	5.5	5.16071	0.339289	CHEMBL1836386
Ridge (Pace-like)	7	6.79465	0.205349	CHEMBL3182065
Ridge (Pace-like)	7.1	6.89397	0.206026	CHEMBL3410024
Ridge (Pace-like)	4.45	4.6185	0.168497	CHEMBL5174511
Ridge (Pace-like)	4	3.9581	0.0419021	CHEMBL3219020
Ridge (Pace-like)	5.03	5.74889	0.718887	CHEMBL3410058
Ridge (Pace-like)	5.8	5.72354	0.0764579	CHEMBL3347683
Ridge (Pace-like)	4.3	4.39555	0.095549	CHEMBL3219030
Ridge (Pace-like)	4	3.47873	0.521267	CHEMBL1836474
Ridge (Pace-like)	7.68	7.48198	0.198019	CHEMBL3410050
Ridge (Pace-like)	5.5	5.76406	0.264058	CHEMBL5202859
Ridge (Pace-like)	7.43	6.647	0.782995	CHEMBL3410045
Ridge (Pace-like)	5.02	4.6782	0.341797	CHEMBL1836398
Ridge (Pace-like)	4	3.68119	0.318808	CHEMBL1269735
Ridge (Pace-like)	7.1	7.3505	0.250504	CHEMBL3410025
Ridge (Pace-like)	5	5.24383	0.243827	CHEMBL3410059
Ridge (Pace-like)	7.92	7.82417	0.0958284	CHEMBL3586447
Ridge (Pace-like)	7.58	7.43408	0.145921	CHEMBL3613623
Ridge (Pace-like)	7.11	7.27909	0.169091	CHEMBL3347661
Ridge (Pace-like)	5	4.9278	0.0721968	CHEMBL3185148
Ridge (Pace-like)	5.68	5.18849	0.491513	CHEMBL1836487
Ridge (Pace-like)	7.66	8.14649	0.486493	CHEMBL3797469
Ridge (Pace-like)	4	4.10352	0.103516	CHEMBL538197
Ridge (Pace-like)	4.39	4.54493	0.154929	CHEMBL3219010
Ridge (Pace-like)	4.25	3.98721	0.262793	CHEMBL568904
Ridge (Pace-like)	4.522	4.94918	0.427176	CHEMBL3623447
Ridge (Pace-like)	5.33	5.30423	0.0257736	CHEMBL590109
Ridge (Pace-like)	5.55	4.90216	0.647845	CHEMBL1483395
Ridge (Pace-like)	7.2	7.0962	0.103799	CHEMBL3116050
Ridge (Pace-like)	4.9	5.13215	0.232149	CHEMBL1581452
Ridge (Pace-like)	5.82	6.30097	0.480975	CHEMBL3410023
Ridge (Pace-like)	7.57	6.70957	0.86043	CHEMBL3410049
Ridge (Pace-like)	5.16	5.11927	0.0407252	CHEMBL1836358
Ridge (Pace-like)	4.52	4.4613	0.0587	CHEMBL3219009
Ridge (Pace-like)	7.26	7.54029	0.280289	CHEMBL3347658
Ridge (Pace-like)	5.21	5.51888	0.30888	CHEMBL3219027
Ridge (Pace-like)	5.98	5.78258	0.19742	CHEMBL2070503
Ridge (Pace-like)	4	4.94512	0.945121	CHEMBL1165229
Ridge (Pace-like)	7.19	7.27369	0.0836879	CHEMBL3613612
Ridge (Pace-like)	5.7	5.31807	0.38193	CHEMBL3219012
Ridge (Pace-like)	5.89	6.1486	0.258597	CHEMBL3219008
Ridge (Pace-like)	4	4.34997	0.349967	CHEMBL1836475
Ridge (Pace-like)	5.18	6.60062	1.42062	CHEMBL3623439
Ridge (Pace-like)	4.72	4.27908	0.440921	CHEMBL3623444
Ridge (Pace-like)	7.36	6.26059	1.09941	CHEMBL3347511
Ridge (Pace-like)	5.8	5.65323	0.146768	CHEMBL3219011
Ridge (Pace-like)	5.4	5.3217	0.0782977	CHEMBL1365821
Ridge (Pace-like)	5.37	5.11423	0.25577	CHEMBL1836394
Ridge (Pace-like)	7.19	7.2085	0.0185042	CHEMBL2070611
Ridge (Pace-like)	4.43	4.44387	0.0138679	CHEMBL207012
Ridge (Pace-like)	8.1	7.9565	0.143502	CHEMBL3410056
Ridge (Pace-like)	5	4.85469	0.145313	CHEMBL4438748
Ridge (Pace-like)	4	4.2782	0.278199	CHEMBL1836479
Ridge (Pace-like)	7.17	7.1273	0.0427036	CHEMBL5417444
Ridge (Pace-like)	5.74	5.69208	0.0479203	CHEMBL5180888
Ridge (Pace-like)	4.37	4.7472	0.377202	CHEMBL3219029
Ridge (Pace-like)	4	4.70102	0.701017	CHEMBL1165129
Ridge (Pace-like)	8.43	8.6894	0.259398	CHEMBL565452
Ridge (Pace-like)	7.64	7.33125	0.308754	CHEMBL3799326
Ridge (Pace-like)	4	5.0546	1.0546	CHEMBL3219015
Ridge (Pace-like)	4.04	4.02601	0.0139915	CHEMBL3219021
Ridge (Pace-like)	7.06	6.91589	0.144107	CHEMBL2070616
Ridge (Pace-like)	8.12	8.1662	0.0462041	CHEMBL3613609
Ridge (Pace-like)	7.21	7.09024	0.11976	CHEMBL1951346
Ridge (Pace-like)	4	3.71838	0.281616	CHEMBL1836483
Ridge (Pace-like)	4.36	4.56719	0.207187	CHEMBL3219013
Ridge (Pace-like)	5.75	4.99035	0.759652	CHEMBL1836485
Ridge (Pace-like)	7.3	7.12388	0.176122	CHEMBL3347507
Ridge (Pace-like)	5.85	6.02	0.170004	CHEMBL3623440
Ridge (Pace-like)	7.3	7.2465	0.0535023	CHEMBL3613608
Ridge (Pace-like)	5.75	5.65524	0.0947587	CHEMBL3355491
Ridge (Pace-like)	4	3.88628	0.113716	CHEMBL3219017
Ridge (Pace-like)	5	5.05004	0.0500431	CHEMBL3745885
Ridge (Pace-like)	5.96	6.36356	0.403562	CHEMBL3410057
Ridge (Pace-like)	7.3	7.34497	0.0449716	CHEMBL5209373
Ridge (Pace-like)	7.64	7.55174	0.0882588	CHEMBL2070614
Ridge (Pace-like)	4	4.34478	0.344781	CHEMBL1836484
Ridge (Pace-like)	7.72	7.20642	0.513584	CHEMBL3629278
Ridge (Pace-like)	7.42	6.29775	1.12225	CHEMBL2070497
Ridge (Pace-like)	5.04	5.29599	0.255987	CHEMBL1836389
Ridge (Pace-like)	7.43	7.51638	0.0863834	CHEMBL3613602
Ridge (Pace-like)	5	5.06722	0.067218	CHEMBL4303259
Ridge (Pace-like)	4.69	4.70698	0.016983	CHEMBL1836397
Ridge (Pace-like)	7.17	7.29787	0.127866	CHEMBL3410041
Ridge (Pace-like)	4.48	4.46903	0.0109732	CHEMBL211002
Ridge (Pace-like)	5.85	5.74705	0.102954	CHEMBL3347694
Ridge (Pace-like)	4	3.978	0.0220036	CHEMBL2153541
Ridge (Pace-like)	7.68	7.63094	0.0490581	CHEMBL570116
Ridge (Pace-like)	7.3	7.20552	0.0944783	CHEMBL3613606
Ridge (Pace-like)	5.28	5.44263	0.16263	CHEMBL1836472
Ridge (Pace-like)	4.47	4.7063	0.236301	CHEMBL3219018
Ridge (Pace-like)	9.3	8.10733	1.19267	CHEMBL570126
Ridge (Pace-like)	4.75	4.99833	0.248332	CHEMBL1836486
Ridge (Pace-like)	5.5	5.0492	0.450798	CHEMBL3355482
Ridge (Pace-like)	7.42	7.56866	0.148663	CHEMBL3613603
Ridge (Pace-like)	4.6	5.05893	0.458927	CHEMBL4779405
Ridge (Pace-like)	7.22	7.36142	0.141415	CHEMBL3410026
Ridge (Pace-like)	4	4.31056	0.310559	CHEMBL1836481
Ridge (Pace-like)	5.64	5.75688	0.116883	CHEMBL1836388
Ridge (Pace-like)	4.94	4.9973	0.0573035	CHEMBL3622871
Ridge (Pace-like)	7.07	7.22908	0.159077	CHEMBL3410039
Ridge (Pace-like)	7.75	7.36142	0.388585	CHEMBL3407526
Ridge (Pace-like)	7.5	6.94655	0.553449	CHEMBL2070618
Ridge (Pace-like)	7.91	7.87771	0.0322871	CHEMBL5436237
Ridge (Pace-like)	4.82	4.79362	0.0263768	CHEMBL3219023
Ridge (Pace-like)	5.26	5.48379	0.22379	CHEMBL3219025
Ridge (Pace-like)	4.37	4.37884	0.00884101	CHEMBL2153531
Ridge (Pace-like)	4	4.15592	0.155919	CHEMBL3219016
Ridge (Pace-like)	5.69	6.647	0.957005	CHEMBL3410036
Ridge (Pace-like)	5.42	5.64816	0.228165	CHEMBL3622867
Ridge (Pace-like)	5.35	6.62434	1.27434	CHEMBL3410034
Ridge (Pace-like)	7.7	7.54302	0.156979	CHEMBL3800259
Ridge (Pace-like)	7.75	7.43684	0.313159	CHEMBL2380834
Ridge (Pace-like)	5.4	5.3837	0.0162964	CHEMBL3219024
Ridge (Pace-like)	4	3.86685	0.133153	CHEMBL1836478
Ridge (Pace-like)	5	5.36957	0.369574	CHEMBL1951350
Ridge (Pace-like)	7.68	8.32432	0.644318	CHEMBL3410054
Ridge (Pace-like)	7.06	6.7746	0.285399	CHEMBL3347528
Ridge (Pace-like)	4	4.15981	0.159812	CHEMBL1836477
Ridge (Pace-like)	7.44	7.65429	0.214289	CHEMBL2380845
Ridge (Pace-like)	5.05	4.92095	0.129048	CHEMBL377085
Ridge (Pace-like)	7.07	7.22908	0.159077	CHEMBL3629280
Ridge (Pace-like)	7.64	7.5463	0.0936979	CHEMBL3613610
Ridge (Pace-like)	7.75	7.51638	0.233617	CHEMBL3613601
Ridge (Pace-like)	5	4.91217	0.08783	CHEMBL1951441
Ridge (Pace-like)	4.96	4.91925	0.0407501	CHEMBL1836387
Ridge (Pace-like)	5.66	5.57938	0.0806241	CHEMBL3622873
Ridge (Pace-like)	4.85	4.84864	0.00135638	CHEMBL3623434
Ridge (Pace-like)	7.6	7.29787	0.302134	CHEMBL3410042
Ridge (Pace-like)	7.51	7.18909	0.320908	CHEMBL3613614
Ridge (Pace-like)	5	5.04698	0.0469812	CHEMBL1951443
Ridge (Pace-like)	4.77	4.92723	0.157233	CHEMBL1836396
Ridge (Pace-like)	5.4	4.99035	0.409652	CHEMBL1836471
Ridge (Pace-like)	4	3.56334	0.436658	CHEMBL3217769
Ridge (Pace-like)	7.39	7.2465	0.143502	CHEMBL3613607
Ridge (Pace-like)	8.18	8.32579	0.145787	CHEMBL570820
Ridge (Pace-like)	7.7	7.99913	0.299135	CHEMBL3613621
Ridge (Pace-like)	7	6.8185	0.181503	CHEMBL3410047
Ridge (Pace-like)	4.43	4.62339	0.193393	CHEMBL578181
Ridge (Pace-like)	7.32	7.09256	0.227444	CHEMBL388978
Ridge (Pace-like)	8	7.568	0.432	CHEMBL3629276
Ridge (Pace-like)	4	4.62008	0.620077	CHEMBL1836476
Ridge (Pace-like)	4.9	5.48997	0.589969	CHEMBL2070502
Ridge (Pace-like)	7.24	7.4868	0.246796	CHEMBL3613604
Ridge (Pace-like)	7	7.22908	0.229077	CHEMBL3410038
Ridge (Pace-like)	7.26	6.95566	0.304342	CHEMBL3629279
Ridge (Pace-like)	5.6	5.86155	0.261553	CHEMBL3622874
Ridge (Pace-like)	5.55	4.99833	0.551668	CHEMBL1836392
Ridge (Pace-like)	5.75	5.89761	0.147614	CHEMBL5416410
Ridge (Pace-like)	5.4	5.40174	0.00173803	CHEMBL1836359
Ridge (Pace-like)	8.1	7.9565	0.143502	CHEMBL5289711
Ridge (Pace-like)	5.11	5.81906	0.709064	CHEMBL2070492
Ridge (Pace-like)	5.82	5.64816	0.171835	CHEMBL3623435
Ridge (Pace-like)	9.52	7.40813	2.11187	CHEMBL5278261
Ridge (Pace-like)	4	3.94119	0.0588086	CHEMBL3219022
Ridge (Pace-like)	7.7	7.48198	0.218019	CHEMBL3410052
Ridge (Pace-like)	5.05	4.6365	0.413495	CHEMBL457313
Ridge (Pace-like)	5.64	6.31314	0.673138	CHEMBL2070615
Ridge (Pace-like)	4	4.17655	0.176553	CHEMBL1836482
Ridge (Pace-like)	5.46	5.40805	0.0519506	CHEMBL1836393
Ridge (Pace-like)	7.64	7.33363	0.306367	CHEMBL3797874
Ridge (Pace-like)	5.6	5.1805	0.419497	CHEMBL1836473
PLS Regression	5.24	6.11828	0.87828	CHEMBL3219026
PLS Regression	7.39	7.56597	0.175969	CHEMBL3613605
PLS Regression	5.68	6.15365	0.473652	CHEMBL3623437
PLS Regression	5.98	6.06626	0.0862598	CHEMBL2107823
PLS Regression	5.5	5.02318	0.476823	CHEMBL1836386
PLS Regression	7	6.50287	0.497131	CHEMBL3182065
PLS Regression	7.1	7.17645	0.0764504	CHEMBL3410024
PLS Regression	4.45	5.01089	0.560889	CHEMBL5174511
PLS Regression	4	4.20956	0.209557	CHEMBL3219020
PLS Regression	5.03	5.97078	0.940775	CHEMBL3410058
PLS Regression	5.8	6.15605	0.356052	CHEMBL3347683
PLS Regression	4.3	4.83897	0.538975	CHEMBL3219030
PLS Regression	4	3.29504	0.704958	CHEMBL1836474
PLS Regression	7.68	7.04275	0.637249	CHEMBL3410050
PLS Regression	5.5	6.02005	0.520051	CHEMBL5202859
PLS Regression	7.43	6.67958	0.750425	CHEMBL3410045
PLS Regression	5.02	4.71694	0.303062	CHEMBL1836398
PLS Regression	4	3.55248	0.447524	CHEMBL1269735
PLS Regression	7.1	7.85268	0.752684	CHEMBL3410025
PLS Regression	5	5.7775	0.777499	CHEMBL3410059
PLS Regression	7.92	7.64759	0.272413	CHEMBL3586447
PLS Regression	7.58	7.62194	0.0419375	CHEMBL3613623
PLS Regression	7.11	7.32747	0.217472	CHEMBL3347661
PLS Regression	5	4.94308	0.0569217	CHEMBL3185148
PLS Regression	5.68	5.06823	0.611766	CHEMBL1836487
PLS Regression	7.66	8.04851	0.388509	CHEMBL3797469
PLS Regression	4	3.95535	0.044647	CHEMBL538197
PLS Regression	4.39	4.63739	0.247395	CHEMBL3219010
PLS Regression	4.25	3.55936	0.690643	CHEMBL568904
PLS Regression	4.522	5.1417	0.619697	CHEMBL3623447
PLS Regression	5.33	5.1172	0.212796	CHEMBL590109
PLS Regression	5.55	4.57492	0.975079	CHEMBL1483395
PLS Regression	7.2	7.07055	0.129446	CHEMBL3116050
PLS Regression	4.9	5.05986	0.159863	CHEMBL1581452
PLS Regression	5.82	6.20375	0.383751	CHEMBL3410023
PLS Regression	7.57	6.68536	0.884644	CHEMBL3410049
PLS Regression	5.16	4.53171	0.628292	CHEMBL1836358
PLS Regression	4.52	4.9557	0.4357	CHEMBL3219009
PLS Regression	7.26	7.30892	0.0489194	CHEMBL3347658
PLS Regression	5.21	5.85897	0.648971	CHEMBL3219027
PLS Regression	5.98	5.77538	0.204618	CHEMBL2070503
PLS Regression	4	4.80895	0.808946	CHEMBL1165229
PLS Regression	7.19	7.29281	0.102811	CHEMBL3613612
PLS Regression	5.7	4.8096	0.890395	CHEMBL3219012
PLS Regression	5.89	6.17107	0.281073	CHEMBL3219008
PLS Regression	4	4.52241	0.522413	CHEMBL1836475
PLS Regression	5.18	6.72781	1.54781	CHEMBL3623439
PLS Regression	4.72	4.57695	0.143049	CHEMBL3623444
PLS Regression	7.36	6.40832	0.951676	CHEMBL3347511
PLS Regression	5.8	5.66147	0.138529	CHEMBL3219011
PLS Regression	5.4	5.36866	0.0313359	CHEMBL1365821
PLS Regression	5.37	5.06692	0.303085	CHEMBL1836394
PLS Regression	7.19	7.26306	0.0730586	CHEMBL2070611
PLS Regression	4.43	4.23008	0.199921	CHEMBL207012
PLS Regression	8.1	8.01627	0.0837331	CHEMBL3410056
PLS Regression	5	4.95191	0.0480904	CHEMBL4438748
PLS Regression	4	4.50252	0.502521	CHEMBL1836479
PLS Regression	7.17	6.86156	0.308436	CHEMBL5417444
PLS Regression	5.74	5.68846	0.0515429	CHEMBL5180888
PLS Regression	4.37	4.41779	0.0477935	CHEMBL3219029
PLS Regression	4	4.59668	0.596676	CHEMBL1165129
PLS Regression	8.43	8.253	0.177	CHEMBL565452
PLS Regression	7.64	7.20799	0.432014	CHEMBL3799326
PLS Regression	4	5.04816	1.04816	CHEMBL3219015
PLS Regression	4.04	4.23222	0.192221	CHEMBL3219021
PLS Regression	7.06	7.01901	0.0409911	CHEMBL2070616
PLS Regression	8.12	8.06972	0.0502802	CHEMBL3613609
PLS Regression	7.21	7.33341	0.12341	CHEMBL1951346
PLS Regression	4	3.9021	0.0979008	CHEMBL1836483
PLS Regression	4.36	4.89172	0.531717	CHEMBL3219013
PLS Regression	5.75	4.83426	0.915745	CHEMBL1836485
PLS Regression	7.3	7.1366	0.163395	CHEMBL3347507
PLS Regression	5.85	6.08285	0.232849	CHEMBL3623440
PLS Regression	7.3	7.30743	0.0074279	CHEMBL3613608
PLS Regression	5.75	5.6668	0.0832006	CHEMBL3355491
PLS Regression	4	3.73786	0.262144	CHEMBL3219017
PLS Regression	5	4.90698	0.0930203	CHEMBL3745885
PLS Regression	5.96	6.65762	0.69762	CHEMBL3410057
PLS Regression	7.3	7.27684	0.0231573	CHEMBL5209373
PLS Regression	7.64	7.2777	0.362296	CHEMBL2070614
PLS Regression	4	4.25407	0.254071	CHEMBL1836484
PLS Regression	7.72	7.10026	0.619739	CHEMBL3629278
PLS Regression	7.42	6.03669	1.38331	CHEMBL2070497
PLS Regression	5.04	5.50478	0.464783	CHEMBL1836389
PLS Regression	7.43	7.72195	0.291953	CHEMBL3613602
PLS Regression	5	4.79598	0.204024	CHEMBL4303259
PLS Regression	4.69	5.38068	0.690683	CHEMBL1836397
PLS Regression	7.17	6.98554	0.184463	CHEMBL3410041
PLS Regression	4.48	4.53912	0.0591176	CHEMBL211002
PLS Regression	5.85	5.57642	0.273577	CHEMBL3347694
PLS Regression	4	4.13566	0.135661	CHEMBL2153541
PLS Regression	7.68	7.70195	0.0219542	CHEMBL570116
PLS Regression	7.3	7.35514	0.055139	CHEMBL3613606
PLS Regression	5.28	5.58313	0.303133	CHEMBL1836472
PLS Regression	4.47	4.55885	0.0888541	CHEMBL3219018
PLS Regression	9.3	7.80372	1.49628	CHEMBL570126
PLS Regression	4.75	4.6465	0.103503	CHEMBL1836486
PLS Regression	5.5	5.19474	0.305263	CHEMBL3355482
PLS Regression	7.42	7.69789	0.277892	CHEMBL3613603
PLS Regression	4.6	4.90012	0.300123	CHEMBL4779405
PLS Regression	7.22	7.56287	0.342866	CHEMBL3410026
PLS Regression	4	4.23798	0.237978	CHEMBL1836481
PLS Regression	5.64	5.54399	0.0960145	CHEMBL1836388
PLS Regression	4.94	5.31857	0.378566	CHEMBL3622871
PLS Regression	7.07	7.12885	0.0588533	CHEMBL3410039
PLS Regression	7.75	7.56287	0.187134	CHEMBL3407526
PLS Regression	7.5	6.59459	0.905406	CHEMBL2070618
PLS Regression	7.91	7.87154	0.0384617	CHEMBL5436237
PLS Regression	4.82	4.54399	0.276014	CHEMBL3219023
PLS Regression	5.26	6.12167	0.861669	CHEMBL3219025
PLS Regression	4.37	4.28098	0.0890204	CHEMBL2153531
PLS Regression	4	4.11671	0.116707	CHEMBL3219016
PLS Regression	5.69	6.67958	0.989575	CHEMBL3410036
PLS Regression	5.42	5.62453	0.204528	CHEMBL3622867
PLS Regression	5.35	6.65098	1.30098	CHEMBL3410034
PLS Regression	7.7	7.43764	0.262355	CHEMBL3800259
PLS Regression	7.75	7.45069	0.299309	CHEMBL2380834
PLS Regression	5.4	5.89571	0.495709	CHEMBL3219024
PLS Regression	4	4.18403	0.18403	CHEMBL1836478
PLS Regression	5	5.25821	0.258212	CHEMBL1951350
PLS Regression	7.68	8.0113	0.331302	CHEMBL3410054
PLS Regression	7.06	7.05983	0.000165579	CHEMBL3347528
PLS Regression	4	4.10068	0.100676	CHEMBL1836477
PLS Regression	7.44	7.31425	0.125749	CHEMBL2380845
PLS Regression	5.05	4.41541	0.634594	CHEMBL377085
PLS Regression	7.07	7.12885	0.0588533	CHEMBL3629280
PLS Regression	7.64	7.13756	0.502443	CHEMBL3613610
PLS Regression	7.75	7.72195	0.0280467	CHEMBL3613601
PLS Regression	5	4.53885	0.461151	CHEMBL1951441
PLS Regression	4.96	5.10985	0.14985	CHEMBL1836387
PLS Regression	5.66	5.76784	0.107844	CHEMBL3622873
PLS Regression	4.85	5.31169	0.46169	CHEMBL3623434
PLS Regression	7.6	6.98554	0.614463	CHEMBL3410042
PLS Regression	7.51	7.03384	0.47616	CHEMBL3613614
PLS Regression	5	5.52478	0.524782	CHEMBL1951443
PLS Regression	4.77	4.92209	0.152092	CHEMBL1836396
PLS Regression	5.4	4.83426	0.565745	CHEMBL1836471
PLS Regression	4	4.05408	0.0540776	CHEMBL3217769
PLS Regression	7.39	7.30743	0.0825721	CHEMBL3613607
PLS Regression	8.18	7.96868	0.211321	CHEMBL570820
PLS Regression	7.7	7.59871	0.101286	CHEMBL3613621
PLS Regression	7	7.06625	0.0662474	CHEMBL3410047
PLS Regression	4.43	4.56473	0.13473	CHEMBL578181
PLS Regression	7.32	7.2255	0.0945049	CHEMBL388978
PLS Regression	8	7.39791	0.602085	CHEMBL3629276
PLS Regression	4	4.6618	0.661795	CHEMBL1836476
PLS Regression	4.9	5.53133	0.631332	CHEMBL2070502
PLS Regression	7.24	8.05653	0.816529	CHEMBL3613604
PLS Regression	7	7.12885	0.128853	CHEMBL3410038
PLS Regression	7.26	6.92812	0.331881	CHEMBL3629279
PLS Regression	5.6	5.96568	0.36568	CHEMBL3622874
PLS Regression	5.55	4.6465	0.903503	CHEMBL1836392
PLS Regression	5.75	6.12654	0.376542	CHEMBL5416410
PLS Regression	5.4	5.54315	0.143146	CHEMBL1836359
PLS Regression	8.1	8.01627	0.0837331	CHEMBL5289711
PLS Regression	5.11	6.10961	0.999606	CHEMBL2070492
PLS Regression	5.82	5.62453	0.195472	CHEMBL3623435
PLS Regression	9.52	6.85289	2.66711	CHEMBL5278261
PLS Regression	4	3.77089	0.229112	CHEMBL3219022
PLS Regression	7.7	7.04275	0.657249	CHEMBL3410052
PLS Regression	5.05	4.07912	0.970877	CHEMBL457313
PLS Regression	5.64	6.78473	1.14473	CHEMBL2070615
PLS Regression	4	4.01208	0.0120836	CHEMBL1836482
PLS Regression	5.46	5.28438	0.175615	CHEMBL1836393
PLS Regression	7.64	7.1508	0.489199	CHEMBL3797874
PLS Regression	5.6	5.25599	0.344008	CHEMBL1836473
Gaussian Process	5.24	5.24	4.60634e-10	CHEMBL3219026
Gaussian Process	7.39	7.39	7.38999e-10	CHEMBL3613605
Gaussian Process	5.68	5.68	5.67233e-10	CHEMBL3623437
Gaussian Process	5.98	5.98	5.98e-10	CHEMBL2107823
Gaussian Process	5.5	5.5	5.49999e-10	CHEMBL1836386
Gaussian Process	7	7	7e-10	CHEMBL3182065
Gaussian Process	7.1	7.1	6.49607e-10	CHEMBL3410024
Gaussian Process	4.45	4.45	4.45e-10	CHEMBL5174511
Gaussian Process	4	4	4e-10	CHEMBL3219020
Gaussian Process	5.03	5.03	4.97024e-10	CHEMBL3410058
Gaussian Process	5.8	5.8	5.8e-10	CHEMBL3347683
Gaussian Process	4.3	4.3	4.29998e-10	CHEMBL3219030
Gaussian Process	4	4	3.99954e-10	CHEMBL1836474
Gaussian Process	7.68	7.69	0.00999998	CHEMBL3410050
Gaussian Process	5.5	5.5	5.49999e-10	CHEMBL5202859
Gaussian Process	7.43	6.56	0.869999	CHEMBL3410045
Gaussian Process	5.02	5.02	5.02e-10	CHEMBL1836398
Gaussian Process	4	4	4e-10	CHEMBL1269735
Gaussian Process	7.1	7.1	6.49369e-10	CHEMBL3410025
Gaussian Process	5	5	4.96049e-10	CHEMBL3410059
Gaussian Process	7.92	7.92	7.91999e-10	CHEMBL3586447
Gaussian Process	7.58	7.58	7.58e-10	CHEMBL3613623
Gaussian Process	7.11	7.11	7.04753e-10	CHEMBL3347661
Gaussian Process	5	5	5e-10	CHEMBL3185148
Gaussian Process	5.68	5.68	5.05453e-10	CHEMBL1836487
Gaussian Process	7.66	7.66	7.65999e-10	CHEMBL3797469
Gaussian Process	4	4	4e-10	CHEMBL538197
Gaussian Process	4.39	4.39	4.39e-10	CHEMBL3219010
Gaussian Process	4.25	4.25	4.2491e-10	CHEMBL568904
Gaussian Process	4.522	4.522	4.52199e-10	CHEMBL3623447
Gaussian Process	5.33	5.33	5.32999e-10	CHEMBL590109
Gaussian Process	5.55	5.55	5.55e-10	CHEMBL1483395
Gaussian Process	7.2	7.2	7.2e-10	CHEMBL3116050
Gaussian Process	4.9	4.9	4.89514e-10	CHEMBL1581452
Gaussian Process	5.82	5.82	5.82001e-10	CHEMBL3410023
Gaussian Process	7.57	7.57	7.52025e-10	CHEMBL3410049
Gaussian Process	5.16	5.16	5.16001e-10	CHEMBL1836358
Gaussian Process	4.52	4.52	4.52e-10	CHEMBL3219009
Gaussian Process	7.26	7.26	7.25995e-10	CHEMBL3347658
Gaussian Process	5.21	5.21	5.17188e-10	CHEMBL3219027
Gaussian Process	5.98	5.98	5.97746e-10	CHEMBL2070503
Gaussian Process	4	4	4e-10	CHEMBL1165229
Gaussian Process	7.19	7.19	7.18436e-10	CHEMBL3613612
Gaussian Process	5.7	5.7	5.7e-10	CHEMBL3219012
Gaussian Process	5.89	5.89	5.89001e-10	CHEMBL3219008
Gaussian Process	4	4	3.97046e-10	CHEMBL1836475
Gaussian Process	5.18	5.18	5.0463e-10	CHEMBL3623439
Gaussian Process	4.72	4.72	4.71998e-10	CHEMBL3623444
Gaussian Process	7.36	7.36	7.35995e-10	CHEMBL3347511
Gaussian Process	5.8	5.8	5.80001e-10	CHEMBL3219011
Gaussian Process	5.4	5.4	5.4e-10	CHEMBL1365821
Gaussian Process	5.37	5.37	5.36558e-10	CHEMBL1836394
Gaussian Process	7.19	7.19	7.18634e-10	CHEMBL2070611
Gaussian Process	4.43	4.43	4.41947e-10	CHEMBL207012
Gaussian Process	8.1	8.1	4.05e-10	CHEMBL3410056
Gaussian Process	5	5	5e-10	CHEMBL4438748
Gaussian Process	4	4	4e-10	CHEMBL1836479
Gaussian Process	7.17	7.17	7.17e-10	CHEMBL5417444
Gaussian Process	5.74	5.74	5.74e-10	CHEMBL5180888
Gaussian Process	4.37	4.37	4.36866e-10	CHEMBL3219029
Gaussian Process	4	4	5.93915e-09	CHEMBL1165129
Gaussian Process	8.43	8.43	8.42256e-10	CHEMBL565452
Gaussian Process	7.64	7.64	7.63208e-10	CHEMBL3799326
Gaussian Process	4	4	3.9879e-10	CHEMBL3219015
Gaussian Process	4.04	4.04	4.04e-10	CHEMBL3219021
Gaussian Process	7.06	7.06	7.05624e-10	CHEMBL2070616
Gaussian Process	8.12	8.12	8.34115e-10	CHEMBL3613609
Gaussian Process	7.21	7.21	7.21193e-10	CHEMBL1951346
Gaussian Process	4	4	4e-10	CHEMBL1836483
Gaussian Process	4.36	4.36	4.36e-10	CHEMBL3219013
Gaussian Process	5.75	5.575	0.175001	CHEMBL1836485
Gaussian Process	7.3	7.3	7.29997e-10	CHEMBL3347507
Gaussian Process	5.85	5.85	5.85e-10	CHEMBL3623440
Gaussian Process	7.3	7.345	0.045	CHEMBL3613608
Gaussian Process	5.75	5.75	5.74111e-10	CHEMBL3355491
Gaussian Process	4	4	4e-10	CHEMBL3219017
Gaussian Process	5	5	5e-10	CHEMBL3745885
Gaussian Process	5.96	5.96	5.91394e-10	CHEMBL3410057
Gaussian Process	7.3	7.3	7.29999e-10	CHEMBL5209373
Gaussian Process	7.64	7.64	7.06027e-10	CHEMBL2070614
Gaussian Process	4	4	4.0003e-10	CHEMBL1836484
Gaussian Process	7.72	7.72	7.71572e-10	CHEMBL3629278
Gaussian Process	7.42	7.42	7.42e-10	CHEMBL2070497
Gaussian Process	5.04	5.04	5.04e-10	CHEMBL1836389
Gaussian Process	7.43	7.59	0.16	CHEMBL3613602
Gaussian Process	5	5	5e-10	CHEMBL4303259
Gaussian Process	4.69	4.69	4.69e-10	CHEMBL1836397
Gaussian Process	7.17	7.385	0.215	CHEMBL3410041
Gaussian Process	4.48	4.48	4.48001e-10	CHEMBL211002
Gaussian Process	5.85	5.85	5.85e-10	CHEMBL3347694
Gaussian Process	4	4	4e-10	CHEMBL2153541
Gaussian Process	7.68	7.68	7.68001e-10	CHEMBL570116
Gaussian Process	7.3	7.3	1.19209e-08	CHEMBL3613606
Gaussian Process	5.28	5.28	4.90891e-10	CHEMBL1836472
Gaussian Process	4.47	4.47	4.46999e-10	CHEMBL3219018
Gaussian Process	9.3	9.3	9.2933e-10	CHEMBL570126
Gaussian Process	4.75	5.15	0.4	CHEMBL1836486
Gaussian Process	5.5	5.5	5.4907e-10	CHEMBL3355482
Gaussian Process	7.42	7.42	7.42e-10	CHEMBL3613603
Gaussian Process	4.6	4.6	4.6e-10	CHEMBL4779405
Gaussian Process	7.22	7.485	0.265	CHEMBL3410026
Gaussian Process	4	4	2.63111e-09	CHEMBL1836481
Gaussian Process	5.64	5.64	5.64e-10	CHEMBL1836388
Gaussian Process	4.94	4.94	4.93547e-10	CHEMBL3622871
Gaussian Process	7.07	7.04667	0.0233333	CHEMBL3410039
Gaussian Process	7.75	7.485	0.265	CHEMBL3407526
Gaussian Process	7.5	7.5	7.49999e-10	CHEMBL2070618
Gaussian Process	7.91	7.91	7.90999e-10	CHEMBL5436237
Gaussian Process	4.82	4.82	4.82e-10	CHEMBL3219023
Gaussian Process	5.26	5.26	4.66722e-10	CHEMBL3219025
Gaussian Process	4.37	4.37	4.37e-10	CHEMBL2153531
Gaussian Process	4	4	4e-10	CHEMBL3219016
Gaussian Process	5.69	6.56	0.870001	CHEMBL3410036
Gaussian Process	5.42	5.62	0.2	CHEMBL3622867
Gaussian Process	5.35	5.35	5.34384e-10	CHEMBL3410034
Gaussian Process	7.7	7.7	6.79063e-10	CHEMBL3800259
Gaussian Process	7.75	7.75	7.7492e-10	CHEMBL2380834
Gaussian Process	5.4	5.4	5.4e-10	CHEMBL3219024
Gaussian Process	4	4	4e-10	CHEMBL1836478
Gaussian Process	5	5	5e-10	CHEMBL1951350
Gaussian Process	7.68	7.68	7.68009e-10	CHEMBL3410054
Gaussian Process	7.06	7.06	6.99708e-10	CHEMBL3347528
Gaussian Process	4	4	3.99949e-10	CHEMBL1836477
Gaussian Process	7.44	7.44	7.43915e-10	CHEMBL2380845
Gaussian Process	5.05	5.05	5.04921e-10	CHEMBL377085
Gaussian Process	7.07	7.04667	0.0233333	CHEMBL3629280
Gaussian Process	7.64	7.64	7.63193e-10	CHEMBL3613610
Gaussian Process	7.75	7.59	0.16	CHEMBL3613601
Gaussian Process	5	5	5e-10	CHEMBL1951441
Gaussian Process	4.96	4.96	4.50529e-10	CHEMBL1836387
Gaussian Process	5.66	5.66	5.65606e-10	CHEMBL3622873
Gaussian Process	4.85	4.85	2.38419e-08	CHEMBL3623434
Gaussian Process	7.6	7.385	0.215	CHEMBL3410042
Gaussian Process	7.51	7.51	1.15484e-09	CHEMBL3613614
Gaussian Process	5	5	5e-10	CHEMBL1951443
Gaussian Process	4.77	4.77	4.29788e-10	CHEMBL1836396
Gaussian Process	5.4	5.575	0.174999	CHEMBL1836471
Gaussian Process	4	4	3.99941e-10	CHEMBL3217769
Gaussian Process	7.39	7.345	0.045	CHEMBL3613607
Gaussian Process	8.18	8.18	8.18e-10	CHEMBL570820
Gaussian Process	7.7	7.7	7.69984e-10	CHEMBL3613621
Gaussian Process	7	7	7e-10	CHEMBL3410047
Gaussian Process	4.43	4.43	4.43e-10	CHEMBL578181
Gaussian Process	7.32	7.32	7.31999e-10	CHEMBL388978
Gaussian Process	8	8	8e-10	CHEMBL3629276
Gaussian Process	4	4	3.9705e-10	CHEMBL1836476
Gaussian Process	4.9	4.9	4.89689e-10	CHEMBL2070502
Gaussian Process	7.24	7.24	7.24e-10	CHEMBL3613604
Gaussian Process	7	7.04667	0.0466667	CHEMBL3410038
Gaussian Process	7.26	7.26	7.25997e-10	CHEMBL3629279
Gaussian Process	5.6	5.6	5.6e-10	CHEMBL3622874
Gaussian Process	5.55	5.15	0.4	CHEMBL1836392
Gaussian Process	5.75	5.75	5.75e-10	CHEMBL5416410
Gaussian Process	5.4	5.4	5.39999e-10	CHEMBL1836359
Gaussian Process	8.1	8.1	4.05e-10	CHEMBL5289711
Gaussian Process	5.11	5.11	5.10999e-10	CHEMBL2070492
Gaussian Process	5.82	5.62	0.2	CHEMBL3623435
Gaussian Process	9.52	9.52	9.44858e-10	CHEMBL5278261
Gaussian Process	4	4	4e-10	CHEMBL3219022
Gaussian Process	7.7	7.69	0.01	CHEMBL3410052
Gaussian Process	5.05	5.05	5.04886e-10	CHEMBL457313
Gaussian Process	5.64	5.64	4.78454e-10	CHEMBL2070615
Gaussian Process	4	4	4.00001e-10	CHEMBL1836482
Gaussian Process	5.46	5.46	5.45564e-10	CHEMBL1836393
Gaussian Process	7.64	7.64	6.71331e-10	CHEMBL3797874
Gaussian Process	5.6	5.6	4.7805e-10	CHEMBL1836473

## Sheet: Table S10
MACCS												MACCS
TRAIN												TEST
Model	Actual_pIC50	Predicted_pIC50	Absolute_Error	molecule_chembl_id	canonical_smiles							Model	Actual_pIC50	Predicted_pIC50	Absolute_Error	molecule_chembl_id	canonical_smiles
Random Forest	5.24	5.32396	0.0839625	CHEMBL3219026	Nc1ncnc2c1sc1ccc(-c3ccccc3)cc12							Random Forest	4	4.37043	0.370431	CHEMBL3219014	CNC(=O)c1sc2ncccc2c1N
Random Forest	7.39	7.55177	0.161766	CHEMBL3613605	COC(=O)c1ccc(NC(=O)C2(CN(C)C)CCN(c3ncnc4[nH]cc(C)c34)CC2)cc1							Random Forest	7.8	7.37199	0.428013	CHEMBL3613598	COC(=O)c1cccc(NC(=O)C2(CN)CCN(c3ncnc4[nH]cc(C)c34)CC2)c1
Random Forest	5.68	5.48897	0.191026	CHEMBL3623437	C[C@@H](Nc1ncc(-c2ccncc2-c2ccccc2Cl)s1)c1ccccc1							Random Forest	7.72	7.48354	0.236456	CHEMBL3613599	Cc1c[nH]c2ncnc(N3CCC(CN(C)C)(C(=O)Nc4cccc(OC(=O)N(C)C)c4)CC3)c12
Random Forest	5.98	6.38926	0.409259	CHEMBL2107823	Cc1cc(Nc2cc(CN3CCOCC3)c3nc(C)c(Cc4ccc(Cl)cc4F)n3n2)n[nH]1							Random Forest	5.7	6.51359	0.813593	CHEMBL3623443	COc1ccc(-c2cnccc2-c2cnc(NC(=O)C(C)C)s2)c(C(F)(F)F)c1
Random Forest	5.5	5.70223	0.202231	CHEMBL1836386	COc1ccc(-c2sc3ncnc(N)c3c2C)cc1OC							Random Forest	4	4.19425	0.194249	CHEMBL575039	CSc1nc(N)c2c3c(sc2n1)CCCC3
Random Forest	7	6.45771	0.542293	CHEMBL3182065	O=C(Nc1ncc(-c2cc(C(F)F)nn2-c2c(Cl)cccc2Cl)s1)C1CC1							Random Forest	5.39	6.33689	0.946893	CHEMBL3347513	Nc1ncnc2c1sc1cc(-c3cccc(C(=O)NCCc4cccnc4)c3)ccc12
Random Forest	7.1	6.8503	0.249698	CHEMBL3410024	Cc1cc2c(-c3ccc(NC(=O)Nc4cccc(C(=O)NC(C)C)c4)cc3)ncnc2[nH]1							Random Forest	5.15	5.32404	0.174043	CHEMBL1269082	NC(=O)c1sc2nc(-c3cccnc3)ccc2c1N
Random Forest	4.45	4.90326	0.453262	CHEMBL5174511	O=C1NCC(Cn2cc(CN(Cc3ccccc3)C(=O)c3ccc(S(=O)(=O)Nc4ccccc4)cc3)nn2)O1							Random Forest	7.19	5.16793	2.02207	CHEMBL5206269	C#CCN(Cc1ccccc1)C(=O)c1ccc(S(=O)(=O)Nc2ccccc2)cc1
Random Forest	4	4.28154	0.281536	CHEMBL3219020	NC(=O)c1sc2ccccc2c1O							Random Forest	7.66	7.55019	0.109806	CHEMBL3613624	Cc1[nH]c2ncnc(N3CCC(CN(C)C)(C(=O)Nc4cccc(OC(=O)N(C)C)c4)CC3)c2c1C
Random Forest	5.03	5.79594	0.765943	CHEMBL3410058	COc1ccc(NC(=O)N(CCN2CCCC2)c2ccc(-c3ncnc4[nH]cc(C)c34)cc2)cc1							Random Forest	7.52	7.15086	0.369137	CHEMBL2070619	COc1cc(Cl)c(-c2cc(-c3cnc(NC(C)=O)s3)nc(-c3cnccn3)n2)c(Cl)c1
Random Forest	5.8	6.31443	0.514433	CHEMBL3347683	CN1CCN(C(=O)Nc2cccc(-c3ccc4c(c3)sc3c(N)ncnc34)c2)CC1							Random Forest	7.18	7.09763	0.0823741	CHEMBL2070613	CCC(CC)Oc1cc(C)c(-c2cc(-c3cnc(NC(=O)NC)s3)nc(-c3cnccn3)n2)c(C)c1
Random Forest	4.3	4.72326	0.423262	CHEMBL3219030	Nc1nc(-c2ccccc2)nc2c1sc1ncccc12							Random Forest	5.07	5.32565	0.255646	CHEMBL1836390	Nc1ncnc2sc3c(c12)CCC(C(=O)N1CCOCC1)C3
Random Forest	4	4.41833	0.418331	CHEMBL1836474	Cc1nc(N)c2c3c(sc2n1)CCCC3							Random Forest	7.64	7.55177	0.0882342	CHEMBL3613622	COC(=O)c1cccc(NC(=O)C2(CN(C)C)CCN(c3ncnc4[nH]c(C)cc34)CC2)c1
Random Forest	7.68	7.50422	0.17578	CHEMBL3410050	Cc1c[nH]c2ncnc(-c3ccc(NC(=O)N(CCN)c4ccc(Cl)cc4)cc3)c12							Random Forest	7.46	6.26111	1.19889	CHEMBL3410032	COc1ccc(NC(=O)Nc2ccc(-c3ncnc4[nH]cc(C)c34)cc2)cc1
Random Forest	5.5	6.02519	0.525192	CHEMBL5202859	CN1C(=O)[C@@H](N2CCc3c(nn(Cc4ccccc4)c3C(N)=O)C2=O)COc2cc(Cl)ccc21							Random Forest	7.72	7.94164	0.221644	CHEMBL3410055	Cc1[nH]c2ncnc(-c3ccc(NC(=O)N(CCN(C)C)c4ccc(Cl)cc4)c(F)c3)c2c1C
Random Forest	7.43	6.87798	0.552025	CHEMBL3410045	Cc1ccc(N(CCO)C(=O)Nc2ccc(-c3ncnc4[nH]cc(C)c34)cc2)cc1							Random Forest	4	4.6607	0.660702	CHEMBL1271896	c1ccc(CCNc2ncnc3sc4c(c23)CCCC4)cc1
Random Forest	5.02	5.04377	0.0237686	CHEMBL1836398	Nc1ncnc2sc3c(c12)CCC(C(=O)NCc1ccccc1)C3							Random Forest	4.69	4.49103	0.19897	CHEMBL1836395	Nc1ncnc2sc3c(c12)CCC(c1ccccc1)C3
Random Forest	4	4.43247	0.432469	CHEMBL1269735	OCCNc1ncnc2sc3c(c12)CCCC3							Random Forest	7.68	7.31939	0.360609	CHEMBL3410053	Cc1[nH]c2ncnc(-c3ccc(NC(=O)N(CCO)c4ccc(Cl)cc4)c(F)c3)c2c1C
Random Forest	7.1	7.07098	0.0290172	CHEMBL3410025	Cc1[nH]c2ncnc(-c3ccc(NC(=O)Nc4cccc(C(=O)NC(C)C)c4)cc3)c2c1C							Random Forest	5.52	5.32404	0.195957	CHEMBL1571017	NC(=O)c1sc2nc(-c3ccccc3)ccc2c1N
Random Forest	5	5.79594	0.795943	CHEMBL3410059	COc1ccc(NC(=O)N(CCN2CCCCC2)c2ccc(-c3ncnc4[nH]cc(C)c34)cc2)cc1							Random Forest	7.75	7.33407	0.415932	CHEMBL3798142	CN(C)C(=O)Oc1cccc(NC(=O)C2(N(C)C)CCN(c3ncnc4[nH]c5c(c34)CCCC5)CC2)c1
Random Forest	7.92	6.94415	0.975851	CHEMBL3586447	Cc1cc2cn[nH]c2cc1-c1cccc2c(N)c(C(N)=O)nnc12							Random Forest	7.24	7.22507	0.0149297	CHEMBL3410040	Cc1c[nH]c2ncnc(-c3ccc(NC(=O)N(CCO)c4ccccc4Cl)cc3)c12
Random Forest	7.58	7.60119	0.0211897	CHEMBL3613623	COC(=O)c1cccc(NC(=O)C2(CN(C)C)CCN(c3ncnc4[nH]c(C)c(C)c34)CC2)c1							Random Forest	5.62	6.39346	0.773463	CHEMBL3347669	Nc1ncnc2c1sc1cc(-c3cccc(NC(=O)N4CCCC4)c3)ccc12
Random Forest	7.11	7.12571	0.015705	CHEMBL3347661	CC(C)NC(=O)Nc1cccc(-c2ccc3c(c2)sc2c(N)ncnc23)c1							Random Forest	4	4.49103	0.49103	CHEMBL1556240	Nc1nc(-c2ccccc2)nc2sc3c(c12)CCCC3
Random Forest	5	5.70765	0.707646	CHEMBL3185148	Nc1nc(NCCNc2ncc(-n3ccnc3)c(-c3ccc(Cl)cc3Cl)n2)ccc1[N+](=O)[O-]							Random Forest	7.6	7.55177	0.0482342	CHEMBL3613620	COC(=O)c1cccc(NC(=O)C2(CN(C)C)CCN(c3ncnc4[nH]cc(C#N)c34)CC2)c1
Random Forest	5.68	5.25776	0.422237	CHEMBL1836487	CC1(C)CCc2sc3ncnc(N)c3c21							Random Forest	4	4.63963	0.639634	CHEMBL1836480	CSc1nc(N)c2c3c(sc2n1)CCCCC3
Random Forest	7.66	7.50749	0.152514	CHEMBL3797469	CN(C)C(=O)Oc1cccc(NC(=O)C2(N)CCN(c3ncnc4[nH]c5c(c34)CCCC5)CC2)c1							Random Forest	4.96	4.45195	0.508048	CHEMBL3218815	Cc1ccnc2sc(C(N)=O)c(N)c12
Random Forest	4	4.53318	0.533185	CHEMBL538197	NC(=O)c1cc2ccccc2s1							Random Forest	7.12	6.19467	0.925332	CHEMBL3410031	COc1cccc(NC(=O)Nc2ccc(-c3ncnc4[nH]cc(C)c34)cc2)c1
Random Forest	4.39	5.06097	0.670973	CHEMBL3219010	Cc1ccc(-c2cc(C(F)(F)F)c3c(N)c(C(N)=O)sc3n2)o1							Random Forest	7.36	6.76075	0.59925	CHEMBL4063500	CN(C)C(=O)c1cc2cnc(Nc3ccc(NC(=O)CCCCCCC(=O)NO)cc3)nc2n1C1CCCC1
Random Forest	4.25	4.45195	0.201952	CHEMBL568904	Cc1ccc2c(N)c(C(N)=O)sc2n1							Random Forest	5.48	5.26247	0.217532	CHEMBL3622872	CCCNc1ncc(-c2ccncc2-c2ccccc2C(C)C)s1
Random Forest	4.522	5.03085	0.508855	CHEMBL3623447	CCCNc1ncc(-c2ncccc2-c2ccccc2Cl)s1							Random Forest	5.04	5.48897	0.448974	CHEMBL3623436	C[C@H](Nc1ncc(-c2ccncc2-c2ccccc2Cl)s1)c1ccccc1
Random Forest	5.33	5.68873	0.358733	CHEMBL590109	NCCn1cc(-c2cc(-c3cc4ccccc4s3)c3[nH]ncc3c2)c2nc(N)ncc21							Random Forest	8.1	6.21124	1.88876	CHEMBL5275515	COc1ccc(-c2cnccc2-c2cnc(C(=O)C(C)C)s2)c(C(F)(F)F)c1
Random Forest	5.55	5.3732	0.1768	CHEMBL1483395	NC(=O)c1sc2nc(-c3ccccc3)c3c(c2c1N)CCCC3							Random Forest	7.57	7.55177	0.0182342	CHEMBL3613600	COC(=O)c1cccc(NC(=O)C2(CN(C)C)CCN(c3ncnc4[nH]cc(C)c34)CC2)c1
Random Forest	7.2	6.5839	0.616099	CHEMBL3116050	C[C@H](Nc1nc(Nc2cn(C)cn2)c2cc[nH]c2n1)c1ncc(F)cn1							Random Forest	7.28	6.74233	0.537674	CHEMBL3410048	COc1ccc(N(CCO)C(=O)Nc2ccc(-c3ncnc4[nH]cc(C)c34)cc2)cc1
Random Forest	4.9	5.16667	0.266669	CHEMBL1581452	CC1(C)Cc2c(sc3ncnc(N)c23)CO1							Random Forest	5.51	5.48031	0.029691	CHEMBL3623433	CCCN(C)c1ncc(-c2ccncc2-c2ccccc2Cl)s1
Random Forest	5.82	6.3759	0.555896	CHEMBL3410023	CC(C)NC(=O)c1cccc(NC(=O)Nc2ccc(-c3ncnc4[nH]cnc34)cc2)c1							Random Forest	5.36	4.51855	0.841449	CHEMBL1488435	Cc1sc2ncnc(N)c2c1C
Random Forest	7.57	6.93587	0.63413	CHEMBL3410049	COc1ccc(N(CCN)C(=O)Nc2ccc(-c3ncnc4[nH]cc(C)c34)cc2)cc1							Random Forest	5.57	4.7974	0.772603	CHEMBL1836488	CC1CCCc2sc3ncnc(N)c3c21
Random Forest	5.16	4.85311	0.30689	CHEMBL1836358	Nc1ncnc2c1sc1ccccc12							Random Forest	7.96	7.40139	0.558607	CHEMBL3629277	Cc1ccc(NC(=O)Nc2ccc(-c3ncnc4[nH]cc(C)c34)cc2F)cn1
Random Forest	4.52	4.58881	0.0688097	CHEMBL3219009	NC(=O)c1sc2nc(Cc3ccccc3)cc(C(F)(F)F)c2c1N							Random Forest	5	5.50256	0.502555	CHEMBL3410022	CC(C)NC(=O)c1cccc(NC(=O)Nc2ccc(-c3cn[nH]c3)cc2)c1
Random Forest	7.26	6.82713	0.432875	CHEMBL3347658	Nc1ncnc2c1sc1cc(-c3cccc(NC=O)c3)ccc12							SVR	4	4.33536	0.335364	CHEMBL3219014	CNC(=O)c1sc2ncccc2c1N
Random Forest	5.21	5.32396	0.113962	CHEMBL3219027	Nc1ncnc2c1sc1c(-c3ccccc3)cccc12							SVR	7.8	7.04837	0.751632	CHEMBL3613598	COC(=O)c1cccc(NC(=O)C2(CN)CCN(c3ncnc4[nH]cc(C)c34)CC2)c1
Random Forest	5.98	6.00022	0.0202223	CHEMBL2070503	CCCNc1ncc(-c2cc(-c3cc(OCCC)ccc3Cl)nc(-c3cnccn3)n2)s1							SVR	7.72	7.2953	0.424703	CHEMBL3613599	Cc1c[nH]c2ncnc(N3CCC(CN(C)C)(C(=O)Nc4cccc(OC(=O)N(C)C)c4)CC3)c12
Random Forest	4	4.22761	0.22761	CHEMBL1165229	COc1ccc(Nc2ncnc3sc4c(c23)CCCC4)cc1							SVR	5.7	6.23677	0.536773	CHEMBL3623443	COc1ccc(-c2cnccc2-c2cnc(NC(=O)C(C)C)s2)c(C(F)(F)F)c1
Random Forest	7.19	7.44707	0.257066	CHEMBL3613612	COC(=O)c1cccc(NC(=O)C2(CN(C)C)CCN(c3ccnc4[nH]ncc34)CC2)c1							SVR	4	4.36948	0.369483	CHEMBL575039	CSc1nc(N)c2c3c(sc2n1)CCCC3
Random Forest	5.7	5.31265	0.387354	CHEMBL3219012	NC(=O)c1sc2nc(-c3ccccc3)cc(-c3ccco3)c2c1N							SVR	5.39	5.69606	0.306056	CHEMBL3347513	Nc1ncnc2c1sc1cc(-c3cccc(C(=O)NCCc4cccnc4)c3)ccc12
Random Forest	5.89	5.64034	0.249655	CHEMBL3219008	NC(=O)c1sc2nc(-c3ccc4c(c3)OCCO4)cc(C(F)(F)F)c2c1N							SVR	5.15	5.01292	0.137083	CHEMBL1269082	NC(=O)c1sc2nc(-c3cccnc3)ccc2c1N
Random Forest	4	4.56119	0.561193	CHEMBL1836475	Nc1nc(S)nc2sc3c(c12)CCCCC3							SVR	7.19	5.11242	2.07758	CHEMBL5206269	C#CCN(Cc1ccccc1)C(=O)c1ccc(S(=O)(=O)Nc2ccccc2)cc1
Random Forest	5.18	6.5968	1.4168	CHEMBL3623439	Oc1ccc(Nc2ncc(-c3ccncc3-c3ccccc3Cl)s2)cc1							SVR	7.66	7.29267	0.367325	CHEMBL3613624	Cc1[nH]c2ncnc(N3CCC(CN(C)C)(C(=O)Nc4cccc(OC(=O)N(C)C)c4)CC3)c2c1C
Random Forest	4.72	4.91769	0.197687	CHEMBL3623444	CCCNc1ncc(-c2ccncc2)s1							SVR	7.52	6.51053	1.00947	CHEMBL2070619	COc1cc(Cl)c(-c2cc(-c3cnc(NC(C)=O)s3)nc(-c3cnccn3)n2)c(Cl)c1
Random Forest	7.36	6.82713	0.532875	CHEMBL3347511	Nc1ncnc2c1sc1cc(-c3ccc(NC=O)cc3)ccc12							SVR	7.18	6.74212	0.437881	CHEMBL2070613	CCC(CC)Oc1cc(C)c(-c2cc(-c3cnc(NC(=O)NC)s3)nc(-c3cnccn3)n2)c(C)c1
Random Forest	5.8	5.45544	0.344557	CHEMBL3219011	NC(=O)c1sc2nc(-c3cccs3)cc(C(F)(F)F)c2c1N							SVR	5.07	5.50296	0.432963	CHEMBL1836390	Nc1ncnc2sc3c(c12)CCC(C(=O)N1CCOCC1)C3
Random Forest	5.4	4.88784	0.512159	CHEMBL1365821	C=CCNc1nc(N)c(C(=O)c2ccc3c(c2)OCO3)s1							SVR	7.64	7.53934	0.10066	CHEMBL3613622	COC(=O)c1cccc(NC(=O)C2(CN(C)C)CCN(c3ncnc4[nH]c(C)cc34)CC2)c1
Random Forest	5.37	5.15987	0.210127	CHEMBL1836394	Nc1ncnc2sc3c(c12)CCc1ccccc1-3							SVR	7.46	6.83226	0.627738	CHEMBL3410032	COc1ccc(NC(=O)Nc2ccc(-c3ncnc4[nH]cc(C)c34)cc2)cc1
Random Forest	7.19	6.95145	0.238554	CHEMBL2070611	CCC(CC)Oc1cc(C)c(-c2cc(-c3cnc(NC(C)=O)s3)nc(-c3cnccn3)n2)c(C)c1							SVR	7.72	7.39054	0.329459	CHEMBL3410055	Cc1[nH]c2ncnc(-c3ccc(NC(=O)N(CCN(C)C)c4ccc(Cl)cc4)c(F)c3)c2c1C
Random Forest	4.43	4.36829	0.0617124	CHEMBL207012	NC(=O)c1sc2ncccc2c1N							SVR	4	4.35329	0.353292	CHEMBL1271896	c1ccc(CCNc2ncnc3sc4c(c23)CCCC4)cc1
Random Forest	8.1	7.9963	0.103698	CHEMBL3410056	COCCN(C(=O)Nc1ccc(-c2ncnc3[nH]c(C)c(C)c23)cc1F)c1ccc(Cl)cc1							SVR	4.69	4.73538	0.0453758	CHEMBL1836395	Nc1ncnc2sc3c(c12)CCC(c1ccccc1)C3
Random Forest	5	5.93271	0.932712	CHEMBL4438748	CN(C)c1ccc(C(=O)Nc2cccc(NC(=O)COc3ccc4c(=O)ccoc4c3)c2)cc1							SVR	7.68	7.22076	0.459244	CHEMBL3410053	Cc1[nH]c2ncnc(-c3ccc(NC(=O)N(CCO)c4ccc(Cl)cc4)c(F)c3)c2c1C
Random Forest	4	4.49103	0.49103	CHEMBL1836479	Nc1nc(-c2cccs2)nc2sc3c(c12)CCCC3							SVR	5.52	5.01292	0.507083	CHEMBL1571017	NC(=O)c1sc2nc(-c3ccccc3)ccc2c1N
Random Forest	7.17	6.80727	0.362729	CHEMBL5417444	COc1cc(-n2cnc3cc(-c4cnn(C)c4)ccc32)cc(OC(F)F)c1C(=O)NC1CC1							SVR	7.75	7.28722	0.462783	CHEMBL3798142	CN(C)C(=O)Oc1cccc(NC(=O)C2(N(C)C)CCN(c3ncnc4[nH]c5c(c34)CCCC5)CC2)c1
Random Forest	5.74	5.40122	0.338781	CHEMBL5180888	N#CCCN(Cc1ccccc1)C(=O)c1ccc(S(=O)(=O)Nc2cccc(Cl)c2)cc1							SVR	7.24	7.00439	0.235613	CHEMBL3410040	Cc1c[nH]c2ncnc(-c3ccc(NC(=O)N(CCO)c4ccccc4Cl)cc3)c12
Random Forest	4.37	4.54473	0.174726	CHEMBL3219029	Cc1nc(N)c2sc3ncccc3c2n1							SVR	5.62	5.98268	0.362682	CHEMBL3347669	Nc1ncnc2c1sc1cc(-c3cccc(NC(=O)N4CCCC4)c3)ccc12
Random Forest	4	4.14358	0.143582	CHEMBL1165129	CN(C)c1ncnc2sc3c(c12)CCCC3							SVR	4	4.73538	0.735376	CHEMBL1556240	Nc1nc(-c2ccccc2)nc2sc3c(c12)CCCC3
Random Forest	8.43	8.33059	0.0994134	CHEMBL565452	Cc1c[nH]c2ncnc(N3CCN(/C(=N/C#N)Nc4ccc(F)c(Br)c4)[C@@H](C)C3)c12							SVR	7.6	7.53934	0.0606601	CHEMBL3613620	COC(=O)c1cccc(NC(=O)C2(CN(C)C)CCN(c3ncnc4[nH]cc(C#N)c34)CC2)c1
Random Forest	7.64	7.40938	0.230619	CHEMBL3799326	Cc1[nH]c2ncnc(N3CCC(CN)(C(=O)Nc4cccc(OC(=O)N(C)C)c4)CC3)c2c1C							SVR	4	4.59233	0.592332	CHEMBL1836480	CSc1nc(N)c2c3c(sc2n1)CCCCC3
Random Forest	4	4.35775	0.357755	CHEMBL3219015	NNC(=O)c1sc2ncccc2c1N							SVR	4.96	4.37558	0.584415	CHEMBL3218815	Cc1ccnc2sc(C(N)=O)c(N)c12
Random Forest	4.04	4.28276	0.242762	CHEMBL3219021	NC(=O)c1sc2cccnc2c1N							SVR	7.12	6.77054	0.349455	CHEMBL3410031	COc1cccc(NC(=O)Nc2ccc(-c3ncnc4[nH]cc(C)c34)cc2)c1
Random Forest	7.06	7.03395	0.0260494	CHEMBL2070616	COc1cc(C)c(-c2cc(-c3cnc(NC(C)=O)s3)nc(-c3cnccn3)n2)c(C)c1							SVR	7.36	6.32873	1.03127	CHEMBL4063500	CN(C)C(=O)c1cc2cnc(Nc3ccc(NC(=O)CCCCCCC(=O)NO)cc3)nc2n1C1CCCC1
Random Forest	8.12	7.634	0.486003	CHEMBL3613609	C#CCOC(=O)c1cccc(NC(=O)C2(CN(C)C)CCN(c3ncnc4[nH]cc(C)c34)CC2)c1							SVR	5.48	5.14931	0.330687	CHEMBL3622872	CCCNc1ncc(-c2ccncc2-c2ccccc2C(C)C)s1
Random Forest	7.21	6.8503	0.359698	CHEMBL1951346	Cc1c[nH]c2ncnc(-c3ccc(NC(=O)Nc4cccc(C(=O)NC(C)C)c4)cc3)c12							SVR	5.04	5.2679	0.227898	CHEMBL3623436	C[C@H](Nc1ncc(-c2ccncc2-c2ccccc2Cl)s1)c1ccccc1
Random Forest	4	4.18702	0.187018	CHEMBL1836483	CC(Nc1ncnc2sc3c(c12)CCCC3)c1ccccc1							SVR	8.1	5.88254	2.21746	CHEMBL5275515	COc1ccc(-c2cnccc2-c2cnc(C(=O)C(C)C)s2)c(C(F)(F)F)c1
Random Forest	4.36	5.1728	0.812798	CHEMBL3219013	COc1ccc(-c2cc(-c3ccccc3)nc3sc(C(N)=O)c(N)c23)cc1							SVR	7.57	7.53934	0.0306601	CHEMBL3613600	COC(=O)c1cccc(NC(=O)C2(CN(C)C)CCN(c3ncnc4[nH]cc(C)c34)CC2)c1
Random Forest	5.75	5.30493	0.445065	CHEMBL1836485	Nc1ncnc2sc3c(c12)CC1CC3C1							SVR	7.28	6.57354	0.706457	CHEMBL3410048	COc1ccc(N(CCO)C(=O)Nc2ccc(-c3ncnc4[nH]cc(C)c34)cc2)cc1
Random Forest	7.3	6.24445	1.05555	CHEMBL3347507	Nc1ncnc2c1sc1cc(-c3cccc(-c4nn[nH]n4)c3)ccc12							SVR	5.51	5.71569	0.205691	CHEMBL3623433	CCCN(C)c1ncc(-c2ccncc2-c2ccccc2Cl)s1
Random Forest	5.85	6.10614	0.256139	CHEMBL3623440	CC(=O)Nc1ncc(-c2ccncc2-c2ccccc2Cl)s1							SVR	5.36	4.75066	0.609341	CHEMBL1488435	Cc1sc2ncnc(N)c2c1C
Random Forest	7.3	7.34465	0.04465	CHEMBL3613608	CCC(C)OC(=O)c1cccc(NC(=O)C2(CN(C)C)CCN(c3ncnc4[nH]cc(C)c34)CC2)c1							SVR	5.57	5.16835	0.401655	CHEMBL1836488	CC1CCCc2sc3ncnc(N)c3c21
Random Forest	5.75	5.47194	0.278059	CHEMBL3355491	Cc1cccc(NS(=O)(=O)c2ccc(C(=O)N(C)Cc3ccccc3)cc2)c1							SVR	7.96	7.21319	0.746809	CHEMBL3629277	Cc1ccc(NC(=O)Nc2ccc(-c3ncnc4[nH]cc(C)c34)cc2F)cn1
Random Forest	4	4.09319	0.0931903	CHEMBL3219017	Nc1c(C(=O)O)sc2ccccc12							SVR	5	5.82118	0.821181	CHEMBL3410022	CC(C)NC(=O)c1cccc(NC(=O)Nc2ccc(-c3cn[nH]c3)cc2)c1
Random Forest	5	5.29381	0.29381	CHEMBL3745885	Cn1c(=O)c(S(=O)(=O)c2ccc(F)cc2F)cc2cnc(Nc3ccc4[nH]ccc4c3)nc21							Gradient Boosting	4	4.11429	0.114293	CHEMBL3219014	CNC(=O)c1sc2ncccc2c1N
Random Forest	5.96	6.44316	0.483157	CHEMBL3410057	COc1ccc(NC(=O)N(C)c2ccc(-c3ncnc4[nH]cc(C)c34)cc2)cc1							Gradient Boosting	7.8	7.50434	0.295661	CHEMBL3613598	COC(=O)c1cccc(NC(=O)C2(CN)CCN(c3ncnc4[nH]cc(C)c34)CC2)c1
Random Forest	7.3	6.68593	0.614072	CHEMBL5209373	Cc1c2cc[nH]c(=O)c2c(C)c2c1[nH]c1ccc(OC(=O)c3ccccc3)cc12							Gradient Boosting	7.72	7.49606	0.223938	CHEMBL3613599	Cc1c[nH]c2ncnc(N3CCC(CN(C)C)(C(=O)Nc4cccc(OC(=O)N(C)C)c4)CC3)c12
Random Forest	7.64	7.298	0.342001	CHEMBL2070614	CNC(=O)Nc1ncc(-c2cc(-c3c(C)cc(OC)cc3C)nc(-c3cnccn3)n2)s1							Gradient Boosting	5.7	6.32358	0.623584	CHEMBL3623443	COc1ccc(-c2cnccc2-c2cnc(NC(=O)C(C)C)s2)c(C(F)(F)F)c1
Random Forest	4	4.45103	0.451033	CHEMBL1836484	c1nc(N2CCCCC2)c2c3c(sc2n1)CCCC3							Gradient Boosting	4	4.11652	0.116521	CHEMBL575039	CSc1nc(N)c2c3c(sc2n1)CCCC3
Random Forest	7.72	7.45291	0.26709	CHEMBL3629278	Cc1cc(NC(=O)Nc2ccc(-c3ncnc4[nH]cc(C)c34)cc2F)ccn1							Gradient Boosting	5.39	6.62843	1.23843	CHEMBL3347513	Nc1ncnc2c1sc1cc(-c3cccc(C(=O)NCCc4cccnc4)c3)ccc12
Random Forest	7.42	6.00192	1.41808	CHEMBL2070497	CCCNc1ncc(-c2cc(-c3c(Cl)cc(OC)cc3Cl)nc(-c3cnccn3)n2)s1							Gradient Boosting	5.15	5.34667	0.196673	CHEMBL1269082	NC(=O)c1sc2nc(-c3cccnc3)ccc2c1N
Random Forest	5.04	4.87167	0.168334	CHEMBL1836389	NC(=O)C1CCc2c(sc3ncnc(N)c23)C1							Gradient Boosting	7.19	4.88092	2.30908	CHEMBL5206269	C#CCN(Cc1ccccc1)C(=O)c1ccc(S(=O)(=O)Nc2ccccc2)cc1
Random Forest	7.43	7.26922	0.160782	CHEMBL3613602	COC(=O)c1cccc(NC(=O)C2(N(C)C)CCN(c3ncnc4[nH]cc(C)c34)CC2)c1							Gradient Boosting	7.66	7.61914	0.0408576	CHEMBL3613624	Cc1[nH]c2ncnc(N3CCC(CN(C)C)(C(=O)Nc4cccc(OC(=O)N(C)C)c4)CC3)c2c1C
Random Forest	5	5.64213	0.642131	CHEMBL4303259	Cc1cc(C(=O)Nc2cccc(C(=O)Nc3cccc(C(F)(F)F)c3)c2)on1							Gradient Boosting	7.52	7.2079	0.312102	CHEMBL2070619	COc1cc(Cl)c(-c2cc(-c3cnc(NC(C)=O)s3)nc(-c3cnccn3)n2)c(Cl)c1
Random Forest	4.69	4.61913	0.0708652	CHEMBL1836397	Nc1ncnc2sc3c(c12)CCC(C(=O)O)C3							Gradient Boosting	7.18	6.79568	0.384317	CHEMBL2070613	CCC(CC)Oc1cc(C)c(-c2cc(-c3cnc(NC(=O)NC)s3)nc(-c3cnccn3)n2)c(C)c1
Random Forest	7.17	7.21299	0.0429927	CHEMBL3410041	Cc1c[nH]c2ncnc(-c3ccc(NC(=O)N(CCO)c4cccc(Cl)c4)cc3)c12							Gradient Boosting	5.07	5.0747	0.00469855	CHEMBL1836390	Nc1ncnc2sc3c(c12)CCC(C(=O)N1CCOCC1)C3
Random Forest	4.48	4.34442	0.135577	CHEMBL211002	NC(=O)c1sc2ccccc2c1N							Gradient Boosting	7.64	7.54488	0.0951222	CHEMBL3613622	COC(=O)c1cccc(NC(=O)C2(CN(C)C)CCN(c3ncnc4[nH]c(C)cc34)CC2)c1
Random Forest	5.85	5.99224	0.142242	CHEMBL3347694	Nc1ncnc2c1sc1cc(-c3cccc(C(=O)NCC(=O)N4CCOCC4)c3)ccc12							Gradient Boosting	7.46	6.57973	0.880269	CHEMBL3410032	COc1ccc(NC(=O)Nc2ccc(-c3ncnc4[nH]cc(C)c34)cc2)cc1
Random Forest	4	4.50184	0.50184	CHEMBL2153541	Nc1ncnc2c1sc1nccnc12							Gradient Boosting	7.72	7.95085	0.230849	CHEMBL3410055	Cc1[nH]c2ncnc(-c3ccc(NC(=O)N(CCN(C)C)c4ccc(Cl)cc4)c(F)c3)c2c1C
Random Forest	7.68	7.25929	0.420713	CHEMBL570116	Cc1c[nH]c2ncnc(N3CCN(C(=O)Nc4cccc(OC(=O)N(C)C)c4)[C@@H](C)C3)c12							Gradient Boosting	4	4.22959	0.229594	CHEMBL1271896	c1ccc(CCNc2ncnc3sc4c(c23)CCCC4)cc1
Random Forest	7.3	7.44533	0.145333	CHEMBL3613606	CCCOC(=O)c1cccc(NC(=O)C2(CN(C)C)CCN(c3ncnc4[nH]cc(C)c34)CC2)c1							Gradient Boosting	4.69	4.63888	0.0511169	CHEMBL1836395	Nc1ncnc2sc3c(c12)CCC(c1ccccc1)C3
Random Forest	5.28	5.03867	0.241331	CHEMBL1836472	Nc1ncnc2sc3c(c12)CCC3							Gradient Boosting	7.68	7.51056	0.169442	CHEMBL3410053	Cc1[nH]c2ncnc(-c3ccc(NC(=O)N(CCO)c4ccc(Cl)cc4)c(F)c3)c2c1C
Random Forest	4.47	4.37582	0.0941827	CHEMBL3219018	CNc1c(C(N)=O)sc2ccccc12							Gradient Boosting	5.52	5.34667	0.173327	CHEMBL1571017	NC(=O)c1sc2nc(-c3ccccc3)ccc2c1N
Random Forest	9.3	8.25269	1.04731	CHEMBL570126	Cc1c[nH]c2ncnc(N3CCN(/C(=N/C#N)Nc4cccc(Br)c4)[C@@H](C)C3)c12							Gradient Boosting	7.75	7.46281	0.287189	CHEMBL3798142	CN(C)C(=O)Oc1cccc(NC(=O)C2(N(C)C)CCN(c3ncnc4[nH]c5c(c34)CCCC5)CC2)c1
Random Forest	4.75	4.71933	0.0306691	CHEMBL1836486	CC1CCc2c(sc3ncnc(N)c23)C1							Gradient Boosting	7.24	7.08517	0.154828	CHEMBL3410040	Cc1c[nH]c2ncnc(-c3ccc(NC(=O)N(CCO)c4ccccc4Cl)cc3)c12
Random Forest	5.5	5.394	0.106004	CHEMBL3355482	CN(Cc1ccccc1)C(=O)c1ccc(S(=O)(=O)Nc2ccccc2)cc1							Gradient Boosting	5.62	6.11622	0.496222	CHEMBL3347669	Nc1ncnc2c1sc1cc(-c3cccc(NC(=O)N4CCCC4)c3)ccc12
Random Forest	7.42	7.40063	0.0193738	CHEMBL3613603	COC(=O)COc1cccc(NC(=O)C2(CN(C)C)CCN(c3ncnc4[nH]cc(C)c34)CC2)c1							Gradient Boosting	4	4.63888	0.638883	CHEMBL1556240	Nc1nc(-c2ccccc2)nc2sc3c(c12)CCCC3
Random Forest	4.6	4.9167	0.316703	CHEMBL4779405	O=C(NCc1ccccc1)c1ccc(S(=O)(=O)NCc2ccccc2)cc1							Gradient Boosting	7.6	7.54488	0.0551222	CHEMBL3613620	COC(=O)c1cccc(NC(=O)C2(CN(C)C)CCN(c3ncnc4[nH]cc(C#N)c34)CC2)c1
Random Forest	7.22	7.252	0.031995	CHEMBL3410026	Cc1c[nH]c2ncnc(-c3ccc(NC(=O)Nc4cccc(C(=O)NC(C)C)c4)c(C(F)(F)F)c3)c12							Gradient Boosting	4	4.57796	0.577961	CHEMBL1836480	CSc1nc(N)c2c3c(sc2n1)CCCCC3
Random Forest	4	4.0544	0.0544044	CHEMBL1836481	CNc1ncnc2sc3c(c12)CCCC3							Gradient Boosting	4.96	4.24126	0.718744	CHEMBL3218815	Cc1ccnc2sc(C(N)=O)c(N)c12
Random Forest	5.64	5.19392	0.44608	CHEMBL1836388	CCOC(=O)C1CCc2c(sc3ncnc(N)c23)C1							Gradient Boosting	7.12	6.57973	0.540269	CHEMBL3410031	COc1cccc(NC(=O)Nc2ccc(-c3ncnc4[nH]cc(C)c34)cc2)c1
Random Forest	4.94	5.17013	0.230134	CHEMBL3622871	CCCNc1ncc(-c2ccncc2-c2ccccc2C)s1							Gradient Boosting	7.36	6.08039	1.27961	CHEMBL4063500	CN(C)C(=O)c1cc2cnc(Nc3ccc(NC(=O)CCCCCCC(=O)NO)cc3)nc2n1C1CCCC1
Random Forest	7.07	7.07439	0.0043926	CHEMBL3410039	Cc1c[nH]c2ncnc(-c3ccc(NC(=O)N(CCO)c4ccc(F)cc4)cc3)c12							Gradient Boosting	5.48	5.35198	0.128018	CHEMBL3622872	CCCNc1ncc(-c2ccncc2-c2ccccc2C(C)C)s1
Random Forest	7.75	7.47653	0.273471	CHEMBL3407526	Cc1c[nH]c2ncnc(-c3ccc(NC(=O)Nc4cccc(C(=O)NC(C)C)c4)c(F)c3)c12							Gradient Boosting	5.04	5.6885	0.648496	CHEMBL3623436	C[C@H](Nc1ncc(-c2ccncc2-c2ccccc2Cl)s1)c1ccccc1
Random Forest	7.5	7.48814	0.0118606	CHEMBL2070618	CNC(=O)Nc1ncc(-c2cc(-c3c(Cl)cc(OC)cc3Cl)nc(-c3cnccn3)n2)s1							Gradient Boosting	8.1	6.14379	1.95621	CHEMBL5275515	COc1ccc(-c2cnccc2-c2cnc(C(=O)C(C)C)s2)c(C(F)(F)F)c1
Random Forest	7.91	6.88351	1.02649	CHEMBL5436237	C=CC(=O)N1CCC(Oc2n[nH]c3ncc(-c4cn(-c5c(F)ccc(NS(=O)(=O)c6cccc(-c7ccccc7)c6)c5F)nn4)cc23)C1							Gradient Boosting	7.57	7.54488	0.0251222	CHEMBL3613600	COC(=O)c1cccc(NC(=O)C2(CN(C)C)CCN(c3ncnc4[nH]cc(C)c34)CC2)c1
Random Forest	4.82	5.44621	0.626209	CHEMBL3219023	Nc1ncnc2c1oc1ccccc12							Gradient Boosting	7.28	6.91763	0.362374	CHEMBL3410048	COc1ccc(N(CCO)C(=O)Nc2ccc(-c3ncnc4[nH]cc(C)c34)cc2)cc1
Random Forest	5.26	5.32396	0.0639625	CHEMBL3219025	Nc1ncnc2c1sc1cccc(-c3ccccc3)c12							Gradient Boosting	5.51	5.98239	0.472389	CHEMBL3623433	CCCN(C)c1ncc(-c2ccncc2-c2ccccc2Cl)s1
Random Forest	4.37	4.51329	0.143286	CHEMBL2153531	Nc1ncnc2c1sc1cccnc12							Gradient Boosting	5.36	4.78689	0.573109	CHEMBL1488435	Cc1sc2ncnc(N)c2c1C
Random Forest	4	4.42561	0.425605	CHEMBL3219016	CCOC(=O)c1sc2ccccc2c1N							Gradient Boosting	5.57	4.94948	0.62052	CHEMBL1836488	CC1CCCc2sc3ncnc(N)c3c21
Random Forest	5.69	6.62852	0.938515	CHEMBL3410036	Cc1c[nH]c2ncnc(-c3ccc(NC(=O)N(CCO)c4ccccc4)cc3)c12							Gradient Boosting	7.96	7.87174	0.0882592	CHEMBL3629277	Cc1ccc(NC(=O)Nc2ccc(-c3ncnc4[nH]cc(C)c34)cc2F)cn1
Random Forest	5.42	5.30978	0.110222	CHEMBL3622867	CCCNc1ncc(-c2ccncc2-c2ccccc2Cl)s1							Gradient Boosting	5	5.33998	0.339979	CHEMBL3410022	CC(C)NC(=O)c1cccc(NC(=O)Nc2ccc(-c3cn[nH]c3)cc2)c1
Random Forest	5.35	5.95932	0.609316	CHEMBL3410034	Cc1c[nH]c2ncnc(-c3ccc(NC(=O)Nc4ccccn4)cc3)c12							KNN	4	4.536	0.536	CHEMBL3219014	CNC(=O)c1sc2ncccc2c1N
Random Forest	7.7	7.56936	0.130643	CHEMBL3800259	CN(C)CC1(C(=O)Nc2cccc(OC(=O)N(C)C)c2)CCN(c2ncnc3[nH]c4c(c23)CCCC4)CC1							KNN	7.8	7.586	0.214	CHEMBL3613598	COC(=O)c1cccc(NC(=O)C2(CN)CCN(c3ncnc4[nH]cc(C)c34)CC2)c1
Random Forest	7.75	7.37372	0.376285	CHEMBL2380834	O=C(Nc1ccc(Nc2ccnc3[nH]c(=O)c4ccccc4c23)cc1)c1ccc(F)cc1C(F)(F)F							KNN	7.72	7.484	0.236	CHEMBL3613599	Cc1c[nH]c2ncnc(N3CCC(CN(C)C)(C(=O)Nc4cccc(OC(=O)N(C)C)c4)CC3)c12
Random Forest	5.4	5.71879	0.318795	CHEMBL3219024	Nc1ncnc2c1[nH]c1ccccc12							KNN	5.7	6.24	0.54	CHEMBL3623443	COc1ccc(-c2cnccc2-c2cnc(NC(=O)C(C)C)s2)c(C(F)(F)F)c1
Random Forest	4	4.31478	0.314781	CHEMBL1836478	Nc1nc(SCC(=O)O)nc2sc3c(c12)CCCC3							KNN	4	4.28	0.28	CHEMBL575039	CSc1nc(N)c2c3c(sc2n1)CCCC3
Random Forest	5	5.87641	0.876406	CHEMBL1951350	CCn1c(=O)[nH]c2ncnc(-c3ccc(NC(=O)Nc4cccc(C(=O)NC(C)C)c4)cc3)c21							KNN	5.39	5.736	0.346	CHEMBL3347513	Nc1ncnc2c1sc1cc(-c3cccc(C(=O)NCCc4cccnc4)c3)ccc12
Random Forest	7.68	7.62185	0.058153	CHEMBL3410054	Cc1[nH]c2ncnc(-c3ccc(NC(=O)N(CCN)c4ccc(Cl)cc4)c(F)c3)c2c1C							KNN	5.15	4.882	0.268	CHEMBL1269082	NC(=O)c1sc2nc(-c3cccnc3)ccc2c1N
Random Forest	7.06	6.60466	0.455343	CHEMBL3347528	CCNC(=O)Nc1cccc(-c2ccc3c(c2)sc2c(N)ncnc23)c1							KNN	7.19	5.118	2.072	CHEMBL5206269	C#CCN(Cc1ccccc1)C(=O)c1ccc(S(=O)(=O)Nc2ccccc2)cc1
Random Forest	4	4.3134	0.313398	CHEMBL1836477	Nc1nc(S)nc2sc3c(c12)CCCC3							KNN	7.66	7.54	0.12	CHEMBL3613624	Cc1[nH]c2ncnc(N3CCC(CN(C)C)(C(=O)Nc4cccc(OC(=O)N(C)C)c4)CC3)c2c1C
Random Forest	7.44	6.74295	0.697047	CHEMBL2380845	O=C(Nc1ccc(Nc2ccnc3[nH]c(=O)c4ccccc4c23)cc1)c1ccccc1							KNN	7.52	7.004	0.516	CHEMBL2070619	COc1cc(Cl)c(-c2cc(-c3cnc(NC(C)=O)s3)nc(-c3cnccn3)n2)c(Cl)c1
Random Forest	5.05	4.53442	0.515581	CHEMBL377085	Cc1cc(C)c2c(N)c(C(N)=O)sc2n1							KNN	7.18	7.006	0.174	CHEMBL2070613	CCC(CC)Oc1cc(C)c(-c2cc(-c3cnc(NC(=O)NC)s3)nc(-c3cnccn3)n2)c(C)c1
Random Forest	7.07	7.11057	0.0405725	CHEMBL3629280	Cc1c[nH]c2ncnc(-c3ccc(NC(=O)N(CCO)c4ccccc4)c(F)c3)c12							KNN	5.07	4.866	0.204	CHEMBL1836390	Nc1ncnc2sc3c(c12)CCC(C(=O)N1CCOCC1)C3
Random Forest	7.64	7.55177	0.0882342	CHEMBL3613610	COC(=O)c1cccc(NC(=O)C2(CN(C)C)CCN(c3ncnc4[nH]ccc34)CC2)c1							KNN	7.64	7.546	0.094	CHEMBL3613622	COC(=O)c1cccc(NC(=O)C2(CN(C)C)CCN(c3ncnc4[nH]c(C)cc34)CC2)c1
Random Forest	7.75	7.51746	0.23254	CHEMBL3613601	COC(=O)c1cccc(NC(=O)C2(N)CCN(c3ncnc4[nH]cc(C)c34)CC2)c1							KNN	7.46	7.06	0.4	CHEMBL3410032	COc1ccc(NC(=O)Nc2ccc(-c3ncnc4[nH]cc(C)c34)cc2)cc1
Random Forest	5	5.46276	0.462757	CHEMBL1951441	CC(C)NC(=O)c1cccc(NC(=O)Nc2ccc(-c3ccnc(N)n3)cc2)c1							KNN	7.72	7.952	0.232	CHEMBL3410055	Cc1[nH]c2ncnc(-c3ccc(NC(=O)N(CCN(C)C)c4ccc(Cl)cc4)c(F)c3)c2c1C
Random Forest	4.96	5.03189	0.071892	CHEMBL1836387	Nc1ncnc2sc3c(c12)Cc1ccccc1-3							KNN	4	4.28	0.28	CHEMBL1271896	c1ccc(CCNc2ncnc3sc4c(c23)CCCC4)cc1
Random Forest	5.66	5.36793	0.292067	CHEMBL3622873	CCCNc1ncc(-c2ccncc2-c2ccccc2C(F)(F)F)s1							KNN	4.69	4.554	0.136	CHEMBL1836395	Nc1ncnc2sc3c(c12)CCC(c1ccccc1)C3
Random Forest	4.85	5.32761	0.477609	CHEMBL3623434	CCNc1ncc(-c2ccncc2-c2ccccc2Cl)s1							KNN	7.68	7.182	0.498	CHEMBL3410053	Cc1[nH]c2ncnc(-c3ccc(NC(=O)N(CCO)c4ccc(Cl)cc4)c(F)c3)c2c1C
Random Forest	7.6	7.21299	0.387007	CHEMBL3410042	Cc1c[nH]c2ncnc(-c3ccc(NC(=O)N(CCO)c4ccc(Cl)cc4)cc3)c12							KNN	5.52	4.882	0.638	CHEMBL1571017	NC(=O)c1sc2nc(-c3ccccc3)ccc2c1N
Random Forest	7.51	7.47673	0.0332722	CHEMBL3613614	COC(=O)c1cccc(NC(=O)C2(N)CCN(c3ncnc4[nH]ccc34)CC2)c1							KNN	7.75	7.578	0.172	CHEMBL3798142	CN(C)C(=O)Oc1cccc(NC(=O)C2(N(C)C)CCN(c3ncnc4[nH]c5c(c34)CCCC5)CC2)c1
Random Forest	5	5.46965	0.469648	CHEMBL1951443	CC(C)NC(=O)c1cccc(NC(=O)Nc2ccc(-c3ccncc3)cc2)c1							KNN	7.24	7.182	0.058	CHEMBL3410040	Cc1c[nH]c2ncnc(-c3ccc(NC(=O)N(CCO)c4ccccc4Cl)cc3)c12
Random Forest	4.77	4.81731	0.0473063	CHEMBL1836396	Cc1c(-c2ccccc2)sc2ncnc(N)c12							KNN	5.62	5.486	0.134	CHEMBL3347669	Nc1ncnc2c1sc1cc(-c3cccc(NC(=O)N4CCCC4)c3)ccc12
Random Forest	5.4	5.01857	0.381435	CHEMBL1836471	Nc1ncnc2sc3c(c12)CCCC3							KNN	4	4.554	0.554	CHEMBL1556240	Nc1nc(-c2ccccc2)nc2sc3c(c12)CCCC3
Random Forest	4	4.3513	0.351299	CHEMBL3217769	CN(C)C(=O)c1sc2ncccc2c1N							KNN	7.6	7.546	0.054	CHEMBL3613620	COC(=O)c1cccc(NC(=O)C2(CN(C)C)CCN(c3ncnc4[nH]cc(C#N)c34)CC2)c1
Random Forest	7.39	7.52227	0.132266	CHEMBL3613607	Cc1c[nH]c2ncnc(N3CCC(CN(C)C)(C(=O)Nc4cccc(C(=O)OC(C)C)c4)CC3)c12							KNN	4	4.32	0.32	CHEMBL1836480	CSc1nc(N)c2c3c(sc2n1)CCCCC3
Random Forest	8.18	8.01911	0.160893	CHEMBL570820	Cc1c[nH]c2ncnc(N3CCN(C(=O)Nc4ccc(F)c(Br)c4)[C@@H](C)C3)c12							KNN	4.96	4.536	0.424	CHEMBL3218815	Cc1ccnc2sc(C(N)=O)c(N)c12
Random Forest	7.7	7.69693	0.00307137	CHEMBL3613621	COC(=O)c1cccc(NC(=O)C2(CN(C)C)CCN(c3ncnc4[nH]cc(F)c34)CC2)c1							KNN	7.12	7.14	0.02	CHEMBL3410031	COc1cccc(NC(=O)Nc2ccc(-c3ncnc4[nH]cc(C)c34)cc2)c1
Random Forest	7	6.75355	0.24645	CHEMBL3410047	COc1cccc(N(CCO)C(=O)Nc2ccc(-c3ncnc4[nH]cc(C)c34)cc2)c1							KNN	7.36	7.24	0.12	CHEMBL4063500	CN(C)C(=O)c1cc2cnc(Nc3ccc(NC(=O)CCCCCCC(=O)NO)cc3)nc2n1C1CCCC1
Random Forest	4.43	5.07185	0.64185	CHEMBL578181	Cc1cc(-c2ccc(Cl)cc2)c2c(N)c(C(N)=O)sc2n1							KNN	5.48	5.312	0.168	CHEMBL3622872	CCCNc1ncc(-c2ccncc2-c2ccccc2C(C)C)s1
Random Forest	7.32	6.90951	0.410489	CHEMBL388978	CN[C@@H]1C[C@H]2O[C@@](C)([C@@H]1OC)n1c3ccccc3c3c4c(c5c6ccccc6n2c5c31)C(=O)NC4							KNN	5.04	6.344	1.304	CHEMBL3623436	C[C@H](Nc1ncc(-c2ccncc2-c2ccccc2Cl)s1)c1ccccc1
Random Forest	8	7.53166	0.468338	CHEMBL3629276	COc1ccc(NC(=O)Nc2ccc(-c3ncnc4[nH]cc(C)c34)cc2F)cc1							KNN	8.1	6.572	1.528	CHEMBL5275515	COc1ccc(-c2cnccc2-c2cnc(C(=O)C(C)C)s2)c(C(F)(F)F)c1
Random Forest	4	4.23137	0.23137	CHEMBL1836476	CSc1nc(N)c2c3c(sc2n1)CCC3							KNN	7.57	7.546	0.024	CHEMBL3613600	COC(=O)c1cccc(NC(=O)C2(CN(C)C)CCN(c3ncnc4[nH]cc(C)c34)CC2)c1
Random Forest	4.9	6.00192	1.10192	CHEMBL2070502	CCCNc1ncc(-c2cc(-c3cc(OC)ccc3Cl)nc(-c3cnccn3)n2)s1							KNN	7.28	6.952	0.328	CHEMBL3410048	COc1ccc(N(CCO)C(=O)Nc2ccc(-c3ncnc4[nH]cc(C)c34)cc2)cc1
Random Forest	7.24	7.37948	0.139478	CHEMBL3613604	COC(=O)Cc1cccc(NC(=O)C2(CN(C)C)CCN(c3ncnc4[nH]cc(C)c34)CC2)c1							KNN	5.51	5.1104	0.3996	CHEMBL3623433	CCCN(C)c1ncc(-c2ccncc2-c2ccccc2Cl)s1
Random Forest	7	7.07439	0.0743926	CHEMBL3410038	Cc1c[nH]c2ncnc(-c3ccc(NC(=O)N(CCO)c4cccc(F)c4)cc3)c12							KNN	5.36	4.694	0.666	CHEMBL1488435	Cc1sc2ncnc(N)c2c1C
Random Forest	7.26	7.32936	0.0693553	CHEMBL3629279	Cc1c[nH]c2ncnc(-c3ccc(NC(=O)Nc4cncnc4)c(F)c3)c12							KNN	5.57	4.834	0.736	CHEMBL1836488	CC1CCCc2sc3ncnc(N)c3c21
Random Forest	5.6	5.76967	0.169668	CHEMBL3622874	CCCNc1ncc(-c2ccncc2-c2ccc(OC)cc2C(F)(F)F)s1							KNN	7.96	7.086	0.874	CHEMBL3629277	Cc1ccc(NC(=O)Nc2ccc(-c3ncnc4[nH]cc(C)c34)cc2F)cn1
Random Forest	5.55	5.14734	0.402663	CHEMBL1836392	CC1(C)CCc2c(sc3ncnc(N)c23)C1							KNN	5	6.282	1.282	CHEMBL3410022	CC(C)NC(=O)c1cccc(NC(=O)Nc2ccc(-c3cn[nH]c3)cc2)c1
Random Forest	5.75	5.74844	0.00155502	CHEMBL5416410	Cc1nc(Nc2ncc(C(=O)Nc3c(C)cccc3Cl)s2)cc(N2CCN(CCO)CC2)n1.O							Bagging	4	4.3028	0.3028	CHEMBL3219014	CNC(=O)c1sc2ncccc2c1N
Random Forest	5.4	5.57808	0.178082	CHEMBL1836359	Cn1c2ccccc2c2ncnc(N)c21							Bagging	7.8	7.39602	0.403983	CHEMBL3613598	COC(=O)c1cccc(NC(=O)C2(CN)CCN(c3ncnc4[nH]cc(C)c34)CC2)c1
Random Forest	8.1	7.9963	0.103698	CHEMBL5289711	COCCN(C(=O)Nc1ccc(-c2ncnc3[nH]c(C)c(C)c23)c(F)c1)c1ccc(Cl)cc1							Bagging	7.72	7.43123	0.288767	CHEMBL3613599	Cc1c[nH]c2ncnc(N3CCC(CN(C)C)(C(=O)Nc4cccc(OC(=O)N(C)C)c4)CC3)c12
Random Forest	5.11	5.81019	0.700192	CHEMBL2070492	CCCNc1ncc(-c2cc(-c3ccc(O)cc3Cl)nc(-c3cnccn3)n2)s1							Bagging	5.7	6.564	0.864	CHEMBL3623443	COc1ccc(-c2cnccc2-c2cnc(NC(=O)C(C)C)s2)c(C(F)(F)F)c1
Random Forest	5.82	5.49096	0.329042	CHEMBL3623435	CC(C)CNc1ncc(-c2ccncc2-c2ccccc2Cl)s1							Bagging	4	4.0223	0.0223	CHEMBL575039	CSc1nc(N)c2c3c(sc2n1)CCCC3
Random Forest	9.52	6.99038	2.52962	CHEMBL5278261	Cc1ccc(-c2cnccc2-c2cnc(Nc3ccc(O)cc3)s2)c(Cl)c1							Bagging	5.39	6.50304	1.11304	CHEMBL3347513	Nc1ncnc2c1sc1cc(-c3cccc(C(=O)NCCc4cccnc4)c3)ccc12
Random Forest	4	4.17871	0.178713	CHEMBL3219022	Nc1c(C(=O)O)sc2ncccc12							Bagging	5.15	5.432	0.282	CHEMBL1269082	NC(=O)c1sc2nc(-c3cccnc3)ccc2c1N
Random Forest	7.7	7.77562	0.0756243	CHEMBL3410052	Cc1c[nH]c2ncnc(-c3ccc(NC(=O)N(CCN(C)C)c4ccc(Cl)cc4)cc3)c12							Bagging	7.19	5.1804	2.0096	CHEMBL5206269	C#CCN(Cc1ccccc1)C(=O)c1ccc(S(=O)(=O)Nc2ccccc2)cc1
Random Forest	5.05	4.83904	0.210964	CHEMBL457313	Nc1ncnc2c1sc1ncccc12							Bagging	7.66	7.53265	0.12735	CHEMBL3613624	Cc1[nH]c2ncnc(N3CCC(CN(C)C)(C(=O)Nc4cccc(OC(=O)N(C)C)c4)CC3)c2c1C
Random Forest	5.64	6.36277	0.722772	CHEMBL2070615	CCNC(=O)Nc1ncc(-c2cc(-c3c(C)cc(OC)cc3C)nc(-c3cnccn3)n2)s1							Bagging	7.52	7.1237	0.3963	CHEMBL2070619	COc1cc(Cl)c(-c2cc(-c3cnc(NC(C)=O)s3)nc(-c3cnccn3)n2)c(Cl)c1
Random Forest	4	4.35234	0.352344	CHEMBL1836482	NCCNc1ncnc2sc3c(c12)CCCC3							Bagging	7.18	7.20745	0.02745	CHEMBL2070613	CCC(CC)Oc1cc(C)c(-c2cc(-c3cnc(NC(=O)NC)s3)nc(-c3cnccn3)n2)c(C)c1
Random Forest	5.46	5.14309	0.316915	CHEMBL1836393	Nc1ncnc2sc3c(c12)CCOC3							Bagging	5.07	5.3438	0.2738	CHEMBL1836390	Nc1ncnc2sc3c(c12)CCC(C(=O)N1CCOCC1)C3
Random Forest	7.64	7.49314	0.146859	CHEMBL3797874	CN(C)C(=O)Oc1cccc(NC(=O)C2(CN)CCN(c3ncnc4[nH]c5c(c34)CCCC5)CC2)c1							Bagging	7.64	7.4994	0.1406	CHEMBL3613622	COC(=O)c1cccc(NC(=O)C2(CN(C)C)CCN(c3ncnc4[nH]c(C)cc34)CC2)c1
Random Forest	5.6	5.27043	0.329572	CHEMBL1836473	Nc1ncnc2sc3c(c12)CCCCC3							Bagging	7.46	6.38103	1.07897	CHEMBL3410032	COc1ccc(NC(=O)Nc2ccc(-c3ncnc4[nH]cc(C)c34)cc2)cc1
SVR	5.24	5.16553	0.0744739	CHEMBL3219026	Nc1ncnc2c1sc1ccc(-c3ccccc3)cc12							Bagging	7.72	7.8946	0.1746	CHEMBL3410055	Cc1[nH]c2ncnc(-c3ccc(NC(=O)N(CCN(C)C)c4ccc(Cl)cc4)c(F)c3)c2c1C
SVR	7.39	7.53934	0.14934	CHEMBL3613605	COC(=O)c1ccc(NC(=O)C2(CN(C)C)CCN(c3ncnc4[nH]cc(C)c34)CC2)cc1							Bagging	4	4.694	0.694	CHEMBL1271896	c1ccc(CCNc2ncnc3sc4c(c23)CCCC4)cc1
SVR	5.68	5.2679	0.412102	CHEMBL3623437	C[C@@H](Nc1ncc(-c2ccncc2-c2ccccc2Cl)s1)c1ccccc1							Bagging	4.69	4.23738	0.452617	CHEMBL1836395	Nc1ncnc2sc3c(c12)CCC(c1ccccc1)C3
SVR	5.98	6.48034	0.500335	CHEMBL2107823	Cc1cc(Nc2cc(CN3CCOCC3)c3nc(C)c(Cc4ccc(Cl)cc4F)n3n2)n[nH]1							Bagging	7.68	7.38958	0.290417	CHEMBL3410053	Cc1[nH]c2ncnc(-c3ccc(NC(=O)N(CCO)c4ccc(Cl)cc4)c(F)c3)c2c1C
SVR	5.5	5.61497	0.114974	CHEMBL1836386	COc1ccc(-c2sc3ncnc(N)c3c2C)cc1OC							Bagging	5.52	5.432	0.088	CHEMBL1571017	NC(=O)c1sc2nc(-c3ccccc3)ccc2c1N
SVR	7	6.49987	0.500134	CHEMBL3182065	O=C(Nc1ncc(-c2cc(C(F)F)nn2-c2c(Cl)cccc2Cl)s1)C1CC1							Bagging	7.75	7.27813	0.471867	CHEMBL3798142	CN(C)C(=O)Oc1cccc(NC(=O)C2(N(C)C)CCN(c3ncnc4[nH]c5c(c34)CCCC5)CC2)c1
SVR	7.1	6.60051	0.499487	CHEMBL3410024	Cc1cc2c(-c3ccc(NC(=O)Nc4cccc(C(=O)NC(C)C)c4)cc3)ncnc2[nH]1							Bagging	7.24	7.30231	0.0623102	CHEMBL3410040	Cc1c[nH]c2ncnc(-c3ccc(NC(=O)N(CCO)c4ccccc4Cl)cc3)c12
SVR	4.45	5.36838	0.918377	CHEMBL5174511	O=C1NCC(Cn2cc(CN(Cc3ccccc3)C(=O)c3ccc(S(=O)(=O)Nc4ccccc4)cc3)nn2)O1							Bagging	5.62	6.38835	0.768346	CHEMBL3347669	Nc1ncnc2c1sc1cc(-c3cccc(NC(=O)N4CCCC4)c3)ccc12
SVR	4	4.50017	0.500175	CHEMBL3219020	NC(=O)c1sc2ccccc2c1O							Bagging	4	4.23738	0.237383	CHEMBL1556240	Nc1nc(-c2ccccc2)nc2sc3c(c12)CCCC3
SVR	5.03	5.77128	0.741277	CHEMBL3410058	COc1ccc(NC(=O)N(CCN2CCCC2)c2ccc(-c3ncnc4[nH]cc(C)c34)cc2)cc1							Bagging	7.6	7.4994	0.1006	CHEMBL3613620	COC(=O)c1cccc(NC(=O)C2(CN(C)C)CCN(c3ncnc4[nH]cc(C#N)c34)CC2)c1
SVR	5.8	6.3001	0.500101	CHEMBL3347683	CN1CCN(C(=O)Nc2cccc(-c3ccc4c(c3)sc3c(N)ncnc34)c2)CC1							Bagging	4	4.6308	0.6308	CHEMBL1836480	CSc1nc(N)c2c3c(sc2n1)CCCCC3
SVR	4.3	4.96151	0.661507	CHEMBL3219030	Nc1nc(-c2ccccc2)nc2c1sc1ncccc12							Bagging	4.96	4.342	0.618	CHEMBL3218815	Cc1ccnc2sc(C(N)=O)c(N)c12
SVR	4	4.49986	0.499856	CHEMBL1836474	Cc1nc(N)c2c3c(sc2n1)CCCC3							Bagging	7.12	6.30208	0.81792	CHEMBL3410031	COc1cccc(NC(=O)Nc2ccc(-c3ncnc4[nH]cc(C)c34)cc2)c1
SVR	7.68	7.17952	0.500484	CHEMBL3410050	Cc1c[nH]c2ncnc(-c3ccc(NC(=O)N(CCN)c4ccc(Cl)cc4)cc3)c12							Bagging	7.36	6.70825	0.65175	CHEMBL4063500	CN(C)C(=O)c1cc2cnc(Nc3ccc(NC(=O)CCCCCCC(=O)NO)cc3)nc2n1C1CCCC1
SVR	5.5	5.99979	0.499787	CHEMBL5202859	CN1C(=O)[C@@H](N2CCc3c(nn(Cc4ccccc4)c3C(N)=O)C2=O)COc2cc(Cl)ccc21							Bagging	5.48	5.2829	0.1971	CHEMBL3622872	CCCNc1ncc(-c2ccncc2-c2ccccc2C(C)C)s1
SVR	7.43	6.70239	0.727613	CHEMBL3410045	Cc1ccc(N(CCO)C(=O)Nc2ccc(-c3ncnc4[nH]cc(C)c34)cc2)cc1							Bagging	5.04	5.52762	0.48762	CHEMBL3623436	C[C@H](Nc1ncc(-c2ccncc2-c2ccccc2Cl)s1)c1ccccc1
SVR	5.02	5.45271	0.432711	CHEMBL1836398	Nc1ncnc2sc3c(c12)CCC(C(=O)NCc1ccccc1)C3							Bagging	8.1	6.15518	1.94482	CHEMBL5275515	COc1ccc(-c2cnccc2-c2cnc(C(=O)C(C)C)s2)c(C(F)(F)F)c1
SVR	4	4.49987	0.499869	CHEMBL1269735	OCCNc1ncnc2sc3c(c12)CCCC3							Bagging	7.57	7.4994	0.0706	CHEMBL3613600	COC(=O)c1cccc(NC(=O)C2(CN(C)C)CCN(c3ncnc4[nH]cc(C)c34)CC2)c1
SVR	7.1	6.60525	0.494747	CHEMBL3410025	Cc1[nH]c2ncnc(-c3ccc(NC(=O)Nc4cccc(C(=O)NC(C)C)c4)cc3)c2c1C							Bagging	7.28	6.82422	0.455775	CHEMBL3410048	COc1ccc(N(CCO)C(=O)Nc2ccc(-c3ncnc4[nH]cc(C)c34)cc2)cc1
SVR	5	5.77128	0.771277	CHEMBL3410059	COc1ccc(NC(=O)N(CCN2CCCCC2)c2ccc(-c3ncnc4[nH]cc(C)c34)cc2)cc1							Bagging	5.51	5.38752	0.12248	CHEMBL3623433	CCCN(C)c1ncc(-c2ccncc2-c2ccccc2Cl)s1
SVR	7.92	5.7395	2.1805	CHEMBL3586447	Cc1cc2cn[nH]c2cc1-c1cccc2c(N)c(C(N)=O)nnc12							Bagging	5.36	4.5845	0.7755	CHEMBL1488435	Cc1sc2ncnc(N)c2c1C
SVR	7.58	7.47319	0.106809	CHEMBL3613623	COC(=O)c1cccc(NC(=O)C2(CN(C)C)CCN(c3ncnc4[nH]c(C)c(C)c34)CC2)c1							Bagging	5.57	4.8275	0.7425	CHEMBL1836488	CC1CCCc2sc3ncnc(N)c3c21
SVR	7.11	6.6096	0.500398	CHEMBL3347661	CC(C)NC(=O)Nc1cccc(-c2ccc3c(c2)sc2c(N)ncnc23)c1							Bagging	7.96	7.5308	0.4292	CHEMBL3629277	Cc1ccc(NC(=O)Nc2ccc(-c3ncnc4[nH]cc(C)c34)cc2F)cn1
SVR	5	5.50005	0.500049	CHEMBL3185148	Nc1nc(NCCNc2ncc(-n3ccnc3)c(-c3ccc(Cl)cc3Cl)n2)ccc1[N+](=O)[O-]							Bagging	5	5.40672	0.406717	CHEMBL3410022	CC(C)NC(=O)c1cccc(NC(=O)Nc2ccc(-c3cn[nH]c3)cc2)c1
SVR	5.68	5.43511	0.244894	CHEMBL1836487	CC1(C)CCc2sc3ncnc(N)c3c21							Ridge (Pace-like)	4	3.67417	0.325835	CHEMBL3219014	CNC(=O)c1sc2ncccc2c1N
SVR	7.66	7.15984	0.500161	CHEMBL3797469	CN(C)C(=O)Oc1cccc(NC(=O)C2(N)CCN(c3ncnc4[nH]c5c(c34)CCCC5)CC2)c1							Ridge (Pace-like)	7.8	7.24513	0.554873	CHEMBL3613598	COC(=O)c1cccc(NC(=O)C2(CN)CCN(c3ncnc4[nH]cc(C)c34)CC2)c1
SVR	4	4.51614	0.516137	CHEMBL538197	NC(=O)c1cc2ccccc2s1							Ridge (Pace-like)	7.72	7.81871	0.0987095	CHEMBL3613599	Cc1c[nH]c2ncnc(N3CCC(CN(C)C)(C(=O)Nc4cccc(OC(=O)N(C)C)c4)CC3)c12
SVR	4.39	4.94664	0.556642	CHEMBL3219010	Cc1ccc(-c2cc(C(F)(F)F)c3c(N)c(C(N)=O)sc3n2)o1							Ridge (Pace-like)	5.7	6.569	0.869003	CHEMBL3623443	COc1ccc(-c2cnccc2-c2cnc(NC(=O)C(C)C)s2)c(C(F)(F)F)c1
SVR	4.25	4.37558	0.125585	CHEMBL568904	Cc1ccc2c(N)c(C(N)=O)sc2n1							Ridge (Pace-like)	4	4.12666	0.126657	CHEMBL575039	CSc1nc(N)c2c3c(sc2n1)CCCC3
SVR	4.522	5.02193	0.499926	CHEMBL3623447	CCCNc1ncc(-c2ncccc2-c2ccccc2Cl)s1							Ridge (Pace-like)	5.39	5.93328	0.543283	CHEMBL3347513	Nc1ncnc2c1sc1cc(-c3cccc(C(=O)NCCc4cccnc4)c3)ccc12
SVR	5.33	5.17114	0.158857	CHEMBL590109	NCCn1cc(-c2cc(-c3cc4ccccc4s3)c3[nH]ncc3c2)c2nc(N)ncc21							Ridge (Pace-like)	5.15	5.05846	0.0915379	CHEMBL1269082	NC(=O)c1sc2nc(-c3cccnc3)ccc2c1N
SVR	5.55	5.05001	0.49999	CHEMBL1483395	NC(=O)c1sc2nc(-c3ccccc3)c3c(c2c1N)CCCC3							Ridge (Pace-like)	7.19	5.60734	1.58266	CHEMBL5206269	C#CCN(Cc1ccccc1)C(=O)c1ccc(S(=O)(=O)Nc2ccccc2)cc1
SVR	7.2	6.69986	0.500144	CHEMBL3116050	C[C@H](Nc1nc(Nc2cn(C)cn2)c2cc[nH]c2n1)c1ncc(F)cn1							Ridge (Pace-like)	7.66	7.83398	0.173979	CHEMBL3613624	Cc1[nH]c2ncnc(N3CCC(CN(C)C)(C(=O)Nc4cccc(OC(=O)N(C)C)c4)CC3)c2c1C
SVR	4.9	5.40026	0.500264	CHEMBL1581452	CC1(C)Cc2c(sc3ncnc(N)c23)CO1							Ridge (Pace-like)	7.52	6.59044	0.929558	CHEMBL2070619	COc1cc(Cl)c(-c2cc(-c3cnc(NC(C)=O)s3)nc(-c3cnccn3)n2)c(Cl)c1
SVR	5.82	6.31966	0.499663	CHEMBL3410023	CC(C)NC(=O)c1cccc(NC(=O)Nc2ccc(-c3ncnc4[nH]cnc34)cc2)c1							Ridge (Pace-like)	7.18	6.22773	0.952268	CHEMBL2070613	CCC(CC)Oc1cc(C)c(-c2cc(-c3cnc(NC(=O)NC)s3)nc(-c3cnccn3)n2)c(C)c1
SVR	7.57	6.71536	0.854642	CHEMBL3410049	COc1ccc(N(CCN)C(=O)Nc2ccc(-c3ncnc4[nH]cc(C)c34)cc2)cc1							Ridge (Pace-like)	5.07	4.37314	0.696864	CHEMBL1836390	Nc1ncnc2sc3c(c12)CCC(C(=O)N1CCOCC1)C3
SVR	5.16	4.94184	0.218165	CHEMBL1836358	Nc1ncnc2c1sc1ccccc12							Ridge (Pace-like)	7.64	7.37026	0.269744	CHEMBL3613622	COC(=O)c1cccc(NC(=O)C2(CN(C)C)CCN(c3ncnc4[nH]c(C)cc34)CC2)c1
SVR	4.52	5.02025	0.500253	CHEMBL3219009	NC(=O)c1sc2nc(Cc3ccccc3)cc(C(F)(F)F)c2c1N							Ridge (Pace-like)	7.46	7.35666	0.103337	CHEMBL3410032	COc1ccc(NC(=O)Nc2ccc(-c3ncnc4[nH]cc(C)c34)cc2)cc1
SVR	7.26	6.1536	1.1064	CHEMBL3347658	Nc1ncnc2c1sc1cc(-c3cccc(NC=O)c3)ccc12							Ridge (Pace-like)	7.72	7.71435	0.00565135	CHEMBL3410055	Cc1[nH]c2ncnc(-c3ccc(NC(=O)N(CCN(C)C)c4ccc(Cl)cc4)c(F)c3)c2c1C
SVR	5.21	5.16553	0.0444739	CHEMBL3219027	Nc1ncnc2c1sc1c(-c3ccccc3)cccc12							Ridge (Pace-like)	4	3.33929	0.660712	CHEMBL1271896	c1ccc(CCNc2ncnc3sc4c(c23)CCCC4)cc1
SVR	5.98	5.87231	0.107695	CHEMBL2070503	CCCNc1ncc(-c2cc(-c3cc(OCCC)ccc3Cl)nc(-c3cnccn3)n2)s1							Ridge (Pace-like)	4.69	4.86045	0.170446	CHEMBL1836395	Nc1ncnc2sc3c(c12)CCC(c1ccccc1)C3
SVR	4	4.6233	0.623303	CHEMBL1165229	COc1ccc(Nc2ncnc3sc4c(c23)CCCC4)cc1							Ridge (Pace-like)	7.68	7.31211	0.367886	CHEMBL3410053	Cc1[nH]c2ncnc(-c3ccc(NC(=O)N(CCO)c4ccc(Cl)cc4)c(F)c3)c2c1C
SVR	7.19	7.50859	0.318592	CHEMBL3613612	COC(=O)c1cccc(NC(=O)C2(CN(C)C)CCN(c3ccnc4[nH]ncc34)CC2)c1							Ridge (Pace-like)	5.52	5.05846	0.461538	CHEMBL1571017	NC(=O)c1sc2nc(-c3ccccc3)ccc2c1N
SVR	5.7	5.04933	0.650666	CHEMBL3219012	NC(=O)c1sc2nc(-c3ccccc3)cc(-c3ccco3)c2c1N							Ridge (Pace-like)	7.75	8.47255	0.722549	CHEMBL3798142	CN(C)C(=O)Oc1cccc(NC(=O)C2(N(C)C)CCN(c3ncnc4[nH]c5c(c34)CCCC5)CC2)c1
SVR	5.89	5.61651	0.273489	CHEMBL3219008	NC(=O)c1sc2nc(-c3ccc4c(c3)OCCO4)cc(C(F)(F)F)c2c1N							Ridge (Pace-like)	7.24	6.96075	0.279255	CHEMBL3410040	Cc1c[nH]c2ncnc(-c3ccc(NC(=O)N(CCO)c4ccccc4Cl)cc3)c12
SVR	4	4.63787	0.637875	CHEMBL1836475	Nc1nc(S)nc2sc3c(c12)CCCCC3							Ridge (Pace-like)	5.62	4.95051	0.669493	CHEMBL3347669	Nc1ncnc2c1sc1cc(-c3cccc(NC(=O)N4CCCC4)c3)ccc12
SVR	5.18	5.68005	0.500053	CHEMBL3623439	Oc1ccc(Nc2ncc(-c3ccncc3-c3ccccc3Cl)s2)cc1							Ridge (Pace-like)	4	4.86045	0.860446	CHEMBL1556240	Nc1nc(-c2ccccc2)nc2sc3c(c12)CCCC3
SVR	4.72	4.7545	0.0345026	CHEMBL3623444	CCCNc1ncc(-c2ccncc2)s1							Ridge (Pace-like)	7.6	7.37026	0.229744	CHEMBL3613620	COC(=O)c1cccc(NC(=O)C2(CN(C)C)CCN(c3ncnc4[nH]cc(C#N)c34)CC2)c1
SVR	7.36	6.1536	1.2064	CHEMBL3347511	Nc1ncnc2c1sc1cc(-c3ccc(NC=O)cc3)ccc12							Ridge (Pace-like)	4	4.05246	0.0524607	CHEMBL1836480	CSc1nc(N)c2c3c(sc2n1)CCCCC3
SVR	5.8	5.20792	0.592085	CHEMBL3219011	NC(=O)c1sc2nc(-c3cccs3)cc(C(F)(F)F)c2c1N							Ridge (Pace-like)	4.96	4.25059	0.709413	CHEMBL3218815	Cc1ccnc2sc(C(N)=O)c(N)c12
SVR	5.4	5.0907	0.309304	CHEMBL1365821	C=CCNc1nc(N)c(C(=O)c2ccc3c(c2)OCO3)s1							Ridge (Pace-like)	7.12	7.30194	0.181942	CHEMBL3410031	COc1cccc(NC(=O)Nc2ccc(-c3ncnc4[nH]cc(C)c34)cc2)c1
SVR	5.37	4.87024	0.499758	CHEMBL1836394	Nc1ncnc2sc3c(c12)CCc1ccccc1-3							Ridge (Pace-like)	7.36	5.8575	1.5025	CHEMBL4063500	CN(C)C(=O)c1cc2cnc(Nc3ccc(NC(=O)CCCCCCC(=O)NO)cc3)nc2n1C1CCCC1
SVR	7.19	6.69018	0.499824	CHEMBL2070611	CCC(CC)Oc1cc(C)c(-c2cc(-c3cnc(NC(C)=O)s3)nc(-c3cnccn3)n2)c(C)c1							Ridge (Pace-like)	5.48	5.38263	0.0973693	CHEMBL3622872	CCCNc1ncc(-c2ccncc2-c2ccccc2C(C)C)s1
SVR	4.43	4.45096	0.0209552	CHEMBL207012	NC(=O)c1sc2ncccc2c1N							Ridge (Pace-like)	5.04	5.65846	0.618457	CHEMBL3623436	C[C@H](Nc1ncc(-c2ccncc2-c2ccccc2Cl)s1)c1ccccc1
SVR	8.1	7.60008	0.499917	CHEMBL3410056	COCCN(C(=O)Nc1ccc(-c2ncnc3[nH]c(C)c(C)c23)cc1F)c1ccc(Cl)cc1							Ridge (Pace-like)	8.1	5.11214	2.98786	CHEMBL5275515	COc1ccc(-c2cnccc2-c2cnc(C(=O)C(C)C)s2)c(C(F)(F)F)c1
SVR	5	5.49996	0.499964	CHEMBL4438748	CN(C)c1ccc(C(=O)Nc2cccc(NC(=O)COc3ccc4c(=O)ccoc4c3)c2)cc1							Ridge (Pace-like)	7.57	7.37026	0.199744	CHEMBL3613600	COC(=O)c1cccc(NC(=O)C2(CN(C)C)CCN(c3ncnc4[nH]cc(C)c34)CC2)c1
SVR	4	4.73538	0.735376	CHEMBL1836479	Nc1nc(-c2cccs2)nc2sc3c(c12)CCCC3							Ridge (Pace-like)	7.28	7.04968	0.230321	CHEMBL3410048	COc1ccc(N(CCO)C(=O)Nc2ccc(-c3ncnc4[nH]cc(C)c34)cc2)cc1
SVR	7.17	6.66984	0.50016	CHEMBL5417444	COc1cc(-n2cnc3cc(-c4cnn(C)c4)ccc32)cc(OC(F)F)c1C(=O)NC1CC1							Ridge (Pace-like)	5.51	6.25524	0.74524	CHEMBL3623433	CCCN(C)c1ncc(-c2ccncc2-c2ccccc2Cl)s1
SVR	5.74	5.65517	0.0848261	CHEMBL5180888	N#CCCN(Cc1ccccc1)C(=O)c1ccc(S(=O)(=O)Nc2cccc(Cl)c2)cc1							Ridge (Pace-like)	5.36	4.80179	0.558214	CHEMBL1488435	Cc1sc2ncnc(N)c2c1C
SVR	4.37	4.69698	0.326975	CHEMBL3219029	Cc1nc(N)c2sc3ncccc3c2n1							Ridge (Pace-like)	5.57	5.34346	0.226542	CHEMBL1836488	CC1CCCc2sc3ncnc(N)c3c21
SVR	4	4.50002	0.500018	CHEMBL1165129	CN(C)c1ncnc2sc3c(c12)CCCC3							Ridge (Pace-like)	7.96	8.23405	0.274053	CHEMBL3629277	Cc1ccc(NC(=O)Nc2ccc(-c3ncnc4[nH]cc(C)c34)cc2F)cn1
SVR	8.43	7.9303	0.499702	CHEMBL565452	Cc1c[nH]c2ncnc(N3CCN(/C(=N/C#N)Nc4ccc(F)c(Br)c4)[C@@H](C)C3)c12							Ridge (Pace-like)	5	5.72317	0.72317	CHEMBL3410022	CC(C)NC(=O)c1cccc(NC(=O)Nc2ccc(-c3cn[nH]c3)cc2)c1
SVR	7.64	7.13995	0.500051	CHEMBL3799326	Cc1[nH]c2ncnc(N3CCC(CN)(C(=O)Nc4cccc(OC(=O)N(C)C)c4)CC3)c2c1C							PLS Regression	4	3.70302	0.296984	CHEMBL3219014	CNC(=O)c1sc2ncccc2c1N
SVR	4	4.49962	0.49962	CHEMBL3219015	NNC(=O)c1sc2ncccc2c1N							PLS Regression	7.8	7.13429	0.665711	CHEMBL3613598	COC(=O)c1cccc(NC(=O)C2(CN)CCN(c3ncnc4[nH]cc(C)c34)CC2)c1
SVR	4.04	4.59648	0.556478	CHEMBL3219021	NC(=O)c1sc2cccnc2c1N							PLS Regression	7.72	7.85891	0.138909	CHEMBL3613599	Cc1c[nH]c2ncnc(N3CCC(CN(C)C)(C(=O)Nc4cccc(OC(=O)N(C)C)c4)CC3)c12
SVR	7.06	6.55959	0.50041	CHEMBL2070616	COc1cc(C)c(-c2cc(-c3cnc(NC(C)=O)s3)nc(-c3cnccn3)n2)c(C)c1							PLS Regression	5.7	6.14146	0.441456	CHEMBL3623443	COc1ccc(-c2cnccc2-c2cnc(NC(=O)C(C)C)s2)c(C(F)(F)F)c1
SVR	8.12	7.58715	0.532848	CHEMBL3613609	C#CCOC(=O)c1cccc(NC(=O)C2(CN(C)C)CCN(c3ncnc4[nH]cc(C)c34)CC2)c1							PLS Regression	4	4.22317	0.223173	CHEMBL575039	CSc1nc(N)c2c3c(sc2n1)CCCC3
SVR	7.21	6.60051	0.609487	CHEMBL1951346	Cc1c[nH]c2ncnc(-c3ccc(NC(=O)Nc4cccc(C(=O)NC(C)C)c4)cc3)c12							PLS Regression	5.39	5.98412	0.594118	CHEMBL3347513	Nc1ncnc2c1sc1cc(-c3cccc(C(=O)NCCc4cccnc4)c3)ccc12
SVR	4	4.48763	0.487628	CHEMBL1836483	CC(Nc1ncnc2sc3c(c12)CCCC3)c1ccccc1							PLS Regression	5.15	5.19397	0.0439668	CHEMBL1269082	NC(=O)c1sc2nc(-c3cccnc3)ccc2c1N
SVR	4.36	4.97157	0.611575	CHEMBL3219013	COc1ccc(-c2cc(-c3ccccc3)nc3sc(C(N)=O)c(N)c23)cc1							PLS Regression	7.19	5.3332	1.8568	CHEMBL5206269	C#CCN(Cc1ccccc1)C(=O)c1ccc(S(=O)(=O)Nc2ccccc2)cc1
SVR	5.75	5.06701	0.682988	CHEMBL1836485	Nc1ncnc2sc3c(c12)CC1CC3C1							PLS Regression	7.66	7.92839	0.268391	CHEMBL3613624	Cc1[nH]c2ncnc(N3CCC(CN(C)C)(C(=O)Nc4cccc(OC(=O)N(C)C)c4)CC3)c2c1C
SVR	7.3	5.4402	1.8598	CHEMBL3347507	Nc1ncnc2c1sc1cc(-c3cccc(-c4nn[nH]n4)c3)ccc12							PLS Regression	7.52	6.80736	0.712642	CHEMBL2070619	COc1cc(Cl)c(-c2cc(-c3cnc(NC(C)=O)s3)nc(-c3cnccn3)n2)c(Cl)c1
SVR	5.85	5.54551	0.304487	CHEMBL3623440	CC(=O)Nc1ncc(-c2ccncc2-c2ccccc2Cl)s1							PLS Regression	7.18	6.25299	0.927011	CHEMBL2070613	CCC(CC)Oc1cc(C)c(-c2cc(-c3cnc(NC(=O)NC)s3)nc(-c3cnccn3)n2)c(C)c1
SVR	7.3	7.35187	0.0518657	CHEMBL3613608	CCC(C)OC(=O)c1cccc(NC(=O)C2(CN(C)C)CCN(c3ncnc4[nH]cc(C)c34)CC2)c1							PLS Regression	5.07	3.90234	1.16766	CHEMBL1836390	Nc1ncnc2sc3c(c12)CCC(C(=O)N1CCOCC1)C3
SVR	5.75	5.3121	0.437901	CHEMBL3355491	Cc1cccc(NS(=O)(=O)c2ccc(C(=O)N(C)Cc3ccccc3)cc2)c1							PLS Regression	7.64	7.35745	0.282552	CHEMBL3613622	COC(=O)c1cccc(NC(=O)C2(CN(C)C)CCN(c3ncnc4[nH]c(C)cc34)CC2)c1
SVR	4	4.44993	0.449933	CHEMBL3219017	Nc1c(C(=O)O)sc2ccccc12							PLS Regression	7.46	7.03181	0.428189	CHEMBL3410032	COc1ccc(NC(=O)Nc2ccc(-c3ncnc4[nH]cc(C)c34)cc2)cc1
SVR	5	6.10605	1.10605	CHEMBL3745885	Cn1c(=O)c(S(=O)(=O)c2ccc(F)cc2F)cc2cnc(Nc3ccc4[nH]ccc4c3)nc21							PLS Regression	7.72	7.70389	0.0161101	CHEMBL3410055	Cc1[nH]c2ncnc(-c3ccc(NC(=O)N(CCN(C)C)c4ccc(Cl)cc4)c(F)c3)c2c1C
SVR	5.96	6.45977	0.499768	CHEMBL3410057	COc1ccc(NC(=O)N(C)c2ccc(-c3ncnc4[nH]cc(C)c34)cc2)cc1							PLS Regression	4	3.56016	0.439836	CHEMBL1271896	c1ccc(CCNc2ncnc3sc4c(c23)CCCC4)cc1
SVR	7.3	6.24257	1.05743	CHEMBL5209373	Cc1c2cc[nH]c(=O)c2c(C)c2c1[nH]c1ccc(OC(=O)c3ccccc3)cc12							PLS Regression	4.69	5.08027	0.390268	CHEMBL1836395	Nc1ncnc2sc3c(c12)CCC(c1ccccc1)C3
SVR	7.64	6.87462	0.76538	CHEMBL2070614	CNC(=O)Nc1ncc(-c2cc(-c3c(C)cc(OC)cc3C)nc(-c3cnccn3)n2)s1							PLS Regression	7.68	7.51527	0.164731	CHEMBL3410053	Cc1[nH]c2ncnc(-c3ccc(NC(=O)N(CCO)c4ccc(Cl)cc4)c(F)c3)c2c1C
SVR	4	4.67896	0.678959	CHEMBL1836484	c1nc(N2CCCCC2)c2c3c(sc2n1)CCCC3							PLS Regression	5.52	5.19397	0.326033	CHEMBL1571017	NC(=O)c1sc2nc(-c3ccccc3)ccc2c1N
SVR	7.72	7.22011	0.499891	CHEMBL3629278	Cc1cc(NC(=O)Nc2ccc(-c3ncnc4[nH]cc(C)c34)cc2F)ccn1							PLS Regression	7.75	8.57133	0.821335	CHEMBL3798142	CN(C)C(=O)Oc1cccc(NC(=O)C2(N(C)C)CCN(c3ncnc4[nH]c5c(c34)CCCC5)CC2)c1
SVR	7.42	5.7651	1.6549	CHEMBL2070497	CCCNc1ncc(-c2cc(-c3c(Cl)cc(OC)cc3Cl)nc(-c3cnccn3)n2)s1							PLS Regression	7.24	6.93665	0.303352	CHEMBL3410040	Cc1c[nH]c2ncnc(-c3ccc(NC(=O)N(CCO)c4ccccc4Cl)cc3)c12
SVR	5.04	5.48323	0.443228	CHEMBL1836389	NC(=O)C1CCc2c(sc3ncnc(N)c23)C1							PLS Regression	5.62	5.3333	0.286698	CHEMBL3347669	Nc1ncnc2c1sc1cc(-c3cccc(NC(=O)N4CCCC4)c3)ccc12
SVR	7.43	7.38687	0.0431298	CHEMBL3613602	COC(=O)c1cccc(NC(=O)C2(N(C)C)CCN(c3ncnc4[nH]cc(C)c34)CC2)c1							PLS Regression	4	5.08027	1.08027	CHEMBL1556240	Nc1nc(-c2ccccc2)nc2sc3c(c12)CCCC3
SVR	5	5.49993	0.499931	CHEMBL4303259	Cc1cc(C(=O)Nc2cccc(C(=O)Nc3cccc(C(F)(F)F)c3)c2)on1							PLS Regression	7.6	7.35745	0.242552	CHEMBL3613620	COC(=O)c1cccc(NC(=O)C2(CN(C)C)CCN(c3ncnc4[nH]cc(C#N)c34)CC2)c1
SVR	4.69	5.08265	0.392649	CHEMBL1836397	Nc1ncnc2sc3c(c12)CCC(C(=O)O)C3							PLS Regression	4	4.10888	0.108884	CHEMBL1836480	CSc1nc(N)c2c3c(sc2n1)CCCCC3
SVR	7.17	7.10036	0.0696422	CHEMBL3410041	Cc1c[nH]c2ncnc(-c3ccc(NC(=O)N(CCO)c4cccc(Cl)c4)cc3)c12							PLS Regression	4.96	4.21829	0.741713	CHEMBL3218815	Cc1ccnc2sc(C(N)=O)c(N)c12
SVR	4.48	4.52587	0.0458664	CHEMBL211002	NC(=O)c1sc2ccccc2c1N							PLS Regression	7.12	6.89218	0.227817	CHEMBL3410031	COc1cccc(NC(=O)Nc2ccc(-c3ncnc4[nH]cc(C)c34)cc2)c1
SVR	5.85	5.93087	0.0808709	CHEMBL3347694	Nc1ncnc2c1sc1cc(-c3cccc(C(=O)NCC(=O)N4CCOCC4)c3)ccc12							PLS Regression	7.36	6.38958	0.970425	CHEMBL4063500	CN(C)C(=O)c1cc2cnc(Nc3ccc(NC(=O)CCCCCCC(=O)NO)cc3)nc2n1C1CCCC1
SVR	4	4.76678	0.766778	CHEMBL2153541	Nc1ncnc2c1sc1nccnc12							PLS Regression	5.48	5.33193	0.148072	CHEMBL3622872	CCCNc1ncc(-c2ccncc2-c2ccccc2C(C)C)s1
SVR	7.68	7.17982	0.500181	CHEMBL570116	Cc1c[nH]c2ncnc(N3CCN(C(=O)Nc4cccc(OC(=O)N(C)C)c4)[C@@H](C)C3)c12							PLS Regression	5.04	5.8132	0.773199	CHEMBL3623436	C[C@H](Nc1ncc(-c2ccncc2-c2ccccc2Cl)s1)c1ccccc1
SVR	7.3	7.46524	0.165244	CHEMBL3613606	CCCOC(=O)c1cccc(NC(=O)C2(CN(C)C)CCN(c3ncnc4[nH]cc(C)c34)CC2)c1							PLS Regression	8.1	5.13029	2.96971	CHEMBL5275515	COc1ccc(-c2cnccc2-c2cnc(C(=O)C(C)C)s2)c(C(F)(F)F)c1
SVR	5.28	4.769	0.510995	CHEMBL1836472	Nc1ncnc2sc3c(c12)CCC3							PLS Regression	7.57	7.35745	0.212552	CHEMBL3613600	COC(=O)c1cccc(NC(=O)C2(CN(C)C)CCN(c3ncnc4[nH]cc(C)c34)CC2)c1
SVR	4.47	4.42913	0.0408721	CHEMBL3219018	CNc1c(C(N)=O)sc2ccccc12							PLS Regression	7.28	7.25909	0.0209071	CHEMBL3410048	COc1ccc(N(CCO)C(=O)Nc2ccc(-c3ncnc4[nH]cc(C)c34)cc2)cc1
SVR	9.3	7.8696	1.4304	CHEMBL570126	Cc1c[nH]c2ncnc(N3CCN(/C(=N/C#N)Nc4cccc(Br)c4)[C@@H](C)C3)c12							PLS Regression	5.51	5.86295	0.352945	CHEMBL3623433	CCCN(C)c1ncc(-c2ccncc2-c2ccccc2Cl)s1
SVR	4.75	4.92196	0.171958	CHEMBL1836486	CC1CCc2c(sc3ncnc(N)c23)C1							PLS Regression	5.36	4.96207	0.397927	CHEMBL1488435	Cc1sc2ncnc(N)c2c1C
SVR	5.5	5.2022	0.297799	CHEMBL3355482	CN(Cc1ccccc1)C(=O)c1ccc(S(=O)(=O)Nc2ccccc2)cc1							PLS Regression	5.57	5.09342	0.476577	CHEMBL1836488	CC1CCCc2sc3ncnc(N)c3c21
SVR	7.42	7.23225	0.187755	CHEMBL3613603	COC(=O)COc1cccc(NC(=O)C2(CN(C)C)CCN(c3ncnc4[nH]cc(C)c34)CC2)c1							PLS Regression	7.96	8.38145	0.42145	CHEMBL3629277	Cc1ccc(NC(=O)Nc2ccc(-c3ncnc4[nH]cc(C)c34)cc2F)cn1
SVR	4.6	5.10001	0.500006	CHEMBL4779405	O=C(NCc1ccccc1)c1ccc(S(=O)(=O)NCc2ccccc2)cc1							PLS Regression	5	5.67634	0.676342	CHEMBL3410022	CC(C)NC(=O)c1cccc(NC(=O)Nc2ccc(-c3cn[nH]c3)cc2)c1
SVR	7.22	6.98897	0.231026	CHEMBL3410026	Cc1c[nH]c2ncnc(-c3ccc(NC(=O)Nc4cccc(C(=O)NC(C)C)c4)c(C(F)(F)F)c3)c12							Gaussian Process	4	0.991383	3.00862	CHEMBL3219014	CNC(=O)c1sc2ncccc2c1N
SVR	4	4.40109	0.40109	CHEMBL1836481	CNc1ncnc2sc3c(c12)CCCC3							Gaussian Process	7.8	2.95061e-08	7.8	CHEMBL3613598	COC(=O)c1cccc(NC(=O)C2(CN)CCN(c3ncnc4[nH]cc(C)c34)CC2)c1
SVR	5.64	5.14022	0.49978	CHEMBL1836388	CCOC(=O)C1CCc2c(sc3ncnc(N)c23)C1							Gaussian Process	7.72	0.0512762	7.66872	CHEMBL3613599	Cc1c[nH]c2ncnc(N3CCC(CN(C)C)(C(=O)Nc4cccc(OC(=O)N(C)C)c4)CC3)c12
SVR	4.94	4.91767	0.0223257	CHEMBL3622871	CCCNc1ncc(-c2ccncc2-c2ccccc2C)s1							Gaussian Process	5.7	3.75913e-10	5.7	CHEMBL3623443	COc1ccc(-c2cnccc2-c2cnc(NC(=O)C(C)C)s2)c(C(F)(F)F)c1
SVR	7.07	7.07651	0.00651052	CHEMBL3410039	Cc1c[nH]c2ncnc(-c3ccc(NC(=O)N(CCO)c4ccc(F)cc4)cc3)c12							Gaussian Process	4	0.1257	3.8743	CHEMBL575039	CSc1nc(N)c2c3c(sc2n1)CCCC3
SVR	7.75	7.2504	0.4996	CHEMBL3407526	Cc1c[nH]c2ncnc(-c3ccc(NC(=O)Nc4cccc(C(=O)NC(C)C)c4)c(F)c3)c12							Gaussian Process	5.39	1.71166e-08	5.39	CHEMBL3347513	Nc1ncnc2c1sc1cc(-c3cccc(C(=O)NCCc4cccnc4)c3)ccc12
SVR	7.5	7.00044	0.499559	CHEMBL2070618	CNC(=O)Nc1ncc(-c2cc(-c3c(Cl)cc(OC)cc3Cl)nc(-c3cnccn3)n2)s1							Gaussian Process	5.15	0.0683496	5.08165	CHEMBL1269082	NC(=O)c1sc2nc(-c3cccnc3)ccc2c1N
SVR	7.91	6.94845	0.961551	CHEMBL5436237	C=CC(=O)N1CCC(Oc2n[nH]c3ncc(-c4cn(-c5c(F)ccc(NS(=O)(=O)c6cccc(-c7ccccc7)c6)c5F)nn4)cc23)C1							Gaussian Process	7.19	0.000371139	7.18963	CHEMBL5206269	C#CCN(Cc1ccccc1)C(=O)c1ccc(S(=O)(=O)Nc2ccccc2)cc1
SVR	4.82	5.32018	0.500178	CHEMBL3219023	Nc1ncnc2c1oc1ccccc12							Gaussian Process	7.66	0.0494836	7.61052	CHEMBL3613624	Cc1[nH]c2ncnc(N3CCC(CN(C)C)(C(=O)Nc4cccc(OC(=O)N(C)C)c4)CC3)c2c1C
SVR	5.26	5.16553	0.0944739	CHEMBL3219025	Nc1ncnc2c1sc1cccc(-c3ccccc3)c12							Gaussian Process	7.52	4.31719e-06	7.52	CHEMBL2070619	COc1cc(Cl)c(-c2cc(-c3cnc(NC(C)=O)s3)nc(-c3cnccn3)n2)c(Cl)c1
SVR	4.37	4.94512	0.575117	CHEMBL2153531	Nc1ncnc2c1sc1cccnc12							Gaussian Process	7.18	0.000152047	7.17985	CHEMBL2070613	CCC(CC)Oc1cc(C)c(-c2cc(-c3cnc(NC(=O)NC)s3)nc(-c3cnccn3)n2)c(C)c1
SVR	4	4.49979	0.499788	CHEMBL3219016	CCOC(=O)c1sc2ccccc2c1N							Gaussian Process	5.07	2.50755e-09	5.07	CHEMBL1836390	Nc1ncnc2sc3c(c12)CCC(C(=O)N1CCOCC1)C3
SVR	5.69	6.53163	0.841627	CHEMBL3410036	Cc1c[nH]c2ncnc(-c3ccc(NC(=O)N(CCO)c4ccccc4)cc3)c12							Gaussian Process	7.64	7.515	0.125	CHEMBL3613622	COC(=O)c1cccc(NC(=O)C2(CN(C)C)CCN(c3ncnc4[nH]c(C)cc34)CC2)c1
SVR	5.42	5.07171	0.34829	CHEMBL3622867	CCCNc1ncc(-c2ccncc2-c2ccccc2Cl)s1							Gaussian Process	7.46	2.54484e-06	7.46	CHEMBL3410032	COc1ccc(NC(=O)Nc2ccc(-c3ncnc4[nH]cc(C)c34)cc2)cc1
SVR	5.35	6.31677	0.966773	CHEMBL3410034	Cc1c[nH]c2ncnc(-c3ccc(NC(=O)Nc4ccccn4)cc3)c12							Gaussian Process	7.72	0.00378118	7.71622	CHEMBL3410055	Cc1[nH]c2ncnc(-c3ccc(NC(=O)N(CCN(C)C)c4ccc(Cl)cc4)c(F)c3)c2c1C
SVR	7.7	7.30199	0.398013	CHEMBL3800259	CN(C)CC1(C(=O)Nc2cccc(OC(=O)N(C)C)c2)CCN(c2ncnc3[nH]c4c(c23)CCCC4)CC1							Gaussian Process	4	0.000549612	3.99945	CHEMBL1271896	c1ccc(CCNc2ncnc3sc4c(c23)CCCC4)cc1
SVR	7.75	7.16315	0.586852	CHEMBL2380834	O=C(Nc1ccc(Nc2ccnc3[nH]c(=O)c4ccccc4c23)cc1)c1ccc(F)cc1C(F)(F)F							Gaussian Process	4.69	4	0.69	CHEMBL1836395	Nc1ncnc2sc3c(c12)CCC(c1ccccc1)C3
SVR	5.4	5.59587	0.195869	CHEMBL3219024	Nc1ncnc2c1[nH]c1ccccc12							Gaussian Process	7.68	0.0234245	7.65658	CHEMBL3410053	Cc1[nH]c2ncnc(-c3ccc(NC(=O)N(CCO)c4ccc(Cl)cc4)c(F)c3)c2c1C
SVR	4	4.56115	0.561155	CHEMBL1836478	Nc1nc(SCC(=O)O)nc2sc3c(c12)CCCC3							Gaussian Process	5.52	0.0683496	5.45165	CHEMBL1571017	NC(=O)c1sc2nc(-c3ccccc3)ccc2c1N
SVR	5	5.75528	0.755276	CHEMBL1951350	CCn1c(=O)[nH]c2ncnc(-c3ccc(NC(=O)Nc4cccc(C(=O)NC(C)C)c4)cc3)c21							Gaussian Process	7.75	2.69909e-06	7.75	CHEMBL3798142	CN(C)C(=O)Oc1cccc(NC(=O)C2(N(C)C)CCN(c3ncnc4[nH]c5c(c34)CCCC5)CC2)c1
SVR	7.68	7.27252	0.40748	CHEMBL3410054	Cc1[nH]c2ncnc(-c3ccc(NC(=O)N(CCN)c4ccc(Cl)cc4)c(F)c3)c2c1C							Gaussian Process	7.24	0.133252	7.10675	CHEMBL3410040	Cc1c[nH]c2ncnc(-c3ccc(NC(=O)N(CCO)c4ccccc4Cl)cc3)c12
SVR	7.06	6.5598	0.500196	CHEMBL3347528	CCNC(=O)Nc1cccc(-c2ccc3c(c2)sc2c(N)ncnc23)c1							Gaussian Process	5.62	8.89961e-08	5.62	CHEMBL3347669	Nc1ncnc2c1sc1cc(-c3cccc(NC(=O)N4CCCC4)c3)ccc12
SVR	4	4.50015	0.500154	CHEMBL1836477	Nc1nc(S)nc2sc3c(c12)CCCC3							Gaussian Process	4	4	3.4029e-10	CHEMBL1556240	Nc1nc(-c2ccccc2)nc2sc3c(c12)CCCC3
SVR	7.44	6.82643	0.613571	CHEMBL2380845	O=C(Nc1ccc(Nc2ccnc3[nH]c(=O)c4ccccc4c23)cc1)c1ccccc1							Gaussian Process	7.6	7.515	0.0850001	CHEMBL3613620	COC(=O)c1cccc(NC(=O)C2(CN(C)C)CCN(c3ncnc4[nH]cc(C#N)c34)CC2)c1
SVR	5.05	4.54989	0.500111	CHEMBL377085	Cc1cc(C)c2c(N)c(C(N)=O)sc2n1							Gaussian Process	4	0.0296869	3.97031	CHEMBL1836480	CSc1nc(N)c2c3c(sc2n1)CCCCC3
SVR	7.07	7.01911	0.0508892	CHEMBL3629280	Cc1c[nH]c2ncnc(-c3ccc(NC(=O)N(CCO)c4ccccc4)c(F)c3)c12							Gaussian Process	4.96	4.25	0.71	CHEMBL3218815	Cc1ccnc2sc(C(N)=O)c(N)c12
SVR	7.64	7.53934	0.10066	CHEMBL3613610	COC(=O)c1cccc(NC(=O)C2(CN(C)C)CCN(c3ncnc4[nH]ccc34)CC2)c1							Gaussian Process	7.12	3.34706e-07	7.12	CHEMBL3410031	COc1cccc(NC(=O)Nc2ccc(-c3ncnc4[nH]cc(C)c34)cc2)c1
SVR	7.75	7.24995	0.500054	CHEMBL3613601	COC(=O)c1cccc(NC(=O)C2(N)CCN(c3ncnc4[nH]cc(C)c34)CC2)c1							Gaussian Process	7.36	7.97734e-18	7.36	CHEMBL4063500	CN(C)C(=O)c1cc2cnc(Nc3ccc(NC(=O)CCCCCCC(=O)NO)cc3)nc2n1C1CCCC1
SVR	5	5.77125	0.771246	CHEMBL1951441	CC(C)NC(=O)c1cccc(NC(=O)Nc2ccc(-c3ccnc(N)n3)cc2)c1							Gaussian Process	5.48	0.00909632	5.4709	CHEMBL3622872	CCCNc1ncc(-c2ccncc2-c2ccccc2C(C)C)s1
SVR	4.96	4.92068	0.0393163	CHEMBL1836387	Nc1ncnc2sc3c(c12)Cc1ccccc1-3							Gaussian Process	5.04	5.68	0.64	CHEMBL3623436	C[C@H](Nc1ncc(-c2ccncc2-c2ccccc2Cl)s1)c1ccccc1
SVR	5.66	5.2025	0.457504	CHEMBL3622873	CCCNc1ncc(-c2ccncc2-c2ccccc2C(F)(F)F)s1							Gaussian Process	8.1	2.80871e-16	8.1	CHEMBL5275515	COc1ccc(-c2cnccc2-c2cnc(C(=O)C(C)C)s2)c(C(F)(F)F)c1
SVR	4.85	5.15243	0.302431	CHEMBL3623434	CCNc1ncc(-c2ccncc2-c2ccccc2Cl)s1							Gaussian Process	7.57	7.515	0.0550001	CHEMBL3613600	COC(=O)c1cccc(NC(=O)C2(CN(C)C)CCN(c3ncnc4[nH]cc(C)c34)CC2)c1
SVR	7.6	7.10036	0.499642	CHEMBL3410042	Cc1c[nH]c2ncnc(-c3ccc(NC(=O)N(CCO)c4ccc(Cl)cc4)cc3)c12							Gaussian Process	7.28	0.802164	6.47784	CHEMBL3410048	COc1ccc(N(CCO)C(=O)Nc2ccc(-c3ncnc4[nH]cc(C)c34)cc2)cc1
SVR	7.51	7.11059	0.399415	CHEMBL3613614	COC(=O)c1cccc(NC(=O)C2(N)CCN(c3ncnc4[nH]ccc34)CC2)c1							Gaussian Process	5.51	1.30829e-10	5.51	CHEMBL3623433	CCCN(C)c1ncc(-c2ccncc2-c2ccccc2Cl)s1
SVR	5	5.55693	0.556934	CHEMBL1951443	CC(C)NC(=O)c1cccc(NC(=O)Nc2ccc(-c3ccncc3)cc2)c1							Gaussian Process	5.36	0.000313627	5.35969	CHEMBL1488435	Cc1sc2ncnc(N)c2c1C
SVR	4.77	4.9723	0.202303	CHEMBL1836396	Cc1c(-c2ccccc2)sc2ncnc(N)c12							Gaussian Process	5.57	0.000564013	5.56944	CHEMBL1836488	CC1CCCc2sc3ncnc(N)c3c21
SVR	5.4	4.59353	0.806469	CHEMBL1836471	Nc1ncnc2sc3c(c12)CCCC3							Gaussian Process	7.96	1.58656	6.37344	CHEMBL3629277	Cc1ccc(NC(=O)Nc2ccc(-c3ncnc4[nH]cc(C)c34)cc2F)cn1
SVR	4	4.49969	0.499692	CHEMBL3217769	CN(C)C(=O)c1sc2ncccc2c1N							Gaussian Process	5	0.062911	4.93709	CHEMBL3410022	CC(C)NC(=O)c1cccc(NC(=O)Nc2ccc(-c3cn[nH]c3)cc2)c1
SVR	7.39	7.46462	0.074616	CHEMBL3613607	Cc1c[nH]c2ncnc(N3CCC(CN(C)C)(C(=O)Nc4cccc(C(=O)OC(C)C)c4)CC3)c12
SVR	8.18	7.67997	0.500034	CHEMBL570820	Cc1c[nH]c2ncnc(N3CCN(C(=O)Nc4ccc(F)c(Br)c4)[C@@H](C)C3)c12
SVR	7.7	7.51156	0.188444	CHEMBL3613621	COC(=O)c1cccc(NC(=O)C2(CN(C)C)CCN(c3ncnc4[nH]cc(F)c34)CC2)c1
SVR	7	6.56872	0.431282	CHEMBL3410047	COc1cccc(N(CCO)C(=O)Nc2ccc(-c3ncnc4[nH]cc(C)c34)cc2)c1
SVR	4.43	5.08072	0.65072	CHEMBL578181	Cc1cc(-c2ccc(Cl)cc2)c2c(N)c(C(N)=O)sc2n1
SVR	7.32	6.82011	0.49989	CHEMBL388978	CN[C@@H]1C[C@H]2O[C@@](C)([C@@H]1OC)n1c3ccccc3c3c4c(c5c6ccccc6n2c5c31)C(=O)NC4
SVR	8	7.49973	0.50027	CHEMBL3629276	COc1ccc(NC(=O)Nc2ccc(-c3ncnc4[nH]cc(C)c34)cc2F)cc1
SVR	4	4.49999	0.499988	CHEMBL1836476	CSc1nc(N)c2c3c(sc2n1)CCC3
SVR	4.9	5.7651	0.865103	CHEMBL2070502	CCCNc1ncc(-c2cc(-c3cc(OC)ccc3Cl)nc(-c3cnccn3)n2)s1
SVR	7.24	7.42591	0.185911	CHEMBL3613604	COC(=O)Cc1cccc(NC(=O)C2(CN(C)C)CCN(c3ncnc4[nH]cc(C)c34)CC2)c1
SVR	7	7.07651	0.0765105	CHEMBL3410038	Cc1c[nH]c2ncnc(-c3ccc(NC(=O)N(CCO)c4cccc(F)c4)cc3)c12
SVR	7.26	7.08189	0.178112	CHEMBL3629279	Cc1c[nH]c2ncnc(-c3ccc(NC(=O)Nc4cncnc4)c(F)c3)c12
SVR	5.6	5.70018	0.100179	CHEMBL3622874	CCCNc1ncc(-c2ccncc2-c2ccc(OC)cc2C(F)(F)F)s1
SVR	5.55	5.27069	0.279307	CHEMBL1836392	CC1(C)CCc2c(sc3ncnc(N)c23)C1
SVR	5.75	6.11714	0.367138	CHEMBL5416410	Cc1nc(Nc2ncc(C(=O)Nc3c(C)cccc3Cl)s2)cc(N2CCN(CCO)CC2)n1.O
SVR	5.4	5.4779	0.0778965	CHEMBL1836359	Cn1c2ccccc2c2ncnc(N)c21
SVR	8.1	7.60008	0.499917	CHEMBL5289711	COCCN(C(=O)Nc1ccc(-c2ncnc3[nH]c(C)c(C)c23)c(F)c1)c1ccc(Cl)cc1
SVR	5.11	5.61025	0.500251	CHEMBL2070492	CCCNc1ncc(-c2cc(-c3ccc(O)cc3Cl)nc(-c3cnccn3)n2)s1
SVR	5.82	5.35452	0.465484	CHEMBL3623435	CC(C)CNc1ncc(-c2ccncc2-c2ccccc2Cl)s1
SVR	9.52	5.76239	3.75761	CHEMBL5278261	Cc1ccc(-c2cnccc2-c2cnc(Nc3ccc(O)cc3)s2)c(Cl)c1
SVR	4	4.48057	0.480572	CHEMBL3219022	Nc1c(C(=O)O)sc2ncccc12
SVR	7.7	7.25841	0.44159	CHEMBL3410052	Cc1c[nH]c2ncnc(-c3ccc(NC(=O)N(CCN(C)C)c4ccc(Cl)cc4)cc3)c12
SVR	5.05	4.75676	0.293244	CHEMBL457313	Nc1ncnc2c1sc1ncccc12
SVR	5.64	6.29529	0.655292	CHEMBL2070615	CCNC(=O)Nc1ncc(-c2cc(-c3c(C)cc(OC)cc3C)nc(-c3cnccn3)n2)s1
SVR	4	4.50038	0.500384	CHEMBL1836482	NCCNc1ncnc2sc3c(c12)CCCC3
SVR	5.46	4.96011	0.49989	CHEMBL1836393	Nc1ncnc2sc3c(c12)CCOC3
SVR	7.64	7.14016	0.499839	CHEMBL3797874	CN(C)C(=O)Oc1cccc(NC(=O)C2(CN)CCN(c3ncnc4[nH]c5c(c34)CCCC5)CC2)c1
SVR	5.6	4.85271	0.747289	CHEMBL1836473	Nc1ncnc2sc3c(c12)CCCCC3
Gradient Boosting	5.24	5.41012	0.170115	CHEMBL3219026	Nc1ncnc2c1sc1ccc(-c3ccccc3)cc12
Gradient Boosting	7.39	7.54488	0.154878	CHEMBL3613605	COC(=O)c1ccc(NC(=O)C2(CN(C)C)CCN(c3ncnc4[nH]cc(C)c34)CC2)cc1
Gradient Boosting	5.68	5.6885	0.00849647	CHEMBL3623437	C[C@@H](Nc1ncc(-c2ccncc2-c2ccccc2Cl)s1)c1ccccc1
Gradient Boosting	5.98	5.91897	0.061027	CHEMBL2107823	Cc1cc(Nc2cc(CN3CCOCC3)c3nc(C)c(Cc4ccc(Cl)cc4F)n3n2)n[nH]1
Gradient Boosting	5.5	5.72112	0.221118	CHEMBL1836386	COc1ccc(-c2sc3ncnc(N)c3c2C)cc1OC
Gradient Boosting	7	6.77548	0.22452	CHEMBL3182065	O=C(Nc1ncc(-c2cc(C(F)F)nn2-c2c(Cl)cccc2Cl)s1)C1CC1
Gradient Boosting	7.1	6.97455	0.12545	CHEMBL3410024	Cc1cc2c(-c3ccc(NC(=O)Nc4cccc(C(=O)NC(C)C)c4)cc3)ncnc2[nH]1
Gradient Boosting	4.45	4.57298	0.122983	CHEMBL5174511	O=C1NCC(Cn2cc(CN(Cc3ccccc3)C(=O)c3ccc(S(=O)(=O)Nc4ccccc4)cc3)nn2)O1
Gradient Boosting	4	4.07041	0.070413	CHEMBL3219020	NC(=O)c1sc2ccccc2c1O
Gradient Boosting	5.03	5.37089	0.340888	CHEMBL3410058	COc1ccc(NC(=O)N(CCN2CCCC2)c2ccc(-c3ncnc4[nH]cc(C)c34)cc2)cc1
Gradient Boosting	5.8	5.87599	0.0759856	CHEMBL3347683	CN1CCN(C(=O)Nc2cccc(-c3ccc4c(c3)sc3c(N)ncnc34)c2)CC1
Gradient Boosting	4.3	4.8016	0.501599	CHEMBL3219030	Nc1nc(-c2ccccc2)nc2c1sc1ncccc12
Gradient Boosting	4	4.52157	0.521571	CHEMBL1836474	Cc1nc(N)c2c3c(sc2n1)CCCC3
Gradient Boosting	7.68	7.51161	0.168393	CHEMBL3410050	Cc1c[nH]c2ncnc(-c3ccc(NC(=O)N(CCN)c4ccc(Cl)cc4)cc3)c12
Gradient Boosting	5.5	5.50846	0.0084587	CHEMBL5202859	CN1C(=O)[C@@H](N2CCc3c(nn(Cc4ccccc4)c3C(N)=O)C2=O)COc2cc(Cl)ccc21
Gradient Boosting	7.43	6.89799	0.532012	CHEMBL3410045	Cc1ccc(N(CCO)C(=O)Nc2ccc(-c3ncnc4[nH]cc(C)c34)cc2)cc1
Gradient Boosting	5.02	5.03106	0.0110623	CHEMBL1836398	Nc1ncnc2sc3c(c12)CCC(C(=O)NCc1ccccc1)C3
Gradient Boosting	4	4.03736	0.037363	CHEMBL1269735	OCCNc1ncnc2sc3c(c12)CCCC3
Gradient Boosting	7.1	7.03402	0.0659763	CHEMBL3410025	Cc1[nH]c2ncnc(-c3ccc(NC(=O)Nc4cccc(C(=O)NC(C)C)c4)cc3)c2c1C
Gradient Boosting	5	5.37089	0.370888	CHEMBL3410059	COc1ccc(NC(=O)N(CCN2CCCCC2)c2ccc(-c3ncnc4[nH]cc(C)c34)cc2)cc1
Gradient Boosting	7.92	6.93863	0.981368	CHEMBL3586447	Cc1cc2cn[nH]c2cc1-c1cccc2c(N)c(C(N)=O)nnc12
Gradient Boosting	7.58	7.62832	0.0483152	CHEMBL3613623	COC(=O)c1cccc(NC(=O)C2(CN(C)C)CCN(c3ncnc4[nH]c(C)c(C)c34)CC2)c1
Gradient Boosting	7.11	6.88794	0.222057	CHEMBL3347661	CC(C)NC(=O)Nc1cccc(-c2ccc3c(c2)sc2c(N)ncnc23)c1
Gradient Boosting	5	5.01707	0.0170723	CHEMBL3185148	Nc1nc(NCCNc2ncc(-n3ccnc3)c(-c3ccc(Cl)cc3Cl)n2)ccc1[N+](=O)[O-]
Gradient Boosting	5.68	5.52234	0.157658	CHEMBL1836487	CC1(C)CCc2sc3ncnc(N)c3c21
Gradient Boosting	7.66	7.67618	0.016177	CHEMBL3797469	CN(C)C(=O)Oc1cccc(NC(=O)C2(N)CCN(c3ncnc4[nH]c5c(c34)CCCC5)CC2)c1
Gradient Boosting	4	4.2717	0.2717	CHEMBL538197	NC(=O)c1cc2ccccc2s1
Gradient Boosting	4.39	4.7903	0.400304	CHEMBL3219010	Cc1ccc(-c2cc(C(F)(F)F)c3c(N)c(C(N)=O)sc3n2)o1
Gradient Boosting	4.25	4.24126	0.00874443	CHEMBL568904	Cc1ccc2c(N)c(C(N)=O)sc2n1
Gradient Boosting	4.522	4.88318	0.361181	CHEMBL3623447	CCCNc1ncc(-c2ncccc2-c2ccccc2Cl)s1
Gradient Boosting	5.33	5.29117	0.0388253	CHEMBL590109	NCCn1cc(-c2cc(-c3cc4ccccc4s3)c3[nH]ncc3c2)c2nc(N)ncc21
Gradient Boosting	5.55	5.3877	0.1623	CHEMBL1483395	NC(=O)c1sc2nc(-c3ccccc3)c3c(c2c1N)CCCC3
Gradient Boosting	7.2	6.94355	0.256448	CHEMBL3116050	C[C@H](Nc1nc(Nc2cn(C)cn2)c2cc[nH]c2n1)c1ncc(F)cn1
Gradient Boosting	4.9	5.04121	0.141207	CHEMBL1581452	CC1(C)Cc2c(sc3ncnc(N)c23)CO1
Gradient Boosting	5.82	6.33635	0.516352	CHEMBL3410023	CC(C)NC(=O)c1cccc(NC(=O)Nc2ccc(-c3ncnc4[nH]cnc34)cc2)c1
Gradient Boosting	7.57	7.15403	0.415974	CHEMBL3410049	COc1ccc(N(CCN)C(=O)Nc2ccc(-c3ncnc4[nH]cc(C)c34)cc2)cc1
Gradient Boosting	5.16	4.72092	0.439078	CHEMBL1836358	Nc1ncnc2c1sc1ccccc12
Gradient Boosting	4.52	4.55654	0.0365373	CHEMBL3219009	NC(=O)c1sc2nc(Cc3ccccc3)cc(C(F)(F)F)c2c1N
Gradient Boosting	7.26	6.93385	0.326151	CHEMBL3347658	Nc1ncnc2c1sc1cc(-c3cccc(NC=O)c3)ccc12
Gradient Boosting	5.21	5.41012	0.200115	CHEMBL3219027	Nc1ncnc2c1sc1c(-c3ccccc3)cccc12
Gradient Boosting	5.98	6.10688	0.126879	CHEMBL2070503	CCCNc1ncc(-c2cc(-c3cc(OCCC)ccc3Cl)nc(-c3cnccn3)n2)s1
Gradient Boosting	4	4.05913	0.0591265	CHEMBL1165229	COc1ccc(Nc2ncnc3sc4c(c23)CCCC4)cc1
Gradient Boosting	7.19	7.23096	0.0409563	CHEMBL3613612	COC(=O)c1cccc(NC(=O)C2(CN(C)C)CCN(c3ccnc4[nH]ncc34)CC2)c1
Gradient Boosting	5.7	5.21542	0.48458	CHEMBL3219012	NC(=O)c1sc2nc(-c3ccccc3)cc(-c3ccco3)c2c1N
Gradient Boosting	5.89	6.03351	0.143514	CHEMBL3219008	NC(=O)c1sc2nc(-c3ccc4c(c3)OCCO4)cc(C(F)(F)F)c2c1N
Gradient Boosting	4	4.25416	0.254164	CHEMBL1836475	Nc1nc(S)nc2sc3c(c12)CCCCC3
Gradient Boosting	5.18	6.62749	1.44749	CHEMBL3623439	Oc1ccc(Nc2ncc(-c3ccncc3-c3ccccc3Cl)s2)cc1
Gradient Boosting	4.72	4.74636	0.0263632	CHEMBL3623444	CCCNc1ncc(-c2ccncc2)s1
Gradient Boosting	7.36	6.93385	0.426151	CHEMBL3347511	Nc1ncnc2c1sc1cc(-c3ccc(NC=O)cc3)ccc12
Gradient Boosting	5.8	5.44182	0.358185	CHEMBL3219011	NC(=O)c1sc2nc(-c3cccs3)cc(C(F)(F)F)c2c1N
Gradient Boosting	5.4	5.09862	0.301384	CHEMBL1365821	C=CCNc1nc(N)c(C(=O)c2ccc3c(c2)OCO3)s1
Gradient Boosting	5.37	5.04338	0.326616	CHEMBL1836394	Nc1ncnc2sc3c(c12)CCc1ccccc1-3
Gradient Boosting	7.19	6.9364	0.253603	CHEMBL2070611	CCC(CC)Oc1cc(C)c(-c2cc(-c3cnc(NC(C)=O)s3)nc(-c3cnccn3)n2)c(C)c1
Gradient Boosting	4.43	4.39047	0.0395285	CHEMBL207012	NC(=O)c1sc2ncccc2c1N
Gradient Boosting	8.1	8.01355	0.0864451	CHEMBL3410056	COCCN(C(=O)Nc1ccc(-c2ncnc3[nH]c(C)c(C)c23)cc1F)c1ccc(Cl)cc1
Gradient Boosting	5	5.34564	0.345645	CHEMBL4438748	CN(C)c1ccc(C(=O)Nc2cccc(NC(=O)COc3ccc4c(=O)ccoc4c3)c2)cc1
Gradient Boosting	4	4.63888	0.638883	CHEMBL1836479	Nc1nc(-c2cccs2)nc2sc3c(c12)CCCC3
Gradient Boosting	7.17	7.14207	0.0279327	CHEMBL5417444	COc1cc(-n2cnc3cc(-c4cnn(C)c4)ccc32)cc(OC(F)F)c1C(=O)NC1CC1
Gradient Boosting	5.74	5.65372	0.0862795	CHEMBL5180888	N#CCCN(Cc1ccccc1)C(=O)c1ccc(S(=O)(=O)Nc2cccc(Cl)c2)cc1
Gradient Boosting	4.37	4.57188	0.201882	CHEMBL3219029	Cc1nc(N)c2sc3ncccc3c2n1
Gradient Boosting	4	4.04565	0.0456523	CHEMBL1165129	CN(C)c1ncnc2sc3c(c12)CCCC3
Gradient Boosting	8.43	8.85163	0.421632	CHEMBL565452	Cc1c[nH]c2ncnc(N3CCN(/C(=N/C#N)Nc4ccc(F)c(Br)c4)[C@@H](C)C3)c12
Gradient Boosting	7.64	7.60631	0.0336927	CHEMBL3799326	Cc1[nH]c2ncnc(N3CCC(CN)(C(=O)Nc4cccc(OC(=O)N(C)C)c4)CC3)c2c1C
Gradient Boosting	4	4.12082	0.120822	CHEMBL3219015	NNC(=O)c1sc2ncccc2c1N
Gradient Boosting	4.04	4.38609	0.346088	CHEMBL3219021	NC(=O)c1sc2cccnc2c1N
Gradient Boosting	7.06	6.98451	0.0754862	CHEMBL2070616	COc1cc(C)c(-c2cc(-c3cnc(NC(C)=O)s3)nc(-c3cnccn3)n2)c(C)c1
Gradient Boosting	8.12	7.54488	0.575122	CHEMBL3613609	C#CCOC(=O)c1cccc(NC(=O)C2(CN(C)C)CCN(c3ncnc4[nH]cc(C)c34)CC2)c1
Gradient Boosting	7.21	6.97455	0.23545	CHEMBL1951346	Cc1c[nH]c2ncnc(-c3ccc(NC(=O)Nc4cccc(C(=O)NC(C)C)c4)cc3)c12
Gradient Boosting	4	4.30705	0.307047	CHEMBL1836483	CC(Nc1ncnc2sc3c(c12)CCCC3)c1ccccc1
Gradient Boosting	4.36	4.91304	0.553039	CHEMBL3219013	COc1ccc(-c2cc(-c3ccccc3)nc3sc(C(N)=O)c(N)c23)cc1
Gradient Boosting	5.75	5.41374	0.336262	CHEMBL1836485	Nc1ncnc2sc3c(c12)CC1CC3C1
Gradient Boosting	7.3	6.10084	1.19916	CHEMBL3347507	Nc1ncnc2c1sc1cc(-c3cccc(-c4nn[nH]n4)c3)ccc12
Gradient Boosting	5.85	6.19108	0.341077	CHEMBL3623440	CC(=O)Nc1ncc(-c2ccncc2-c2ccccc2Cl)s1
Gradient Boosting	7.3	7.42741	0.127406	CHEMBL3613608	CCC(C)OC(=O)c1cccc(NC(=O)C2(CN(C)C)CCN(c3ncnc4[nH]cc(C)c34)CC2)c1
Gradient Boosting	5.75	5.5245	0.225504	CHEMBL3355491	Cc1cccc(NS(=O)(=O)c2ccc(C(=O)N(C)Cc3ccccc3)cc2)c1
Gradient Boosting	4	3.86669	0.133312	CHEMBL3219017	Nc1c(C(=O)O)sc2ccccc12
Gradient Boosting	5	5.3653	0.365302	CHEMBL3745885	Cn1c(=O)c(S(=O)(=O)c2ccc(F)cc2F)cc2cnc(Nc3ccc4[nH]ccc4c3)nc21
Gradient Boosting	5.96	6.36459	0.404588	CHEMBL3410057	COc1ccc(NC(=O)N(C)c2ccc(-c3ncnc4[nH]cc(C)c34)cc2)cc1
Gradient Boosting	7.3	6.96489	0.335111	CHEMBL5209373	Cc1c2cc[nH]c(=O)c2c(C)c2c1[nH]c1ccc(OC(=O)c3ccccc3)cc12
Gradient Boosting	7.64	7.15154	0.488464	CHEMBL2070614	CNC(=O)Nc1ncc(-c2cc(-c3c(C)cc(OC)cc3C)nc(-c3cnccn3)n2)s1
Gradient Boosting	4	4.22813	0.228131	CHEMBL1836484	c1nc(N2CCCCC2)c2c3c(sc2n1)CCCC3
Gradient Boosting	7.72	7.74779	0.0277903	CHEMBL3629278	Cc1cc(NC(=O)Nc2ccc(-c3ncnc4[nH]cc(C)c34)cc2F)ccn1
Gradient Boosting	7.42	6.01572	1.40428	CHEMBL2070497	CCCNc1ncc(-c2cc(-c3c(Cl)cc(OC)cc3Cl)nc(-c3cnccn3)n2)s1
Gradient Boosting	5.04	5.00569	0.0343092	CHEMBL1836389	NC(=O)C1CCc2c(sc3ncnc(N)c23)C1
Gradient Boosting	7.43	7.4051	0.0249021	CHEMBL3613602	COC(=O)c1cccc(NC(=O)C2(N(C)C)CCN(c3ncnc4[nH]cc(C)c34)CC2)c1
Gradient Boosting	5	5.1306	0.130597	CHEMBL4303259	Cc1cc(C(=O)Nc2cccc(C(=O)Nc3cccc(C(F)(F)F)c3)c2)on1
Gradient Boosting	4.69	4.66251	0.0274941	CHEMBL1836397	Nc1ncnc2sc3c(c12)CCC(C(=O)O)C3
Gradient Boosting	7.17	7.1541	0.0159045	CHEMBL3410041	Cc1c[nH]c2ncnc(-c3ccc(NC(=O)N(CCO)c4cccc(Cl)c4)cc3)c12
Gradient Boosting	4.48	4.429	0.0510025	CHEMBL211002	NC(=O)c1sc2ccccc2c1N
Gradient Boosting	5.85	6.22177	0.371771	CHEMBL3347694	Nc1ncnc2c1sc1cc(-c3cccc(C(=O)NCC(=O)N4CCOCC4)c3)ccc12
Gradient Boosting	4	4.59831	0.59831	CHEMBL2153541	Nc1ncnc2c1sc1nccnc12
Gradient Boosting	7.68	7.46837	0.211629	CHEMBL570116	Cc1c[nH]c2ncnc(N3CCN(C(=O)Nc4cccc(OC(=O)N(C)C)c4)[C@@H](C)C3)c12
Gradient Boosting	7.3	7.49179	0.191788	CHEMBL3613606	CCCOC(=O)c1cccc(NC(=O)C2(CN(C)C)CCN(c3ncnc4[nH]cc(C)c34)CC2)c1
Gradient Boosting	5.28	4.84514	0.43486	CHEMBL1836472	Nc1ncnc2sc3c(c12)CCC3
Gradient Boosting	4.47	4.29973	0.170271	CHEMBL3219018	CNc1c(C(N)=O)sc2ccccc12
Gradient Boosting	9.3	8.94328	0.356721	CHEMBL570126	Cc1c[nH]c2ncnc(N3CCN(/C(=N/C#N)Nc4cccc(Br)c4)[C@@H](C)C3)c12
Gradient Boosting	4.75	4.77907	0.0290741	CHEMBL1836486	CC1CCc2c(sc3ncnc(N)c23)C1
Gradient Boosting	5.5	5.19669	0.303309	CHEMBL3355482	CN(Cc1ccccc1)C(=O)c1ccc(S(=O)(=O)Nc2ccccc2)cc1
Gradient Boosting	7.42	7.39834	0.0216609	CHEMBL3613603	COC(=O)COc1cccc(NC(=O)C2(CN(C)C)CCN(c3ncnc4[nH]cc(C)c34)CC2)c1
Gradient Boosting	4.6	4.83886	0.238855	CHEMBL4779405	O=C(NCc1ccccc1)c1ccc(S(=O)(=O)NCc2ccccc2)cc1
Gradient Boosting	7.22	7.14749	0.0725117	CHEMBL3410026	Cc1c[nH]c2ncnc(-c3ccc(NC(=O)Nc4cccc(C(=O)NC(C)C)c4)c(C(F)(F)F)c3)c12
Gradient Boosting	4	4.04636	0.0463625	CHEMBL1836481	CNc1ncnc2sc3c(c12)CCCC3
Gradient Boosting	5.64	5.49243	0.147571	CHEMBL1836388	CCOC(=O)C1CCc2c(sc3ncnc(N)c23)C1
Gradient Boosting	4.94	5.22769	0.287691	CHEMBL3622871	CCCNc1ncc(-c2ccncc2-c2ccccc2C)s1
Gradient Boosting	7.07	7.09476	0.0247646	CHEMBL3410039	Cc1c[nH]c2ncnc(-c3ccc(NC(=O)N(CCO)c4ccc(F)cc4)cc3)c12
Gradient Boosting	7.75	7.61124	0.138758	CHEMBL3407526	Cc1c[nH]c2ncnc(-c3ccc(NC(=O)Nc4cccc(C(=O)NC(C)C)c4)c(F)c3)c12
Gradient Boosting	7.5	7.54833	0.0483307	CHEMBL2070618	CNC(=O)Nc1ncc(-c2cc(-c3c(Cl)cc(OC)cc3Cl)nc(-c3cnccn3)n2)s1
Gradient Boosting	7.91	7.67112	0.238881	CHEMBL5436237	C=CC(=O)N1CCC(Oc2n[nH]c3ncc(-c4cn(-c5c(F)ccc(NS(=O)(=O)c6cccc(-c7ccccc7)c6)c5F)nn4)cc23)C1
Gradient Boosting	4.82	5.27925	0.45925	CHEMBL3219023	Nc1ncnc2c1oc1ccccc12
Gradient Boosting	5.26	5.41012	0.150115	CHEMBL3219025	Nc1ncnc2c1sc1cccc(-c3ccccc3)c12
Gradient Boosting	4.37	4.66056	0.29056	CHEMBL2153531	Nc1ncnc2c1sc1cccnc12
Gradient Boosting	4	4.22698	0.226978	CHEMBL3219016	CCOC(=O)c1sc2ccccc2c1N
Gradient Boosting	5.69	6.39735	0.707347	CHEMBL3410036	Cc1c[nH]c2ncnc(-c3ccc(NC(=O)N(CCO)c4ccccc4)cc3)c12
Gradient Boosting	5.42	5.09066	0.32934	CHEMBL3622867	CCCNc1ncc(-c2ccncc2-c2ccccc2Cl)s1
Gradient Boosting	5.35	5.99822	0.648222	CHEMBL3410034	Cc1c[nH]c2ncnc(-c3ccc(NC(=O)Nc4ccccn4)cc3)c12
Gradient Boosting	7.7	7.52188	0.178119	CHEMBL3800259	CN(C)CC1(C(=O)Nc2cccc(OC(=O)N(C)C)c2)CCN(c2ncnc3[nH]c4c(c23)CCCC4)CC1
Gradient Boosting	7.75	7.70594	0.0440599	CHEMBL2380834	O=C(Nc1ccc(Nc2ccnc3[nH]c(=O)c4ccccc4c23)cc1)c1ccc(F)cc1C(F)(F)F
Gradient Boosting	5.4	5.87272	0.472716	CHEMBL3219024	Nc1ncnc2c1[nH]c1ccccc12
Gradient Boosting	4	4.163	0.163	CHEMBL1836478	Nc1nc(SCC(=O)O)nc2sc3c(c12)CCCC3
Gradient Boosting	5	5.14497	0.14497	CHEMBL1951350	CCn1c(=O)[nH]c2ncnc(-c3ccc(NC(=O)Nc4cccc(C(=O)NC(C)C)c4)cc3)c21
Gradient Boosting	7.68	7.85606	0.176058	CHEMBL3410054	Cc1[nH]c2ncnc(-c3ccc(NC(=O)N(CCN)c4ccc(Cl)cc4)c(F)c3)c2c1C
Gradient Boosting	7.06	6.75744	0.302557	CHEMBL3347528	CCNC(=O)Nc1cccc(-c2ccc3c(c2)sc2c(N)ncnc23)c1
Gradient Boosting	4	4.29483	0.294829	CHEMBL1836477	Nc1nc(S)nc2sc3c(c12)CCCC3
Gradient Boosting	7.44	7.09075	0.349253	CHEMBL2380845	O=C(Nc1ccc(Nc2ccnc3[nH]c(=O)c4ccccc4c23)cc1)c1ccccc1
Gradient Boosting	5.05	4.83563	0.214366	CHEMBL377085	Cc1cc(C)c2c(N)c(C(N)=O)sc2n1
Gradient Boosting	7.07	7.14099	0.0709921	CHEMBL3629280	Cc1c[nH]c2ncnc(-c3ccc(NC(=O)N(CCO)c4ccccc4)c(F)c3)c12
Gradient Boosting	7.64	7.54488	0.0951222	CHEMBL3613610	COC(=O)c1cccc(NC(=O)C2(CN(C)C)CCN(c3ncnc4[nH]ccc34)CC2)c1
Gradient Boosting	7.75	7.69419	0.055815	CHEMBL3613601	COC(=O)c1cccc(NC(=O)C2(N)CCN(c3ncnc4[nH]cc(C)c34)CC2)c1
Gradient Boosting	5	5.38735	0.387353	CHEMBL1951441	CC(C)NC(=O)c1cccc(NC(=O)Nc2ccc(-c3ccnc(N)n3)cc2)c1
Gradient Boosting	4.96	5.04338	0.0833839	CHEMBL1836387	Nc1ncnc2sc3c(c12)Cc1ccccc1-3
Gradient Boosting	5.66	5.06192	0.598084	CHEMBL3622873	CCCNc1ncc(-c2ccncc2-c2ccccc2C(F)(F)F)s1
Gradient Boosting	4.85	5.434	0.584	CHEMBL3623434	CCNc1ncc(-c2ccncc2-c2ccccc2Cl)s1
Gradient Boosting	7.6	7.1541	0.445904	CHEMBL3410042	Cc1c[nH]c2ncnc(-c3ccc(NC(=O)N(CCO)c4ccc(Cl)cc4)cc3)c12
Gradient Boosting	7.51	7.405	0.105002	CHEMBL3613614	COC(=O)c1cccc(NC(=O)C2(N)CCN(c3ncnc4[nH]ccc34)CC2)c1
Gradient Boosting	5	5.17937	0.179373	CHEMBL1951443	CC(C)NC(=O)c1cccc(NC(=O)Nc2ccc(-c3ccncc3)cc2)c1
Gradient Boosting	4.77	4.82746	0.0574631	CHEMBL1836396	Cc1c(-c2ccccc2)sc2ncnc(N)c12
Gradient Boosting	5.4	4.60836	0.791638	CHEMBL1836471	Nc1ncnc2sc3c(c12)CCCC3
Gradient Boosting	4	4.03025	0.0302499	CHEMBL3217769	CN(C)C(=O)c1sc2ncccc2c1N
Gradient Boosting	7.39	7.4805	0.0904956	CHEMBL3613607	Cc1c[nH]c2ncnc(N3CCC(CN(C)C)(C(=O)Nc4cccc(C(=O)OC(C)C)c4)CC3)c12
Gradient Boosting	8.18	8.18133	0.00132533	CHEMBL570820	Cc1c[nH]c2ncnc(N3CCN(C(=O)Nc4ccc(F)c(Br)c4)[C@@H](C)C3)c12
Gradient Boosting	7.7	7.73726	0.0372583	CHEMBL3613621	COC(=O)c1cccc(NC(=O)C2(CN(C)C)CCN(c3ncnc4[nH]cc(F)c34)CC2)c1
Gradient Boosting	7	6.91763	0.0823737	CHEMBL3410047	COc1cccc(N(CCO)C(=O)Nc2ccc(-c3ncnc4[nH]cc(C)c34)cc2)c1
Gradient Boosting	4.43	4.95969	0.529694	CHEMBL578181	Cc1cc(-c2ccc(Cl)cc2)c2c(N)c(C(N)=O)sc2n1
Gradient Boosting	7.32	7.30902	0.0109806	CHEMBL388978	CN[C@@H]1C[C@H]2O[C@@](C)([C@@H]1OC)n1c3ccccc3c3c4c(c5c6ccccc6n2c5c31)C(=O)NC4
Gradient Boosting	8	7.84132	0.158681	CHEMBL3629276	COc1ccc(NC(=O)Nc2ccc(-c3ncnc4[nH]cc(C)c34)cc2F)cc1
Gradient Boosting	4	4.31609	0.316085	CHEMBL1836476	CSc1nc(N)c2c3c(sc2n1)CCC3
Gradient Boosting	4.9	6.01572	1.11572	CHEMBL2070502	CCCNc1ncc(-c2cc(-c3cc(OC)ccc3Cl)nc(-c3cnccn3)n2)s1
Gradient Boosting	7.24	7.49179	0.251788	CHEMBL3613604	COC(=O)Cc1cccc(NC(=O)C2(CN(C)C)CCN(c3ncnc4[nH]cc(C)c34)CC2)c1
Gradient Boosting	7	7.09476	0.0947646	CHEMBL3410038	Cc1c[nH]c2ncnc(-c3ccc(NC(=O)N(CCO)c4cccc(F)c4)cc3)c12
Gradient Boosting	7.26	7.20712	0.0528832	CHEMBL3629279	Cc1c[nH]c2ncnc(-c3ccc(NC(=O)Nc4cncnc4)c(F)c3)c12
Gradient Boosting	5.6	5.84929	0.249286	CHEMBL3622874	CCCNc1ncc(-c2ccncc2-c2ccc(OC)cc2C(F)(F)F)s1
Gradient Boosting	5.55	5.38523	0.164772	CHEMBL1836392	CC1(C)CCc2c(sc3ncnc(N)c23)C1
Gradient Boosting	5.75	5.70099	0.0490097	CHEMBL5416410	Cc1nc(Nc2ncc(C(=O)Nc3c(C)cccc3Cl)s2)cc(N2CCN(CCO)CC2)n1.O
Gradient Boosting	5.4	5.3437	0.0562956	CHEMBL1836359	Cn1c2ccccc2c2ncnc(N)c21
Gradient Boosting	8.1	8.01355	0.0864451	CHEMBL5289711	COCCN(C(=O)Nc1ccc(-c2ncnc3[nH]c(C)c(C)c23)c(F)c1)c1ccc(Cl)cc1
Gradient Boosting	5.11	5.59964	0.489636	CHEMBL2070492	CCCNc1ncc(-c2cc(-c3ccc(O)cc3Cl)nc(-c3cnccn3)n2)s1
Gradient Boosting	5.82	5.58449	0.235507	CHEMBL3623435	CC(C)CNc1ncc(-c2ccncc2-c2ccccc2Cl)s1
Gradient Boosting	9.52	7.09862	2.42138	CHEMBL5278261	Cc1ccc(-c2cnccc2-c2cnc(Nc3ccc(O)cc3)s2)c(Cl)c1
Gradient Boosting	4	4.26072	0.260722	CHEMBL3219022	Nc1c(C(=O)O)sc2ncccc12
Gradient Boosting	7.7	7.72321	0.0232149	CHEMBL3410052	Cc1c[nH]c2ncnc(-c3ccc(NC(=O)N(CCN(C)C)c4ccc(Cl)cc4)cc3)c12
Gradient Boosting	5.05	4.65867	0.391327	CHEMBL457313	Nc1ncnc2c1sc1ncccc12
Gradient Boosting	5.64	5.88012	0.240116	CHEMBL2070615	CCNC(=O)Nc1ncc(-c2cc(-c3c(C)cc(OC)cc3C)nc(-c3cnccn3)n2)s1
Gradient Boosting	4	4.22339	0.223392	CHEMBL1836482	NCCNc1ncnc2sc3c(c12)CCCC3
Gradient Boosting	5.46	4.95845	0.50155	CHEMBL1836393	Nc1ncnc2sc3c(c12)CCOC3
Gradient Boosting	7.64	7.54282	0.0971803	CHEMBL3797874	CN(C)C(=O)Oc1cccc(NC(=O)C2(CN)CCN(c3ncnc4[nH]c5c(c34)CCCC5)CC2)c1
Gradient Boosting	5.6	5.0698	0.530198	CHEMBL1836473	Nc1ncnc2sc3c(c12)CCCCC3
KNN	5.24	5.034	0.206	CHEMBL3219026	Nc1ncnc2c1sc1ccc(-c3ccccc3)cc12
KNN	7.39	7.546	0.156	CHEMBL3613605	COC(=O)c1ccc(NC(=O)C2(CN(C)C)CCN(c3ncnc4[nH]cc(C)c34)CC2)cc1
KNN	5.68	6.344	0.664	CHEMBL3623437	C[C@@H](Nc1ncc(-c2ccncc2-c2ccccc2Cl)s1)c1ccccc1
KNN	5.98	7.758	1.778	CHEMBL2107823	Cc1cc(Nc2cc(CN3CCOCC3)c3nc(C)c(Cc4ccc(Cl)cc4F)n3n2)n[nH]1
KNN	5.5	5.138	0.362	CHEMBL1836386	COc1ccc(-c2sc3ncnc(N)c3c2C)cc1OC
KNN	7	5.752	1.248	CHEMBL3182065	O=C(Nc1ncc(-c2cc(C(F)F)nn2-c2c(Cl)cccc2Cl)s1)C1CC1
KNN	7.1	6.282	0.818	CHEMBL3410024	Cc1cc2c(-c3ccc(NC(=O)Nc4cccc(C(=O)NC(C)C)c4)cc3)ncnc2[nH]1
KNN	4.45	6.094	1.644	CHEMBL5174511	O=C1NCC(Cn2cc(CN(Cc3ccccc3)C(=O)c3ccc(S(=O)(=O)Nc4ccccc4)cc3)nn2)O1
KNN	4	4.254	0.254	CHEMBL3219020	NC(=O)c1sc2ccccc2c1O
KNN	5.03	6.248	1.218	CHEMBL3410058	COc1ccc(NC(=O)N(CCN2CCCC2)c2ccc(-c3ncnc4[nH]cc(C)c34)cc2)cc1
KNN	5.8	6.342	0.542	CHEMBL3347683	CN1CCN(C(=O)Nc2cccc(-c3ccc4c(c3)sc3c(N)ncnc34)c2)CC1
KNN	4.3	5.012	0.712	CHEMBL3219030	Nc1nc(-c2ccccc2)nc2c1sc1ncccc12
KNN	4	4.28	0.28	CHEMBL1836474	Cc1nc(N)c2c3c(sc2n1)CCCC3
KNN	7.68	7.566	0.114	CHEMBL3410050	Cc1c[nH]c2ncnc(-c3ccc(NC(=O)N(CCN)c4ccc(Cl)cc4)cc3)c12
KNN	5.5	6.818	1.318	CHEMBL5202859	CN1C(=O)[C@@H](N2CCc3c(nn(Cc4ccccc4)c3C(N)=O)C2=O)COc2cc(Cl)ccc21
KNN	7.43	6.872	0.558	CHEMBL3410045	Cc1ccc(N(CCO)C(=O)Nc2ccc(-c3ncnc4[nH]cc(C)c34)cc2)cc1
KNN	5.02	5.012	0.008	CHEMBL1836398	Nc1ncnc2sc3c(c12)CCC(C(=O)NCc1ccccc1)C3
KNN	4	4.63	0.63	CHEMBL1269735	OCCNc1ncnc2sc3c(c12)CCCC3
KNN	7.1	6.282	0.818	CHEMBL3410025	Cc1[nH]c2ncnc(-c3ccc(NC(=O)Nc4cccc(C(=O)NC(C)C)c4)cc3)c2c1C
KNN	5	6.248	1.248	CHEMBL3410059	COc1ccc(NC(=O)N(CCN2CCCCC2)c2ccc(-c3ncnc4[nH]cc(C)c34)cc2)cc1
KNN	7.92	4.938	2.982	CHEMBL3586447	Cc1cc2cn[nH]c2cc1-c1cccc2c(N)c(C(N)=O)nnc12
KNN	7.58	7.438	0.142	CHEMBL3613623	COC(=O)c1cccc(NC(=O)C2(CN(C)C)CCN(c3ncnc4[nH]c(C)c(C)c34)CC2)c1
KNN	7.11	6.766	0.344	CHEMBL3347661	CC(C)NC(=O)Nc1cccc(-c2ccc3c(c2)sc2c(N)ncnc23)c1
KNN	5	6.0424	1.0424	CHEMBL3185148	Nc1nc(NCCNc2ncc(-n3ccnc3)c(-c3ccc(Cl)cc3Cl)n2)ccc1[N+](=O)[O-]
KNN	5.68	5.052	0.628	CHEMBL1836487	CC1(C)CCc2sc3ncnc(N)c3c21
KNN	7.66	7.652	0.008	CHEMBL3797469	CN(C)C(=O)Oc1cccc(NC(=O)C2(N)CCN(c3ncnc4[nH]c5c(c34)CCCC5)CC2)c1
KNN	4	4.842	0.842	CHEMBL538197	NC(=O)c1cc2ccccc2s1
KNN	4.39	4.882	0.492	CHEMBL3219010	Cc1ccc(-c2cc(C(F)(F)F)c3c(N)c(C(N)=O)sc3n2)o1
KNN	4.25	4.536	0.286	CHEMBL568904	Cc1ccc2c(N)c(C(N)=O)sc2n1
KNN	4.522	5.0784	0.5564	CHEMBL3623447	CCCNc1ncc(-c2ncccc2-c2ccccc2Cl)s1
KNN	5.33	5.114	0.216	CHEMBL590109	NCCn1cc(-c2cc(-c3cc4ccccc4s3)c3[nH]ncc3c2)c2nc(N)ncc21
KNN	5.55	4.882	0.668	CHEMBL1483395	NC(=O)c1sc2nc(-c3ccccc3)c3c(c2c1N)CCCC3
KNN	7.2	5.934	1.266	CHEMBL3116050	C[C@H](Nc1nc(Nc2cn(C)cn2)c2cc[nH]c2n1)c1ncc(F)cn1
KNN	4.9	5.268	0.368	CHEMBL1581452	CC1(C)Cc2c(sc3ncnc(N)c23)CO1
KNN	5.82	7.02	1.2	CHEMBL3410023	CC(C)NC(=O)c1cccc(NC(=O)Nc2ccc(-c3ncnc4[nH]cnc34)cc2)c1
KNN	7.57	6.112	1.458	CHEMBL3410049	COc1ccc(N(CCN)C(=O)Nc2ccc(-c3ncnc4[nH]cc(C)c34)cc2)cc1
KNN	5.16	5.184	0.024	CHEMBL1836358	Nc1ncnc2c1sc1ccccc12
KNN	4.52	4.714	0.194	CHEMBL3219009	NC(=O)c1sc2nc(Cc3ccccc3)cc(C(F)(F)F)c2c1N
KNN	7.26	6.066	1.194	CHEMBL3347658	Nc1ncnc2c1sc1cc(-c3cccc(NC=O)c3)ccc12
KNN	5.21	5.034	0.176	CHEMBL3219027	Nc1ncnc2c1sc1c(-c3ccccc3)cccc12
KNN	5.98	5.802	0.178	CHEMBL2070503	CCCNc1ncc(-c2cc(-c3cc(OCCC)ccc3Cl)nc(-c3cnccn3)n2)s1
KNN	4	4.3	0.3	CHEMBL1165229	COc1ccc(Nc2ncnc3sc4c(c23)CCCC4)cc1
KNN	7.19	7.546	0.356	CHEMBL3613612	COC(=O)c1cccc(NC(=O)C2(CN(C)C)CCN(c3ccnc4[nH]ncc34)CC2)c1
KNN	5.7	4.882	0.818	CHEMBL3219012	NC(=O)c1sc2nc(-c3ccccc3)cc(-c3ccco3)c2c1N
KNN	5.89	5.26	0.63	CHEMBL3219008	NC(=O)c1sc2nc(-c3ccc4c(c3)OCCO4)cc(C(F)(F)F)c2c1N
KNN	4	4.856	0.856	CHEMBL1836475	Nc1nc(S)nc2sc3c(c12)CCCCC3
KNN	5.18	6.216	1.036	CHEMBL3623439	Oc1ccc(Nc2ncc(-c3ccncc3-c3ccccc3Cl)s2)cc1
KNN	4.72	5.0524	0.3324	CHEMBL3623444	CCCNc1ncc(-c2ccncc2)s1
KNN	7.36	6.066	1.294	CHEMBL3347511	Nc1ncnc2c1sc1cc(-c3ccc(NC=O)cc3)ccc12
KNN	5.8	4.724	1.076	CHEMBL3219011	NC(=O)c1sc2nc(-c3cccs3)cc(C(F)(F)F)c2c1N
KNN	5.4	4.366	1.034	CHEMBL1365821	C=CCNc1nc(N)c(C(=O)c2ccc3c(c2)OCO3)s1
KNN	5.37	5.212	0.158	CHEMBL1836394	Nc1ncnc2sc3c(c12)CCc1ccccc1-3
KNN	7.19	6.35	0.84	CHEMBL2070611	CCC(CC)Oc1cc(C)c(-c2cc(-c3cnc(NC(C)=O)s3)nc(-c3cnccn3)n2)c(C)c1
KNN	4.43	4.442	0.012	CHEMBL207012	NC(=O)c1sc2ncccc2c1N
KNN	8.1	7.628	0.472	CHEMBL3410056	COCCN(C(=O)Nc1ccc(-c2ncnc3[nH]c(C)c(C)c23)cc1F)c1ccc(Cl)cc1
KNN	5	6.516	1.516	CHEMBL4438748	CN(C)c1ccc(C(=O)Nc2cccc(NC(=O)COc3ccc4c(=O)ccoc4c3)c2)cc1
KNN	4	4.554	0.554	CHEMBL1836479	Nc1nc(-c2cccs2)nc2sc3c(c12)CCCC3
KNN	7.17	7.134	0.036	CHEMBL5417444	COc1cc(-n2cnc3cc(-c4cnn(C)c4)ccc32)cc(OC(F)F)c1C(=O)NC1CC1
KNN	5.74	5.318	0.422	CHEMBL5180888	N#CCCN(Cc1ccccc1)C(=O)c1ccc(S(=O)(=O)Nc2cccc(Cl)c2)cc1
KNN	4.37	4.862	0.492	CHEMBL3219029	Cc1nc(N)c2sc3ncccc3c2n1
KNN	4	4.28	0.28	CHEMBL1165129	CN(C)c1ncnc2sc3c(c12)CCCC3
KNN	8.43	7.538	0.892	CHEMBL565452	Cc1c[nH]c2ncnc(N3CCN(/C(=N/C#N)Nc4ccc(F)c(Br)c4)[C@@H](C)C3)c12
KNN	7.64	7.644	0.004	CHEMBL3799326	Cc1[nH]c2ncnc(N3CCC(CN)(C(=O)Nc4cccc(OC(=O)N(C)C)c4)CC3)c2c1C
KNN	4	4.442	0.442	CHEMBL3219015	NNC(=O)c1sc2ncccc2c1N
KNN	4.04	4.334	0.294	CHEMBL3219021	NC(=O)c1sc2cccnc2c1N
KNN	7.06	6.35	0.71	CHEMBL2070616	COc1cc(C)c(-c2cc(-c3cnc(NC(C)=O)s3)nc(-c3cnccn3)n2)c(C)c1
KNN	8.12	7.528	0.592	CHEMBL3613609	C#CCOC(=O)c1cccc(NC(=O)C2(CN(C)C)CCN(c3ncnc4[nH]cc(C)c34)CC2)c1
KNN	7.21	6.282	0.928	CHEMBL1951346	Cc1c[nH]c2ncnc(-c3ccc(NC(=O)Nc4cccc(C(=O)NC(C)C)c4)cc3)c12
KNN	4	4.28	0.28	CHEMBL1836483	CC(Nc1ncnc2sc3c(c12)CCCC3)c1ccccc1
KNN	4.36	4.556	0.196	CHEMBL3219013	COc1ccc(-c2cc(-c3ccccc3)nc3sc(C(N)=O)c(N)c23)cc1
KNN	5.75	5.258	0.492	CHEMBL1836485	Nc1ncnc2sc3c(c12)CC1CC3C1
KNN	7.3	5.476	1.824	CHEMBL3347507	Nc1ncnc2c1sc1cc(-c3cccc(-c4nn[nH]n4)c3)ccc12
KNN	5.85	6.066	0.216	CHEMBL3623440	CC(=O)Nc1ncc(-c2ccncc2-c2ccccc2Cl)s1
KNN	7.3	7.404	0.104	CHEMBL3613608	CCC(C)OC(=O)c1cccc(NC(=O)C2(CN(C)C)CCN(c3ncnc4[nH]cc(C)c34)CC2)c1
KNN	5.75	5.118	0.632	CHEMBL3355491	Cc1cccc(NS(=O)(=O)c2ccc(C(=O)N(C)Cc3ccccc3)cc2)c1
KNN	4	4.096	0.096	CHEMBL3219017	Nc1c(C(=O)O)sc2ccccc12
KNN	5	6.038	1.038	CHEMBL3745885	Cn1c(=O)c(S(=O)(=O)c2ccc(F)cc2F)cc2cnc(Nc3ccc4[nH]ccc4c3)nc21
KNN	5.96	6.218	0.258	CHEMBL3410057	COc1ccc(NC(=O)N(C)c2ccc(-c3ncnc4[nH]cc(C)c34)cc2)cc1
KNN	7.3	5.124	2.176	CHEMBL5209373	Cc1c2cc[nH]c(=O)c2c(C)c2c1[nH]c1ccc(OC(=O)c3ccccc3)cc12
KNN	7.64	7.168	0.472	CHEMBL2070614	CNC(=O)Nc1ncc(-c2cc(-c3c(C)cc(OC)cc3C)nc(-c3cnccn3)n2)s1
KNN	4	4.28	0.28	CHEMBL1836484	c1nc(N2CCCCC2)c2c3c(sc2n1)CCCC3
KNN	7.72	7.086	0.634	CHEMBL3629278	Cc1cc(NC(=O)Nc2ccc(-c3ncnc4[nH]cc(C)c34)cc2F)ccn1
KNN	7.42	5.802	1.618	CHEMBL2070497	CCCNc1ncc(-c2cc(-c3c(Cl)cc(OC)cc3Cl)nc(-c3cnccn3)n2)s1
KNN	5.04	4.83	0.21	CHEMBL1836389	NC(=O)C1CCc2c(sc3ncnc(N)c23)C1
KNN	7.43	7.378	0.052	CHEMBL3613602	COC(=O)c1cccc(NC(=O)C2(N(C)C)CCN(c3ncnc4[nH]cc(C)c34)CC2)c1
KNN	5	5.286	0.286	CHEMBL4303259	Cc1cc(C(=O)Nc2cccc(C(=O)Nc3cccc(C(F)(F)F)c3)c2)on1
KNN	4.69	4.626	0.064	CHEMBL1836397	Nc1ncnc2sc3c(c12)CCC(C(=O)O)C3
KNN	7.17	6.906	0.264	CHEMBL3410041	Cc1c[nH]c2ncnc(-c3ccc(NC(=O)N(CCO)c4cccc(Cl)c4)cc3)c12
KNN	4.48	4.334	0.146	CHEMBL211002	NC(=O)c1sc2ccccc2c1N
KNN	5.85	6.262	0.412	CHEMBL3347694	Nc1ncnc2c1sc1cc(-c3cccc(C(=O)NCC(=O)N4CCOCC4)c3)ccc12
KNN	4	4.708	0.708	CHEMBL2153541	Nc1ncnc2c1sc1nccnc12
KNN	7.68	7.476	0.204	CHEMBL570116	Cc1c[nH]c2ncnc(N3CCN(C(=O)Nc4cccc(OC(=O)N(C)C)c4)[C@@H](C)C3)c12
KNN	7.3	7.55	0.25	CHEMBL3613606	CCCOC(=O)c1cccc(NC(=O)C2(CN(C)C)CCN(c3ncnc4[nH]cc(C)c34)CC2)c1
KNN	5.28	5.13	0.15	CHEMBL1836472	Nc1ncnc2sc3c(c12)CCC3
KNN	4.47	4.536	0.066	CHEMBL3219018	CNc1c(C(N)=O)sc2ccccc12
KNN	9.3	7.882	1.418	CHEMBL570126	Cc1c[nH]c2ncnc(N3CCN(/C(=N/C#N)Nc4cccc(Br)c4)[C@@H](C)C3)c12
KNN	4.75	4.43	0.32	CHEMBL1836486	CC1CCc2c(sc3ncnc(N)c23)C1
KNN	5.5	5.118	0.382	CHEMBL3355482	CN(Cc1ccccc1)C(=O)c1ccc(S(=O)(=O)Nc2ccccc2)cc1
KNN	7.42	7.392	0.028	CHEMBL3613603	COC(=O)COc1cccc(NC(=O)C2(CN(C)C)CCN(c3ncnc4[nH]cc(C)c34)CC2)c1
KNN	4.6	5.118	0.518	CHEMBL4779405	O=C(NCc1ccccc1)c1ccc(S(=O)(=O)NCc2ccccc2)cc1
KNN	7.22	6.998	0.222	CHEMBL3410026	Cc1c[nH]c2ncnc(-c3ccc(NC(=O)Nc4cccc(C(=O)NC(C)C)c4)c(C(F)(F)F)c3)c12
KNN	4	4.28	0.28	CHEMBL1836481	CNc1ncnc2sc3c(c12)CCCC3
KNN	5.64	4.758	0.882	CHEMBL1836388	CCOC(=O)C1CCc2c(sc3ncnc(N)c23)C1
KNN	4.94	5.0524	0.1124	CHEMBL3622871	CCCNc1ncc(-c2ccncc2-c2ccccc2C)s1
KNN	7.07	7.182	0.112	CHEMBL3410039	Cc1c[nH]c2ncnc(-c3ccc(NC(=O)N(CCO)c4ccc(F)cc4)cc3)c12
KNN	7.75	7.122	0.628	CHEMBL3407526	Cc1c[nH]c2ncnc(-c3ccc(NC(=O)Nc4cccc(C(=O)NC(C)C)c4)c(F)c3)c12
KNN	7.5	7.168	0.332	CHEMBL2070618	CNC(=O)Nc1ncc(-c2cc(-c3c(Cl)cc(OC)cc3Cl)nc(-c3cnccn3)n2)s1
KNN	7.91	6.438	1.472	CHEMBL5436237	C=CC(=O)N1CCC(Oc2n[nH]c3ncc(-c4cn(-c5c(F)ccc(NS(=O)(=O)c6cccc(-c7ccccc7)c6)c5F)nn4)cc23)C1
KNN	4.82	5.134	0.314	CHEMBL3219023	Nc1ncnc2c1oc1ccccc12
KNN	5.26	5.034	0.226	CHEMBL3219025	Nc1ncnc2c1sc1cccc(-c3ccccc3)c12
KNN	4.37	5.176	0.806	CHEMBL2153531	Nc1ncnc2c1sc1cccnc12
KNN	4	4.328	0.328	CHEMBL3219016	CCOC(=O)c1sc2ccccc2c1N
KNN	5.69	6.872	1.182	CHEMBL3410036	Cc1c[nH]c2ncnc(-c3ccc(NC(=O)N(CCO)c4ccccc4)cc3)c12
KNN	5.42	5.0784	0.3416	CHEMBL3622867	CCCNc1ncc(-c2ccncc2-c2ccccc2Cl)s1
KNN	5.35	6.898	1.548	CHEMBL3410034	Cc1c[nH]c2ncnc(-c3ccc(NC(=O)Nc4ccccn4)cc3)c12
KNN	7.7	7.54	0.16	CHEMBL3800259	CN(C)CC1(C(=O)Nc2cccc(OC(=O)N(C)C)c2)CCN(c2ncnc3[nH]c4c(c23)CCCC4)CC1
KNN	7.75	7.034	0.716	CHEMBL2380834	O=C(Nc1ccc(Nc2ccnc3[nH]c(=O)c4ccccc4c23)cc1)c1ccc(F)cc1C(F)(F)F
KNN	5.4	5.246	0.154	CHEMBL3219024	Nc1ncnc2c1[nH]c1ccccc12
KNN	4	4.758	0.758	CHEMBL1836478	Nc1nc(SCC(=O)O)nc2sc3c(c12)CCCC3
KNN	5	6.282	1.282	CHEMBL1951350	CCn1c(=O)[nH]c2ncnc(-c3ccc(NC(=O)Nc4cccc(C(=O)NC(C)C)c4)cc3)c21
KNN	7.68	7.44	0.24	CHEMBL3410054	Cc1[nH]c2ncnc(-c3ccc(NC(=O)N(CCN)c4ccc(Cl)cc4)c(F)c3)c2c1C
KNN	7.06	6.766	0.294	CHEMBL3347528	CCNC(=O)Nc1cccc(-c2ccc3c(c2)sc2c(N)ncnc23)c1
KNN	4	4.28	0.28	CHEMBL1836477	Nc1nc(S)nc2sc3c(c12)CCCC3
KNN	7.44	7.032	0.408	CHEMBL2380845	O=C(Nc1ccc(Nc2ccnc3[nH]c(=O)c4ccccc4c23)cc1)c1ccccc1
KNN	5.05	4.536	0.514	CHEMBL377085	Cc1cc(C)c2c(N)c(C(N)=O)sc2n1
KNN	7.07	7.182	0.112	CHEMBL3629280	Cc1c[nH]c2ncnc(-c3ccc(NC(=O)N(CCO)c4ccccc4)c(F)c3)c12
KNN	7.64	7.546	0.094	CHEMBL3613610	COC(=O)c1cccc(NC(=O)C2(CN(C)C)CCN(c3ncnc4[nH]ccc34)CC2)c1
KNN	7.75	7.508	0.242	CHEMBL3613601	COC(=O)c1cccc(NC(=O)C2(N)CCN(c3ncnc4[nH]cc(C)c34)CC2)c1
KNN	5	6.282	1.282	CHEMBL1951441	CC(C)NC(=O)c1cccc(NC(=O)Nc2ccc(-c3ccnc(N)n3)cc2)c1
KNN	4.96	4.968	0.008	CHEMBL1836387	Nc1ncnc2sc3c(c12)Cc1ccccc1-3
KNN	5.66	5.0524	0.6076	CHEMBL3622873	CCCNc1ncc(-c2ccncc2-c2ccccc2C(F)(F)F)s1
KNN	4.85	5.2584	0.4084	CHEMBL3623434	CCNc1ncc(-c2ccncc2-c2ccccc2Cl)s1
KNN	7.6	6.906	0.694	CHEMBL3410042	Cc1c[nH]c2ncnc(-c3ccc(NC(=O)N(CCO)c4ccc(Cl)cc4)cc3)c12
KNN	7.51	7.508	0.002	CHEMBL3613614	COC(=O)c1cccc(NC(=O)C2(N)CCN(c3ncnc4[nH]ccc34)CC2)c1
KNN	5	6.282	1.282	CHEMBL1951443	CC(C)NC(=O)c1cccc(NC(=O)Nc2ccc(-c3ccncc3)cc2)c1
KNN	4.77	4.778	0.008	CHEMBL1836396	Cc1c(-c2ccccc2)sc2ncnc(N)c12
KNN	5.4	4.554	0.846	CHEMBL1836471	Nc1ncnc2sc3c(c12)CCCC3
KNN	4	4.44	0.44	CHEMBL3217769	CN(C)C(=O)c1sc2ncccc2c1N
KNN	7.39	7.382	0.008	CHEMBL3613607	Cc1c[nH]c2ncnc(N3CCC(CN(C)C)(C(=O)Nc4cccc(C(=O)OC(C)C)c4)CC3)c12
KNN	8.18	7.882	0.298	CHEMBL570820	Cc1c[nH]c2ncnc(N3CCN(C(=O)Nc4ccc(F)c(Br)c4)[C@@H](C)C3)c12
KNN	7.7	7.462	0.238	CHEMBL3613621	COC(=O)c1cccc(NC(=O)C2(CN(C)C)CCN(c3ncnc4[nH]cc(F)c34)CC2)c1
KNN	7	6.952	0.048	CHEMBL3410047	COc1cccc(N(CCO)C(=O)Nc2ccc(-c3ncnc4[nH]cc(C)c34)cc2)c1
KNN	4.43	4.772	0.342	CHEMBL578181	Cc1cc(-c2ccc(Cl)cc2)c2c(N)c(C(N)=O)sc2n1
KNN	7.32	6.49	0.83	CHEMBL388978	CN[C@@H]1C[C@H]2O[C@@](C)([C@@H]1OC)n1c3ccccc3c3c4c(c5c6ccccc6n2c5c31)C(=O)NC4
KNN	8	7.624	0.376	CHEMBL3629276	COc1ccc(NC(=O)Nc2ccc(-c3ncnc4[nH]cc(C)c34)cc2F)cc1
KNN	4	4.576	0.576	CHEMBL1836476	CSc1nc(N)c2c3c(sc2n1)CCC3
KNN	4.9	5.802	0.902	CHEMBL2070502	CCCNc1ncc(-c2cc(-c3cc(OC)ccc3Cl)nc(-c3cnccn3)n2)s1
KNN	7.24	7.374	0.134	CHEMBL3613604	COC(=O)Cc1cccc(NC(=O)C2(CN(C)C)CCN(c3ncnc4[nH]cc(C)c34)CC2)c1
KNN	7	7.182	0.182	CHEMBL3410038	Cc1c[nH]c2ncnc(-c3ccc(NC(=O)N(CCO)c4cccc(F)c4)cc3)c12
KNN	7.26	7.086	0.174	CHEMBL3629279	Cc1c[nH]c2ncnc(-c3ccc(NC(=O)Nc4cncnc4)c(F)c3)c12
KNN	5.6	5.704	0.104	CHEMBL3622874	CCCNc1ncc(-c2ccncc2-c2ccc(OC)cc2C(F)(F)F)s1
KNN	5.55	4.976	0.574	CHEMBL1836392	CC1(C)CCc2c(sc3ncnc(N)c23)C1
KNN	5.75	6.688	0.938	CHEMBL5416410	Cc1nc(Nc2ncc(C(=O)Nc3c(C)cccc3Cl)s2)cc(N2CCN(CCO)CC2)n1.O
KNN	5.4	4.708	0.692	CHEMBL1836359	Cn1c2ccccc2c2ncnc(N)c21
KNN	8.1	7.628	0.472	CHEMBL5289711	COCCN(C(=O)Nc1ccc(-c2ncnc3[nH]c(C)c(C)c23)c(F)c1)c1ccc(Cl)cc1
KNN	5.11	5.5864	0.4764	CHEMBL2070492	CCCNc1ncc(-c2cc(-c3ccc(O)cc3Cl)nc(-c3cnccn3)n2)s1
KNN	5.82	5.2584	0.5616	CHEMBL3623435	CC(C)CNc1ncc(-c2ccncc2-c2ccccc2Cl)s1
KNN	9.52	6.216	3.304	CHEMBL5278261	Cc1ccc(-c2cnccc2-c2cnc(Nc3ccc(O)cc3)s2)c(Cl)c1
KNN	4	4.232	0.232	CHEMBL3219022	Nc1c(C(=O)O)sc2ncccc12
KNN	7.7	7.952	0.252	CHEMBL3410052	Cc1c[nH]c2ncnc(-c3ccc(NC(=O)N(CCN(C)C)c4ccc(Cl)cc4)cc3)c12
KNN	5.05	4.768	0.282	CHEMBL457313	Nc1ncnc2c1sc1ncccc12
KNN	5.64	6.98	1.34	CHEMBL2070615	CCNC(=O)Nc1ncc(-c2cc(-c3c(C)cc(OC)cc3C)nc(-c3cnccn3)n2)s1
KNN	4	4.28	0.28	CHEMBL1836482	NCCNc1ncnc2sc3c(c12)CCCC3
KNN	5.46	4.572	0.888	CHEMBL1836393	Nc1ncnc2sc3c(c12)CCOC3
KNN	7.64	7.678	0.038	CHEMBL3797874	CN(C)C(=O)Oc1cccc(NC(=O)C2(CN)CCN(c3ncnc4[nH]c5c(c34)CCCC5)CC2)c1
KNN	5.6	4.856	0.744	CHEMBL1836473	Nc1ncnc2sc3c(c12)CCCCC3
Bagging	5.24	5.28969	0.0496889	CHEMBL3219026	Nc1ncnc2c1sc1ccc(-c3ccccc3)cc12
Bagging	7.39	7.4994	0.1094	CHEMBL3613605	COC(=O)c1ccc(NC(=O)C2(CN(C)C)CCN(c3ncnc4[nH]cc(C)c34)CC2)cc1
Bagging	5.68	5.52762	0.15238	CHEMBL3623437	C[C@@H](Nc1ncc(-c2ccncc2-c2ccccc2Cl)s1)c1ccccc1
Bagging	5.98	6.18419	0.204187	CHEMBL2107823	Cc1cc(Nc2cc(CN3CCOCC3)c3nc(C)c(Cc4ccc(Cl)cc4F)n3n2)n[nH]1
Bagging	5.5	5.73757	0.237575	CHEMBL1836386	COc1ccc(-c2sc3ncnc(N)c3c2C)cc1OC
Bagging	7	6.50945	0.49055	CHEMBL3182065	O=C(Nc1ncc(-c2cc(C(F)F)nn2-c2c(Cl)cccc2Cl)s1)C1CC1
Bagging	7.1	7.13144	0.0314374	CHEMBL3410024	Cc1cc2c(-c3ccc(NC(=O)Nc4cccc(C(=O)NC(C)C)c4)cc3)ncnc2[nH]1
Bagging	4.45	4.7305	0.2805	CHEMBL5174511	O=C1NCC(Cn2cc(CN(Cc3ccccc3)C(=O)c3ccc(S(=O)(=O)Nc4ccccc4)cc3)nn2)O1
Bagging	4	4.1646	0.1646	CHEMBL3219020	NC(=O)c1sc2ccccc2c1O
Bagging	5.03	5.21099	0.18099	CHEMBL3410058	COc1ccc(NC(=O)N(CCN2CCCC2)c2ccc(-c3ncnc4[nH]cc(C)c34)cc2)cc1
Bagging	5.8	6.16776	0.367762	CHEMBL3347683	CN1CCN(C(=O)Nc2cccc(-c3ccc4c(c3)sc3c(N)ncnc34)c2)CC1
Bagging	4.3	4.6112	0.3112	CHEMBL3219030	Nc1nc(-c2ccccc2)nc2c1sc1ncccc12
Bagging	4	4.1701	0.1701	CHEMBL1836474	Cc1nc(N)c2c3c(sc2n1)CCCC3
Bagging	7.68	7.59153	0.0884667	CHEMBL3410050	Cc1c[nH]c2ncnc(-c3ccc(NC(=O)N(CCN)c4ccc(Cl)cc4)cc3)c12
Bagging	5.5	5.88773	0.38773	CHEMBL5202859	CN1C(=O)[C@@H](N2CCc3c(nn(Cc4ccccc4)c3C(N)=O)C2=O)COc2cc(Cl)ccc21
Bagging	7.43	7.12109	0.308908	CHEMBL3410045	Cc1ccc(N(CCO)C(=O)Nc2ccc(-c3ncnc4[nH]cc(C)c34)cc2)cc1
Bagging	5.02	5.0736	0.0536	CHEMBL1836398	Nc1ncnc2sc3c(c12)CCC(C(=O)NCc1ccccc1)C3
Bagging	4	4.3386	0.3386	CHEMBL1269735	OCCNc1ncnc2sc3c(c12)CCCC3
Bagging	7.1	7.16211	0.0621071	CHEMBL3410025	Cc1[nH]c2ncnc(-c3ccc(NC(=O)Nc4cccc(C(=O)NC(C)C)c4)cc3)c2c1C
Bagging	5	5.21099	0.21099	CHEMBL3410059	COc1ccc(NC(=O)N(CCN2CCCCC2)c2ccc(-c3ncnc4[nH]cc(C)c34)cc2)cc1
Bagging	7.92	7.0741	0.8459	CHEMBL3586447	Cc1cc2cn[nH]c2cc1-c1cccc2c(N)c(C(N)=O)nnc12
Bagging	7.58	7.58915	0.00915	CHEMBL3613623	COC(=O)c1cccc(NC(=O)C2(CN(C)C)CCN(c3ncnc4[nH]c(C)c(C)c34)CC2)c1
Bagging	7.11	7.0903	0.0197	CHEMBL3347661	CC(C)NC(=O)Nc1cccc(-c2ccc3c(c2)sc2c(N)ncnc23)c1
Bagging	5	5.48077	0.48077	CHEMBL3185148	Nc1nc(NCCNc2ncc(-n3ccnc3)c(-c3ccc(Cl)cc3Cl)n2)ccc1[N+](=O)[O-]
Bagging	5.68	5.4754	0.2046	CHEMBL1836487	CC1(C)CCc2sc3ncnc(N)c3c21
Bagging	7.66	7.53633	0.12367	CHEMBL3797469	CN(C)C(=O)Oc1cccc(NC(=O)C2(N)CCN(c3ncnc4[nH]c5c(c34)CCCC5)CC2)c1
Bagging	4	4.3391	0.3391	CHEMBL538197	NC(=O)c1cc2ccccc2s1
Bagging	4.39	4.8701	0.4801	CHEMBL3219010	Cc1ccc(-c2cc(C(F)(F)F)c3c(N)c(C(N)=O)sc3n2)o1
Bagging	4.25	4.342	0.092	CHEMBL568904	Cc1ccc2c(N)c(C(N)=O)sc2n1
Bagging	4.522	4.85078	0.32878	CHEMBL3623447	CCCNc1ncc(-c2ncccc2-c2ccccc2Cl)s1
Bagging	5.33	5.63829	0.308293	CHEMBL590109	NCCn1cc(-c2cc(-c3cc4ccccc4s3)c3[nH]ncc3c2)c2nc(N)ncc21
Bagging	5.55	5.3819	0.1681	CHEMBL1483395	NC(=O)c1sc2nc(-c3ccccc3)c3c(c2c1N)CCCC3
Bagging	7.2	6.65792	0.54208	CHEMBL3116050	C[C@H](Nc1nc(Nc2cn(C)cn2)c2cc[nH]c2n1)c1ncc(F)cn1
Bagging	4.9	5.0591	0.1591	CHEMBL1581452	CC1(C)Cc2c(sc3ncnc(N)c23)CO1
Bagging	5.82	6.24015	0.420147	CHEMBL3410023	CC(C)NC(=O)c1cccc(NC(=O)Nc2ccc(-c3ncnc4[nH]cnc34)cc2)c1
Bagging	7.57	7.11538	0.454625	CHEMBL3410049	COc1ccc(N(CCN)C(=O)Nc2ccc(-c3ncnc4[nH]cc(C)c34)cc2)cc1
Bagging	5.16	5.06201	0.097995	CHEMBL1836358	Nc1ncnc2c1sc1ccccc12
Bagging	4.52	4.6739	0.1539	CHEMBL3219009	NC(=O)c1sc2nc(Cc3ccccc3)cc(C(F)(F)F)c2c1N
Bagging	7.26	7.09351	0.166488	CHEMBL3347658	Nc1ncnc2c1sc1cc(-c3cccc(NC=O)c3)ccc12
Bagging	5.21	5.28969	0.0796889	CHEMBL3219027	Nc1ncnc2c1sc1c(-c3ccccc3)cccc12
Bagging	5.98	5.9636	0.0164	CHEMBL2070503	CCCNc1ncc(-c2cc(-c3cc(OCCC)ccc3Cl)nc(-c3cnccn3)n2)s1
Bagging	4	4.0756	0.0756	CHEMBL1165229	COc1ccc(Nc2ncnc3sc4c(c23)CCCC4)cc1
Bagging	7.19	7.29114	0.101142	CHEMBL3613612	COC(=O)c1cccc(NC(=O)C2(CN(C)C)CCN(c3ccnc4[nH]ncc34)CC2)c1
Bagging	5.7	5.4902	0.2098	CHEMBL3219012	NC(=O)c1sc2nc(-c3ccccc3)cc(-c3ccco3)c2c1N
Bagging	5.89	5.7336	0.1564	CHEMBL3219008	NC(=O)c1sc2nc(-c3ccc4c(c3)OCCO4)cc(C(F)(F)F)c2c1N
Bagging	4	4.419	0.419	CHEMBL1836475	Nc1nc(S)nc2sc3c(c12)CCCCC3
Bagging	5.18	5.9961	0.8161	CHEMBL3623439	Oc1ccc(Nc2ncc(-c3ccncc3-c3ccccc3Cl)s2)cc1
Bagging	4.72	4.89399	0.173991	CHEMBL3623444	CCCNc1ncc(-c2ccncc2)s1
Bagging	7.36	7.09351	0.266488	CHEMBL3347511	Nc1ncnc2c1sc1cc(-c3ccc(NC=O)cc3)ccc12
Bagging	5.8	5.6308	0.1692	CHEMBL3219011	NC(=O)c1sc2nc(-c3cccs3)cc(C(F)(F)F)c2c1N
Bagging	5.4	5.0611	0.3389	CHEMBL1365821	C=CCNc1nc(N)c(C(=O)c2ccc3c(c2)OCO3)s1
Bagging	5.37	5.298	0.072	CHEMBL1836394	Nc1ncnc2sc3c(c12)CCc1ccccc1-3
Bagging	7.19	7.0415	0.1485	CHEMBL2070611	CCC(CC)Oc1cc(C)c(-c2cc(-c3cnc(NC(C)=O)s3)nc(-c3cnccn3)n2)c(C)c1
Bagging	4.43	4.3938	0.0362	CHEMBL207012	NC(=O)c1sc2ncccc2c1N
Bagging	8.1	8.04915	0.05085	CHEMBL3410056	COCCN(C(=O)Nc1ccc(-c2ncnc3[nH]c(C)c(C)c23)cc1F)c1ccc(Cl)cc1
Bagging	5	5.6527	0.6527	CHEMBL4438748	CN(C)c1ccc(C(=O)Nc2cccc(NC(=O)COc3ccc4c(=O)ccoc4c3)c2)cc1
Bagging	4	4.23738	0.237383	CHEMBL1836479	Nc1nc(-c2cccs2)nc2sc3c(c12)CCCC3
Bagging	7.17	6.89617	0.27383	CHEMBL5417444	COc1cc(-n2cnc3cc(-c4cnn(C)c4)ccc32)cc(OC(F)F)c1C(=O)NC1CC1
Bagging	5.74	5.49572	0.24428	CHEMBL5180888	N#CCCN(Cc1ccccc1)C(=O)c1ccc(S(=O)(=O)Nc2cccc(Cl)c2)cc1
Bagging	4.37	4.4832	0.1132	CHEMBL3219029	Cc1nc(N)c2sc3ncccc3c2n1
Bagging	4	4.0766	0.0766	CHEMBL1165129	CN(C)c1ncnc2sc3c(c12)CCCC3
Bagging	8.43	8.4901	0.0601	CHEMBL565452	Cc1c[nH]c2ncnc(N3CCN(/C(=N/C#N)Nc4ccc(F)c(Br)c4)[C@@H](C)C3)c12
Bagging	7.64	7.4737	0.1663	CHEMBL3799326	Cc1[nH]c2ncnc(N3CCC(CN)(C(=O)Nc4cccc(OC(=O)N(C)C)c4)CC3)c2c1C
Bagging	4	4.1946	0.1946	CHEMBL3219015	NNC(=O)c1sc2ncccc2c1N
Bagging	4.04	4.1522	0.1122	CHEMBL3219021	NC(=O)c1sc2cccnc2c1N
Bagging	7.06	6.9898	0.0702	CHEMBL2070616	COc1cc(C)c(-c2cc(-c3cnc(NC(C)=O)s3)nc(-c3cnccn3)n2)c(C)c1
Bagging	8.12	7.85146	0.268542	CHEMBL3613609	C#CCOC(=O)c1cccc(NC(=O)C2(CN(C)C)CCN(c3ncnc4[nH]cc(C)c34)CC2)c1
Bagging	7.21	7.13144	0.0785626	CHEMBL1951346	Cc1c[nH]c2ncnc(-c3ccc(NC(=O)Nc4cccc(C(=O)NC(C)C)c4)cc3)c12
Bagging	4	4.0594	0.0594	CHEMBL1836483	CC(Nc1ncnc2sc3c(c12)CCCC3)c1ccccc1
Bagging	4.36	4.97138	0.61138	CHEMBL3219013	COc1ccc(-c2cc(-c3ccccc3)nc3sc(C(N)=O)c(N)c23)cc1
Bagging	5.75	5.5742	0.1758	CHEMBL1836485	Nc1ncnc2sc3c(c12)CC1CC3C1
Bagging	7.3	6.57347	0.726533	CHEMBL3347507	Nc1ncnc2c1sc1cc(-c3cccc(-c4nn[nH]n4)c3)ccc12
Bagging	5.85	6.069	0.219	CHEMBL3623440	CC(=O)Nc1ncc(-c2ccncc2-c2ccccc2Cl)s1
Bagging	7.3	7.3124	0.0124	CHEMBL3613608	CCC(C)OC(=O)c1cccc(NC(=O)C2(CN(C)C)CCN(c3ncnc4[nH]cc(C)c34)CC2)c1
Bagging	5.75	5.6592	0.0908	CHEMBL3355491	Cc1cccc(NS(=O)(=O)c2ccc(C(=O)N(C)Cc3ccccc3)cc2)c1
Bagging	4	4.0522	0.0522	CHEMBL3219017	Nc1c(C(=O)O)sc2ccccc12
Bagging	5	5.3583	0.3583	CHEMBL3745885	Cn1c(=O)c(S(=O)(=O)c2ccc(F)cc2F)cc2cnc(Nc3ccc4[nH]ccc4c3)nc21
Bagging	5.96	6.27386	0.31386	CHEMBL3410057	COc1ccc(NC(=O)N(C)c2ccc(-c3ncnc4[nH]cc(C)c34)cc2)cc1
Bagging	7.3	6.79182	0.508175	CHEMBL5209373	Cc1c2cc[nH]c(=O)c2c(C)c2c1[nH]c1ccc(OC(=O)c3ccccc3)cc12
Bagging	7.64	7.33615	0.30385	CHEMBL2070614	CNC(=O)Nc1ncc(-c2cc(-c3c(C)cc(OC)cc3C)nc(-c3cnccn3)n2)s1
Bagging	4	4.23733	0.237328	CHEMBL1836484	c1nc(N2CCCCC2)c2c3c(sc2n1)CCCC3
Bagging	7.72	7.5933	0.1267	CHEMBL3629278	Cc1cc(NC(=O)Nc2ccc(-c3ncnc4[nH]cc(C)c34)cc2F)ccn1
Bagging	7.42	6.08794	1.33206	CHEMBL2070497	CCCNc1ncc(-c2cc(-c3c(Cl)cc(OC)cc3Cl)nc(-c3cnccn3)n2)s1
Bagging	5.04	4.9303	0.1097	CHEMBL1836389	NC(=O)C1CCc2c(sc3ncnc(N)c23)C1
Bagging	7.43	7.31565	0.11435	CHEMBL3613602	COC(=O)c1cccc(NC(=O)C2(N(C)C)CCN(c3ncnc4[nH]cc(C)c34)CC2)c1
Bagging	5	5.48223	0.482233	CHEMBL4303259	Cc1cc(C(=O)Nc2cccc(C(=O)Nc3cccc(C(F)(F)F)c3)c2)on1
Bagging	4.69	4.6444	0.0456	CHEMBL1836397	Nc1ncnc2sc3c(c12)CCC(C(=O)O)C3
Bagging	7.17	7.33474	0.164744	CHEMBL3410041	Cc1c[nH]c2ncnc(-c3ccc(NC(=O)N(CCO)c4cccc(Cl)c4)cc3)c12
Bagging	4.48	4.4069	0.0731	CHEMBL211002	NC(=O)c1sc2ccccc2c1N
Bagging	5.85	6.0056	0.1556	CHEMBL3347694	Nc1ncnc2c1sc1cc(-c3cccc(C(=O)NCC(=O)N4CCOCC4)c3)ccc12
Bagging	4	4.2123	0.2123	CHEMBL2153541	Nc1ncnc2c1sc1nccnc12
Bagging	7.68	7.43105	0.24895	CHEMBL570116	Cc1c[nH]c2ncnc(N3CCN(C(=O)Nc4cccc(OC(=O)N(C)C)c4)[C@@H](C)C3)c12
Bagging	7.3	7.41406	0.114058	CHEMBL3613606	CCCOC(=O)c1cccc(NC(=O)C2(CN(C)C)CCN(c3ncnc4[nH]cc(C)c34)CC2)c1
Bagging	5.28	5.153	0.127	CHEMBL1836472	Nc1ncnc2sc3c(c12)CCC3
Bagging	4.47	4.3646	0.1054	CHEMBL3219018	CNc1c(C(N)=O)sc2ccccc12
Bagging	9.3	8.8554	0.4446	CHEMBL570126	Cc1c[nH]c2ncnc(N3CCN(/C(=N/C#N)Nc4cccc(Br)c4)[C@@H](C)C3)c12
Bagging	4.75	4.6825	0.0675	CHEMBL1836486	CC1CCc2c(sc3ncnc(N)c23)C1
Bagging	5.5	5.5058	0.0058	CHEMBL3355482	CN(Cc1ccccc1)C(=O)c1ccc(S(=O)(=O)Nc2ccccc2)cc1
Bagging	7.42	7.3963	0.0237	CHEMBL3613603	COC(=O)COc1cccc(NC(=O)C2(CN(C)C)CCN(c3ncnc4[nH]cc(C)c34)CC2)c1
Bagging	4.6	4.8981	0.2981	CHEMBL4779405	O=C(NCc1ccccc1)c1ccc(S(=O)(=O)NCc2ccccc2)cc1
Bagging	7.22	7.23745	0.01745	CHEMBL3410026	Cc1c[nH]c2ncnc(-c3ccc(NC(=O)Nc4cccc(C(=O)NC(C)C)c4)c(C(F)(F)F)c3)c12
Bagging	4	4	0	CHEMBL1836481	CNc1ncnc2sc3c(c12)CCCC3
Bagging	5.64	5.298	0.342	CHEMBL1836388	CCOC(=O)C1CCc2c(sc3ncnc(N)c23)C1
Bagging	4.94	5.0985	0.1585	CHEMBL3622871	CCCNc1ncc(-c2ccncc2-c2ccccc2C)s1
Bagging	7.07	7.06392	0.00607667	CHEMBL3410039	Cc1c[nH]c2ncnc(-c3ccc(NC(=O)N(CCO)c4ccc(F)cc4)cc3)c12
Bagging	7.75	7.5489	0.2011	CHEMBL3407526	Cc1c[nH]c2ncnc(-c3ccc(NC(=O)Nc4cccc(C(=O)NC(C)C)c4)c(F)c3)c12
Bagging	7.5	7.4676	0.0324	CHEMBL2070618	CNC(=O)Nc1ncc(-c2cc(-c3c(Cl)cc(OC)cc3Cl)nc(-c3cnccn3)n2)s1
Bagging	7.91	7.0865	0.8235	CHEMBL5436237	C=CC(=O)N1CCC(Oc2n[nH]c3ncc(-c4cn(-c5c(F)ccc(NS(=O)(=O)c6cccc(-c7ccccc7)c6)c5F)nn4)cc23)C1
Bagging	4.82	5.126	0.306	CHEMBL3219023	Nc1ncnc2c1oc1ccccc12
Bagging	5.26	5.28969	0.0296889	CHEMBL3219025	Nc1ncnc2c1sc1cccc(-c3ccccc3)c12
Bagging	4.37	4.3936	0.0236	CHEMBL2153531	Nc1ncnc2c1sc1cccnc12
Bagging	4	4.2781	0.2781	CHEMBL3219016	CCOC(=O)c1sc2ccccc2c1N
Bagging	5.69	6.16489	0.474892	CHEMBL3410036	Cc1c[nH]c2ncnc(-c3ccc(NC(=O)N(CCO)c4ccccc4)cc3)c12
Bagging	5.42	5.29312	0.12688	CHEMBL3622867	CCCNc1ncc(-c2ccncc2-c2ccccc2Cl)s1
Bagging	5.35	5.76242	0.412417	CHEMBL3410034	Cc1c[nH]c2ncnc(-c3ccc(NC(=O)Nc4ccccn4)cc3)c12
Bagging	7.7	7.57635	0.12365	CHEMBL3800259	CN(C)CC1(C(=O)Nc2cccc(OC(=O)N(C)C)c2)CCN(c2ncnc3[nH]c4c(c23)CCCC4)CC1
Bagging	7.75	7.4409	0.3091	CHEMBL2380834	O=C(Nc1ccc(Nc2ccnc3[nH]c(=O)c4ccccc4c23)cc1)c1ccc(F)cc1C(F)(F)F
Bagging	5.4	5.5482	0.1482	CHEMBL3219024	Nc1ncnc2c1[nH]c1ccccc12
Bagging	4	4.1985	0.1985	CHEMBL1836478	Nc1nc(SCC(=O)O)nc2sc3c(c12)CCCC3
Bagging	5	5.49876	0.498757	CHEMBL1951350	CCn1c(=O)[nH]c2ncnc(-c3ccc(NC(=O)Nc4cccc(C(=O)NC(C)C)c4)cc3)c21
Bagging	7.68	7.6246	0.0554	CHEMBL3410054	Cc1[nH]c2ncnc(-c3ccc(NC(=O)N(CCN)c4ccc(Cl)cc4)c(F)c3)c2c1C
Bagging	7.06	6.70535	0.354647	CHEMBL3347528	CCNC(=O)Nc1cccc(-c2ccc3c(c2)sc2c(N)ncnc23)c1
Bagging	4	4.2179	0.2179	CHEMBL1836477	Nc1nc(S)nc2sc3c(c12)CCCC3
Bagging	7.44	6.9155	0.5245	CHEMBL2380845	O=C(Nc1ccc(Nc2ccnc3[nH]c(=O)c4ccccc4c23)cc1)c1ccccc1
Bagging	5.05	4.7468	0.3032	CHEMBL377085	Cc1cc(C)c2c(N)c(C(N)=O)sc2n1
Bagging	7.07	7.11469	0.0446883	CHEMBL3629280	Cc1c[nH]c2ncnc(-c3ccc(NC(=O)N(CCO)c4ccccc4)c(F)c3)c12
Bagging	7.64	7.4994	0.1406	CHEMBL3613610	COC(=O)c1cccc(NC(=O)C2(CN(C)C)CCN(c3ncnc4[nH]ccc34)CC2)c1
Bagging	7.75	7.6764	0.0736	CHEMBL3613601	COC(=O)c1cccc(NC(=O)C2(N)CCN(c3ncnc4[nH]cc(C)c34)CC2)c1
Bagging	5	5.30805	0.30805	CHEMBL1951441	CC(C)NC(=O)c1cccc(NC(=O)Nc2ccc(-c3ccnc(N)n3)cc2)c1
Bagging	4.96	5.0674	0.1074	CHEMBL1836387	Nc1ncnc2sc3c(c12)Cc1ccccc1-3
Bagging	5.66	5.5432	0.1168	CHEMBL3622873	CCCNc1ncc(-c2ccncc2-c2ccccc2C(F)(F)F)s1
Bagging	4.85	5.06974	0.21974	CHEMBL3623434	CCNc1ncc(-c2ccncc2-c2ccccc2Cl)s1
Bagging	7.6	7.33474	0.265256	CHEMBL3410042	Cc1c[nH]c2ncnc(-c3ccc(NC(=O)N(CCO)c4ccc(Cl)cc4)cc3)c12
Bagging	7.51	7.5066	0.0034	CHEMBL3613614	COC(=O)c1cccc(NC(=O)C2(N)CCN(c3ncnc4[nH]ccc34)CC2)c1
Bagging	5	5.30542	0.305417	CHEMBL1951443	CC(C)NC(=O)c1cccc(NC(=O)Nc2ccc(-c3ccncc3)cc2)c1
Bagging	4.77	4.85457	0.0845733	CHEMBL1836396	Cc1c(-c2ccccc2)sc2ncnc(N)c12
Bagging	5.4	5.1287	0.2713	CHEMBL1836471	Nc1ncnc2sc3c(c12)CCCC3
Bagging	4	4.2546	0.2546	CHEMBL3217769	CN(C)C(=O)c1sc2ncccc2c1N
Bagging	7.39	7.43319	0.0431917	CHEMBL3613607	Cc1c[nH]c2ncnc(N3CCC(CN(C)C)(C(=O)Nc4cccc(C(=O)OC(C)C)c4)CC3)c12
Bagging	8.18	7.88852	0.291475	CHEMBL570820	Cc1c[nH]c2ncnc(N3CCN(C(=O)Nc4ccc(F)c(Br)c4)[C@@H](C)C3)c12
Bagging	7.7	7.6637	0.0363	CHEMBL3613621	COC(=O)c1cccc(NC(=O)C2(CN(C)C)CCN(c3ncnc4[nH]cc(F)c34)CC2)c1
Bagging	7	6.83281	0.167192	CHEMBL3410047	COc1cccc(N(CCO)C(=O)Nc2ccc(-c3ncnc4[nH]cc(C)c34)cc2)c1
Bagging	4.43	4.82762	0.39762	CHEMBL578181	Cc1cc(-c2ccc(Cl)cc2)c2c(N)c(C(N)=O)sc2n1
Bagging	7.32	6.9196	0.4004	CHEMBL388978	CN[C@@H]1C[C@H]2O[C@@](C)([C@@H]1OC)n1c3ccccc3c3c4c(c5c6ccccc6n2c5c31)C(=O)NC4
Bagging	8	7.6784	0.3216	CHEMBL3629276	COc1ccc(NC(=O)Nc2ccc(-c3ncnc4[nH]cc(C)c34)cc2F)cc1
Bagging	4	4.0898	0.0898	CHEMBL1836476	CSc1nc(N)c2c3c(sc2n1)CCC3
Bagging	4.9	6.08794	1.18794	CHEMBL2070502	CCCNc1ncc(-c2cc(-c3cc(OC)ccc3Cl)nc(-c3cnccn3)n2)s1
Bagging	7.24	7.31	0.07	CHEMBL3613604	COC(=O)Cc1cccc(NC(=O)C2(CN(C)C)CCN(c3ncnc4[nH]cc(C)c34)CC2)c1
Bagging	7	7.06392	0.0639233	CHEMBL3410038	Cc1c[nH]c2ncnc(-c3ccc(NC(=O)N(CCO)c4cccc(F)c4)cc3)c12
Bagging	7.26	7.3883	0.1283	CHEMBL3629279	Cc1c[nH]c2ncnc(-c3ccc(NC(=O)Nc4cncnc4)c(F)c3)c12
Bagging	5.6	5.7963	0.1963	CHEMBL3622874	CCCNc1ncc(-c2ccncc2-c2ccc(OC)cc2C(F)(F)F)s1
Bagging	5.55	5.3127	0.2373	CHEMBL1836392	CC1(C)CCc2c(sc3ncnc(N)c23)C1
Bagging	5.75	5.6866	0.0634	CHEMBL5416410	Cc1nc(Nc2ncc(C(=O)Nc3c(C)cccc3Cl)s2)cc(N2CCN(CCO)CC2)n1.O
Bagging	5.4	5.52482	0.12482	CHEMBL1836359	Cn1c2ccccc2c2ncnc(N)c21
Bagging	8.1	8.04915	0.05085	CHEMBL5289711	COCCN(C(=O)Nc1ccc(-c2ncnc3[nH]c(C)c(C)c23)c(F)c1)c1ccc(Cl)cc1
Bagging	5.11	5.5941	0.4841	CHEMBL2070492	CCCNc1ncc(-c2cc(-c3ccc(O)cc3Cl)nc(-c3cnccn3)n2)s1
Bagging	5.82	5.5678	0.2522	CHEMBL3623435	CC(C)CNc1ncc(-c2ccncc2-c2ccccc2Cl)s1
Bagging	9.52	7.817	1.703	CHEMBL5278261	Cc1ccc(-c2cnccc2-c2cnc(Nc3ccc(O)cc3)s2)c(Cl)c1
Bagging	4	4.133	0.133	CHEMBL3219022	Nc1c(C(=O)O)sc2ncccc12
Bagging	7.7	7.8199	0.1199	CHEMBL3410052	Cc1c[nH]c2ncnc(-c3ccc(NC(=O)N(CCN(C)C)c4ccc(Cl)cc4)cc3)c12
Bagging	5.05	4.96877	0.081225	CHEMBL457313	Nc1ncnc2c1sc1ncccc12
Bagging	5.64	6.2241	0.5841	CHEMBL2070615	CCNC(=O)Nc1ncc(-c2cc(-c3c(C)cc(OC)cc3C)nc(-c3cnccn3)n2)s1
Bagging	4	4.1183	0.1183	CHEMBL1836482	NCCNc1ncnc2sc3c(c12)CCCC3
Bagging	5.46	5.2491	0.2109	CHEMBL1836393	Nc1ncnc2sc3c(c12)CCOC3
Bagging	7.64	7.48738	0.15262	CHEMBL3797874	CN(C)C(=O)Oc1cccc(NC(=O)C2(CN)CCN(c3ncnc4[nH]c5c(c34)CCCC5)CC2)c1
Bagging	5.6	5.4137	0.1863	CHEMBL1836473	Nc1ncnc2sc3c(c12)CCCCC3
Ridge (Pace-like)	5.24	5.46661	0.226612	CHEMBL3219026	Nc1ncnc2c1sc1ccc(-c3ccccc3)cc12
Ridge (Pace-like)	7.39	7.37026	0.0197435	CHEMBL3613605	COC(=O)c1ccc(NC(=O)C2(CN(C)C)CCN(c3ncnc4[nH]cc(C)c34)CC2)cc1
Ridge (Pace-like)	5.68	5.65846	0.021543	CHEMBL3623437	C[C@@H](Nc1ncc(-c2ccncc2-c2ccccc2Cl)s1)c1ccccc1
Ridge (Pace-like)	5.98	6.07405	0.0940509	CHEMBL2107823	Cc1cc(Nc2cc(CN3CCOCC3)c3nc(C)c(Cc4ccc(Cl)cc4F)n3n2)n[nH]1
Ridge (Pace-like)	5.5	6.12116	0.621162	CHEMBL1836386	COc1ccc(-c2sc3ncnc(N)c3c2C)cc1OC
Ridge (Pace-like)	7	6.86233	0.137674	CHEMBL3182065	O=C(Nc1ncc(-c2cc(C(F)F)nn2-c2c(Cl)cccc2Cl)s1)C1CC1
Ridge (Pace-like)	7.1	6.64467	0.45533	CHEMBL3410024	Cc1cc2c(-c3ccc(NC(=O)Nc4cccc(C(=O)NC(C)C)c4)cc3)ncnc2[nH]1
Ridge (Pace-like)	4.45	4.9255	0.475501	CHEMBL5174511	O=C1NCC(Cn2cc(CN(Cc3ccccc3)C(=O)c3ccc(S(=O)(=O)Nc4ccccc4)cc3)nn2)O1
Ridge (Pace-like)	4	4.82802	0.828024	CHEMBL3219020	NC(=O)c1sc2ccccc2c1O
Ridge (Pace-like)	5.03	5.41259	0.382591	CHEMBL3410058	COc1ccc(NC(=O)N(CCN2CCCC2)c2ccc(-c3ncnc4[nH]cc(C)c34)cc2)cc1
Ridge (Pace-like)	5.8	5.52988	0.270116	CHEMBL3347683	CN1CCN(C(=O)Nc2cccc(-c3ccc4c(c3)sc3c(N)ncnc34)c2)CC1
Ridge (Pace-like)	4.3	5.01343	0.713425	CHEMBL3219030	Nc1nc(-c2ccccc2)nc2c1sc1ncccc12
Ridge (Pace-like)	4	4.46123	0.461233	CHEMBL1836474	Cc1nc(N)c2c3c(sc2n1)CCCC3
Ridge (Pace-like)	7.68	7.55497	0.125029	CHEMBL3410050	Cc1c[nH]c2ncnc(-c3ccc(NC(=O)N(CCN)c4ccc(Cl)cc4)cc3)c12
Ridge (Pace-like)	5.5	5.45217	0.0478304	CHEMBL5202859	CN1C(=O)[C@@H](N2CCc3c(nn(Cc4ccccc4)c3C(N)=O)C2=O)COc2cc(Cl)ccc21
Ridge (Pace-like)	7.43	6.95678	0.47322	CHEMBL3410045	Cc1ccc(N(CCO)C(=O)Nc2ccc(-c3ncnc4[nH]cc(C)c34)cc2)cc1
Ridge (Pace-like)	5.02	5.2244	0.204397	CHEMBL1836398	Nc1ncnc2sc3c(c12)CCC(C(=O)NCc1ccccc1)C3
Ridge (Pace-like)	4	4.02612	0.0261194	CHEMBL1269735	OCCNc1ncnc2sc3c(c12)CCCC3
Ridge (Pace-like)	7.1	6.65994	0.440061	CHEMBL3410025	Cc1[nH]c2ncnc(-c3ccc(NC(=O)Nc4cccc(C(=O)NC(C)C)c4)cc3)c2c1C
Ridge (Pace-like)	5	5.41259	0.412591	CHEMBL3410059	COc1ccc(NC(=O)N(CCN2CCCCC2)c2ccc(-c3ncnc4[nH]cc(C)c34)cc2)cc1
Ridge (Pace-like)	7.92	6.27755	1.64245	CHEMBL3586447	Cc1cc2cn[nH]c2cc1-c1cccc2c(N)c(C(N)=O)nnc12
Ridge (Pace-like)	7.58	7.38553	0.194474	CHEMBL3613623	COC(=O)c1cccc(NC(=O)C2(CN(C)C)CCN(c3ncnc4[nH]c(C)c(C)c34)CC2)c1
Ridge (Pace-like)	7.11	6.43797	0.672026	CHEMBL3347661	CC(C)NC(=O)Nc1cccc(-c2ccc3c(c2)sc2c(N)ncnc23)c1
Ridge (Pace-like)	5	5.14662	0.146622	CHEMBL3185148	Nc1nc(NCCNc2ncc(-n3ccnc3)c(-c3ccc(Cl)cc3Cl)n2)ccc1[N+](=O)[O-]
Ridge (Pace-like)	5.68	5.40767	0.272331	CHEMBL1836487	CC1(C)CCc2sc3ncnc(N)c3c21
Ridge (Pace-like)	7.66	7.53005	0.129953	CHEMBL3797469	CN(C)C(=O)Oc1cccc(NC(=O)C2(N)CCN(c3ncnc4[nH]c5c(c34)CCCC5)CC2)c1
Ridge (Pace-like)	4	4.6414	0.641396	CHEMBL538197	NC(=O)c1cc2ccccc2s1
Ridge (Pace-like)	4.39	5.02281	0.632807	CHEMBL3219010	Cc1ccc(-c2cc(C(F)(F)F)c3c(N)c(C(N)=O)sc3n2)o1
Ridge (Pace-like)	4.25	4.25059	0.000586771	CHEMBL568904	Cc1ccc2c(N)c(C(N)=O)sc2n1
Ridge (Pace-like)	4.522	5.11171	0.589709	CHEMBL3623447	CCCNc1ncc(-c2ncccc2-c2ccccc2Cl)s1
Ridge (Pace-like)	5.33	5.27414	0.0558599	CHEMBL590109	NCCn1cc(-c2cc(-c3cc4ccccc4s3)c3[nH]ncc3c2)c2nc(N)ncc21
Ridge (Pace-like)	5.55	5.15817	0.391834	CHEMBL1483395	NC(=O)c1sc2nc(-c3ccccc3)c3c(c2c1N)CCCC3
Ridge (Pace-like)	7.2	6.15913	1.04087	CHEMBL3116050	C[C@H](Nc1nc(Nc2cn(C)cn2)c2cc[nH]c2n1)c1ncc(F)cn1
Ridge (Pace-like)	4.9	4.98031	0.0803063	CHEMBL1581452	CC1(C)Cc2c(sc3ncnc(N)c23)CO1
Ridge (Pace-like)	5.82	6.2808	0.460804	CHEMBL3410023	CC(C)NC(=O)c1cccc(NC(=O)Nc2ccc(-c3ncnc4[nH]cnc34)cc2)c1
Ridge (Pace-like)	7.57	7.15206	0.41794	CHEMBL3410049	COc1ccc(N(CCN)C(=O)Nc2ccc(-c3ncnc4[nH]cc(C)c34)cc2)cc1
Ridge (Pace-like)	5.16	4.96715	0.192848	CHEMBL1836358	Nc1ncnc2c1sc1ccccc12
Ridge (Pace-like)	4.52	4.19283	0.327171	CHEMBL3219009	NC(=O)c1sc2nc(Cc3ccccc3)cc(C(F)(F)F)c2c1N
Ridge (Pace-like)	7.26	7.1562	0.103804	CHEMBL3347658	Nc1ncnc2c1sc1cc(-c3cccc(NC=O)c3)ccc12
Ridge (Pace-like)	5.21	5.46661	0.256612	CHEMBL3219027	Nc1ncnc2c1sc1c(-c3ccccc3)cccc12
Ridge (Pace-like)	5.98	6.80122	0.821219	CHEMBL2070503	CCCNc1ncc(-c2cc(-c3cc(OCCC)ccc3Cl)nc(-c3cnccn3)n2)s1
Ridge (Pace-like)	4	4.2756	0.275595	CHEMBL1165229	COc1ccc(Nc2ncnc3sc4c(c23)CCCC4)cc1
Ridge (Pace-like)	7.19	7.60329	0.413294	CHEMBL3613612	COC(=O)c1cccc(NC(=O)C2(CN(C)C)CCN(c3ccnc4[nH]ncc34)CC2)c1
Ridge (Pace-like)	5.7	4.69401	1.00599	CHEMBL3219012	NC(=O)c1sc2nc(-c3ccccc3)cc(-c3ccco3)c2c1N
Ridge (Pace-like)	5.89	6.27113	0.381127	CHEMBL3219008	NC(=O)c1sc2nc(-c3ccc4c(c3)OCCO4)cc(C(F)(F)F)c2c1N
Ridge (Pace-like)	4	4.72387	0.723873	CHEMBL1836475	Nc1nc(S)nc2sc3c(c12)CCCCC3
Ridge (Pace-like)	5.18	6.23534	1.05534	CHEMBL3623439	Oc1ccc(Nc2ncc(-c3ccncc3-c3ccccc3Cl)s2)cc1
Ridge (Pace-like)	4.72	4.05909	0.660913	CHEMBL3623444	CCCNc1ncc(-c2ccncc2)s1
Ridge (Pace-like)	7.36	7.1562	0.203804	CHEMBL3347511	Nc1ncnc2c1sc1cc(-c3ccc(NC=O)cc3)ccc12
Ridge (Pace-like)	5.8	5.38287	0.417129	CHEMBL3219011	NC(=O)c1sc2nc(-c3cccs3)cc(C(F)(F)F)c2c1N
Ridge (Pace-like)	5.4	5.00451	0.395491	CHEMBL1365821	C=CCNc1nc(N)c(C(=O)c2ccc3c(c2)OCO3)s1
Ridge (Pace-like)	5.37	5.29015	0.0798542	CHEMBL1836394	Nc1ncnc2sc3c(c12)CCc1ccccc1-3
Ridge (Pace-like)	7.19	6.55944	0.630562	CHEMBL2070611	CCC(CC)Oc1cc(C)c(-c2cc(-c3cnc(NC(C)=O)s3)nc(-c3cnccn3)n2)c(C)c1
Ridge (Pace-like)	4.43	4.15034	0.27966	CHEMBL207012	NC(=O)c1sc2ncccc2c1N
Ridge (Pace-like)	8.1	8.00241	0.097593	CHEMBL3410056	COCCN(C(=O)Nc1ccc(-c2ncnc3[nH]c(C)c(C)c23)cc1F)c1ccc(Cl)cc1
Ridge (Pace-like)	5	5.37997	0.379972	CHEMBL4438748	CN(C)c1ccc(C(=O)Nc2cccc(NC(=O)COc3ccc4c(=O)ccoc4c3)c2)cc1
Ridge (Pace-like)	4	4.86045	0.860446	CHEMBL1836479	Nc1nc(-c2cccs2)nc2sc3c(c12)CCCC3
Ridge (Pace-like)	7.17	6.9179	0.252103	CHEMBL5417444	COc1cc(-n2cnc3cc(-c4cnn(C)c4)ccc32)cc(OC(F)F)c1C(=O)NC1CC1
Ridge (Pace-like)	5.74	5.16522	0.574781	CHEMBL5180888	N#CCCN(Cc1ccccc1)C(=O)c1ccc(S(=O)(=O)Nc2cccc(Cl)c2)cc1
Ridge (Pace-like)	4.37	4.61421	0.244212	CHEMBL3219029	Cc1nc(N)c2sc3ncccc3c2n1
Ridge (Pace-like)	4	4.03916	0.0391619	CHEMBL1165129	CN(C)c1ncnc2sc3c(c12)CCCC3
Ridge (Pace-like)	8.43	8.73089	0.300893	CHEMBL565452	Cc1c[nH]c2ncnc(N3CCN(/C(=N/C#N)Nc4ccc(F)c(Br)c4)[C@@H](C)C3)c12
Ridge (Pace-like)	7.64	7.77481	0.134812	CHEMBL3799326	Cc1[nH]c2ncnc(N3CCC(CN)(C(=O)Nc4cccc(OC(=O)N(C)C)c4)CC3)c2c1C
Ridge (Pace-like)	4	4.05448	0.054482	CHEMBL3219015	NNC(=O)c1sc2ncccc2c1N
Ridge (Pace-like)	4.04	4.83656	0.796564	CHEMBL3219021	NC(=O)c1sc2cccnc2c1N
Ridge (Pace-like)	7.06	6.64996	0.41004	CHEMBL2070616	COc1cc(C)c(-c2cc(-c3cnc(NC(C)=O)s3)nc(-c3cnccn3)n2)c(C)c1
Ridge (Pace-like)	8.12	7.7195	0.400497	CHEMBL3613609	C#CCOC(=O)c1cccc(NC(=O)C2(CN(C)C)CCN(c3ncnc4[nH]cc(C)c34)CC2)c1
Ridge (Pace-like)	7.21	6.64467	0.56533	CHEMBL1951346	Cc1c[nH]c2ncnc(-c3ccc(NC(=O)Nc4cccc(C(=O)NC(C)C)c4)cc3)c12
Ridge (Pace-like)	4	4.25826	0.258261	CHEMBL1836483	CC(Nc1ncnc2sc3c(c12)CCCC3)c1ccccc1
Ridge (Pace-like)	4.36	4.74449	0.384494	CHEMBL3219013	COc1ccc(-c2cc(-c3ccccc3)nc3sc(C(N)=O)c(N)c23)cc1
Ridge (Pace-like)	5.75	5.11226	0.637741	CHEMBL1836485	Nc1ncnc2sc3c(c12)CC1CC3C1
Ridge (Pace-like)	7.3	5.91439	1.38561	CHEMBL3347507	Nc1ncnc2c1sc1cc(-c3cccc(-c4nn[nH]n4)c3)ccc12
Ridge (Pace-like)	5.85	6.41473	0.564726	CHEMBL3623440	CC(=O)Nc1ncc(-c2ccncc2-c2ccccc2Cl)s1
Ridge (Pace-like)	7.3	6.98995	0.310046	CHEMBL3613608	CCC(C)OC(=O)c1cccc(NC(=O)C2(CN(C)C)CCN(c3ncnc4[nH]cc(C)c34)CC2)c1
Ridge (Pace-like)	5.75	5.70407	0.0459331	CHEMBL3355491	Cc1cccc(NS(=O)(=O)c2ccc(C(=O)N(C)Cc3ccccc3)cc2)c1
Ridge (Pace-like)	4	4.35045	0.35045	CHEMBL3219017	Nc1c(C(=O)O)sc2ccccc12
Ridge (Pace-like)	5	6.04327	1.04327	CHEMBL3745885	Cn1c(=O)c(S(=O)(=O)c2ccc(F)cc2F)cc2cnc(Nc3ccc4[nH]ccc4c3)nc21
Ridge (Pace-like)	5.96	7.25782	1.29782	CHEMBL3410057	COc1ccc(NC(=O)N(C)c2ccc(-c3ncnc4[nH]cc(C)c34)cc2)cc1
Ridge (Pace-like)	7.3	6.95767	0.342333	CHEMBL5209373	Cc1c2cc[nH]c(=O)c2c(C)c2c1[nH]c1ccc(OC(=O)c3ccccc3)cc12
Ridge (Pace-like)	7.64	6.89468	0.745324	CHEMBL2070614	CNC(=O)Nc1ncc(-c2cc(-c3c(C)cc(OC)cc3C)nc(-c3cnccn3)n2)s1
Ridge (Pace-like)	4	4.01929	0.0192904	CHEMBL1836484	c1nc(N2CCCCC2)c2c3c(sc2n1)CCCC3
Ridge (Pace-like)	7.72	8.00102	0.281016	CHEMBL3629278	Cc1cc(NC(=O)Nc2ccc(-c3ncnc4[nH]cc(C)c34)cc2F)ccn1
Ridge (Pace-like)	7.42	5.91263	1.50737	CHEMBL2070497	CCCNc1ncc(-c2cc(-c3c(Cl)cc(OC)cc3Cl)nc(-c3cnccn3)n2)s1
Ridge (Pace-like)	5.04	5.30264	0.262637	CHEMBL1836389	NC(=O)C1CCc2c(sc3ncnc(N)c23)C1
Ridge (Pace-like)	7.43	8.3362	0.906197	CHEMBL3613602	COC(=O)c1cccc(NC(=O)C2(N(C)C)CCN(c3ncnc4[nH]cc(C)c34)CC2)c1
Ridge (Pace-like)	5	5.356	0.356001	CHEMBL4303259	Cc1cc(C(=O)Nc2cccc(C(=O)Nc3cccc(C(F)(F)F)c3)c2)on1
Ridge (Pace-like)	4.69	4.85591	0.165905	CHEMBL1836397	Nc1ncnc2sc3c(c12)CCC(C(=O)O)C3
Ridge (Pace-like)	7.17	6.94548	0.224525	CHEMBL3410041	Cc1c[nH]c2ncnc(-c3ccc(NC(=O)N(CCO)c4cccc(Cl)c4)cc3)c12
Ridge (Pace-like)	4.48	4.60353	0.123527	CHEMBL211002	NC(=O)c1sc2ccccc2c1N
Ridge (Pace-like)	5.85	5.72271	0.127295	CHEMBL3347694	Nc1ncnc2c1sc1cc(-c3cccc(C(=O)NCC(=O)N4CCOCC4)c3)ccc12
Ridge (Pace-like)	4	4.747	0.747003	CHEMBL2153541	Nc1ncnc2c1sc1nccnc12
Ridge (Pace-like)	7.68	7.50141	0.178587	CHEMBL570116	Cc1c[nH]c2ncnc(N3CCN(C(=O)Nc4cccc(OC(=O)N(C)C)c4)[C@@H](C)C3)c12
Ridge (Pace-like)	7.3	7.46839	0.168393	CHEMBL3613606	CCCOC(=O)c1cccc(NC(=O)C2(CN(C)C)CCN(c3ncnc4[nH]cc(C)c34)CC2)c1
Ridge (Pace-like)	5.28	4.6288	0.651199	CHEMBL1836472	Nc1ncnc2sc3c(c12)CCC3
Ridge (Pace-like)	4.47	4.12735	0.342648	CHEMBL3219018	CNc1c(C(N)=O)sc2ccccc12
Ridge (Pace-like)	9.3	9.21317	0.0868265	CHEMBL570126	Cc1c[nH]c2ncnc(N3CCN(/C(=N/C#N)Nc4cccc(Br)c4)[C@@H](C)C3)c12
Ridge (Pace-like)	4.75	4.94928	0.199281	CHEMBL1836486	CC1CCc2c(sc3ncnc(N)c23)C1
Ridge (Pace-like)	5.5	5.1231	0.3769	CHEMBL3355482	CN(Cc1ccccc1)C(=O)c1ccc(S(=O)(=O)Nc2ccccc2)cc1
Ridge (Pace-like)	7.42	7.95708	0.537085	CHEMBL3613603	COC(=O)COc1cccc(NC(=O)C2(CN(C)C)CCN(c3ncnc4[nH]cc(C)c34)CC2)c1
Ridge (Pace-like)	4.6	4.85346	0.253464	CHEMBL4779405	O=C(NCc1ccccc1)c1ccc(S(=O)(=O)NCc2ccccc2)cc1
Ridge (Pace-like)	7.22	7.18344	0.0365593	CHEMBL3410026	Cc1c[nH]c2ncnc(-c3ccc(NC(=O)Nc4cccc(C(=O)NC(C)C)c4)c(C(F)(F)F)c3)c12
Ridge (Pace-like)	4	3.68184	0.318161	CHEMBL1836481	CNc1ncnc2sc3c(c12)CCCC3
Ridge (Pace-like)	5.64	5.03943	0.600575	CHEMBL1836388	CCOC(=O)C1CCc2c(sc3ncnc(N)c23)C1
Ridge (Pace-like)	4.94	5.31667	0.376668	CHEMBL3622871	CCCNc1ncc(-c2ccncc2-c2ccccc2C)s1
Ridge (Pace-like)	7.07	7.03487	0.0351322	CHEMBL3410039	Cc1c[nH]c2ncnc(-c3ccc(NC(=O)N(CCO)c4ccc(F)cc4)cc3)c12
Ridge (Pace-like)	7.75	7.35127	0.39873	CHEMBL3407526	Cc1c[nH]c2ncnc(-c3ccc(NC(=O)Nc4cccc(C(=O)NC(C)C)c4)c(F)c3)c12
Ridge (Pace-like)	7.5	6.83516	0.664841	CHEMBL2070618	CNC(=O)Nc1ncc(-c2cc(-c3c(Cl)cc(OC)cc3Cl)nc(-c3cnccn3)n2)s1
Ridge (Pace-like)	7.91	7.17572	0.734282	CHEMBL5436237	C=CC(=O)N1CCC(Oc2n[nH]c3ncc(-c4cn(-c5c(F)ccc(NS(=O)(=O)c6cccc(-c7ccccc7)c6)c5F)nn4)cc23)C1
Ridge (Pace-like)	4.82	5.41214	0.592141	CHEMBL3219023	Nc1ncnc2c1oc1ccccc12
Ridge (Pace-like)	5.26	5.46661	0.206612	CHEMBL3219025	Nc1ncnc2c1sc1cccc(-c3ccccc3)c12
Ridge (Pace-like)	4.37	5.20019	0.83019	CHEMBL2153531	Nc1ncnc2c1sc1cccnc12
Ridge (Pace-like)	4	4.13493	0.134926	CHEMBL3219016	CCOC(=O)c1sc2ccccc2c1N
Ridge (Pace-like)	5.69	6.37581	0.685813	CHEMBL3410036	Cc1c[nH]c2ncnc(-c3ccc(NC(=O)N(CCO)c4ccccc4)cc3)c12
Ridge (Pace-like)	5.42	5.30536	0.114636	CHEMBL3622867	CCCNc1ncc(-c2ccncc2-c2ccccc2Cl)s1
Ridge (Pace-like)	5.35	6.691	1.341	CHEMBL3410034	Cc1c[nH]c2ncnc(-c3ccc(NC(=O)Nc4ccccn4)cc3)c12
Ridge (Pace-like)	7.7	7.56133	0.13867	CHEMBL3800259	CN(C)CC1(C(=O)Nc2cccc(OC(=O)N(C)C)c2)CCN(c2ncnc3[nH]c4c(c23)CCCC4)CC1
Ridge (Pace-like)	7.75	7.72441	0.0255943	CHEMBL2380834	O=C(Nc1ccc(Nc2ccnc3[nH]c(=O)c4ccccc4c23)cc1)c1ccc(F)cc1C(F)(F)F
Ridge (Pace-like)	5.4	5.9434	0.543399	CHEMBL3219024	Nc1ncnc2c1[nH]c1ccccc12
Ridge (Pace-like)	4	4.32488	0.324879	CHEMBL1836478	Nc1nc(SCC(=O)O)nc2sc3c(c12)CCCC3
Ridge (Pace-like)	5	5.40123	0.40123	CHEMBL1951350	CCn1c(=O)[nH]c2ncnc(-c3ccc(NC(=O)Nc4cccc(C(=O)NC(C)C)c4)cc3)c21
Ridge (Pace-like)	7.68	7.92161	0.241609	CHEMBL3410054	Cc1[nH]c2ncnc(-c3ccc(NC(=O)N(CCN)c4ccc(Cl)cc4)c(F)c3)c2c1C
Ridge (Pace-like)	7.06	5.92344	1.13656	CHEMBL3347528	CCNC(=O)Nc1cccc(-c2ccc3c(c2)sc2c(N)ncnc23)c1
Ridge (Pace-like)	4	4.79807	0.79807	CHEMBL1836477	Nc1nc(S)nc2sc3c(c12)CCCC3
Ridge (Pace-like)	7.44	6.21884	1.22116	CHEMBL2380845	O=C(Nc1ccc(Nc2ccnc3[nH]c(=O)c4ccccc4c23)cc1)c1ccccc1
Ridge (Pace-like)	5.05	4.83155	0.218446	CHEMBL377085	Cc1cc(C)c2c(N)c(C(N)=O)sc2n1
Ridge (Pace-like)	7.07	7.05014	0.0198626	CHEMBL3629280	Cc1c[nH]c2ncnc(-c3ccc(NC(=O)N(CCO)c4ccccc4)c(F)c3)c12
Ridge (Pace-like)	7.64	7.37026	0.269744	CHEMBL3613610	COC(=O)c1cccc(NC(=O)C2(CN(C)C)CCN(c3ncnc4[nH]ccc34)CC2)c1
Ridge (Pace-like)	7.75	7.95222	0.202216	CHEMBL3613601	COC(=O)c1cccc(NC(=O)C2(N)CCN(c3ncnc4[nH]cc(C)c34)CC2)c1
Ridge (Pace-like)	5	5.6931	0.693105	CHEMBL1951441	CC(C)NC(=O)c1cccc(NC(=O)Nc2ccc(-c3ccnc(N)n3)cc2)c1
Ridge (Pace-like)	4.96	5.03048	0.0704758	CHEMBL1836387	Nc1ncnc2sc3c(c12)Cc1ccccc1-3
Ridge (Pace-like)	5.66	5.22693	0.433074	CHEMBL3622873	CCCNc1ncc(-c2ccncc2-c2ccccc2C(F)(F)F)s1
Ridge (Pace-like)	4.85	5.24575	0.395752	CHEMBL3623434	CCNc1ncc(-c2ccncc2-c2ccccc2Cl)s1
Ridge (Pace-like)	7.6	6.94548	0.654525	CHEMBL3410042	Cc1c[nH]c2ncnc(-c3ccc(NC(=O)N(CCO)c4ccc(Cl)cc4)cc3)c12
Ridge (Pace-like)	7.51	7.37125	0.138751	CHEMBL3613614	COC(=O)c1cccc(NC(=O)C2(N)CCN(c3ncnc4[nH]ccc34)CC2)c1
Ridge (Pace-like)	5	5.68379	0.683787	CHEMBL1951443	CC(C)NC(=O)c1cccc(NC(=O)Nc2ccc(-c3ccncc3)cc2)c1
Ridge (Pace-like)	4.77	5.38162	0.611624	CHEMBL1836396	Cc1c(-c2ccccc2)sc2ncnc(N)c12
Ridge (Pace-like)	5.4	4.36099	1.03901	CHEMBL1836471	Nc1ncnc2sc3c(c12)CCCC3
Ridge (Pace-like)	4	4.35276	0.352761	CHEMBL3217769	CN(C)C(=O)c1sc2ncccc2c1N
Ridge (Pace-like)	7.39	7.24106	0.148936	CHEMBL3613607	Cc1c[nH]c2ncnc(N3CCC(CN(C)C)(C(=O)Nc4cccc(C(=O)OC(C)C)c4)CC3)c12
Ridge (Pace-like)	8.18	7.92131	0.258693	CHEMBL570820	Cc1c[nH]c2ncnc(N3CCN(C(=O)Nc4ccc(F)c(Br)c4)[C@@H](C)C3)c12
Ridge (Pace-like)	7.7	8.02931	0.329311	CHEMBL3613621	COC(=O)c1cccc(NC(=O)C2(CN(C)C)CCN(c3ncnc4[nH]cc(F)c34)CC2)c1
Ridge (Pace-like)	7	6.99496	0.00504195	CHEMBL3410047	COc1cccc(N(CCO)C(=O)Nc2ccc(-c3ncnc4[nH]cc(C)c34)cc2)c1
Ridge (Pace-like)	4.43	5.72837	1.29837	CHEMBL578181	Cc1cc(-c2ccc(Cl)cc2)c2c(N)c(C(N)=O)sc2n1
Ridge (Pace-like)	7.32	6.80516	0.514844	CHEMBL388978	CN[C@@H]1C[C@H]2O[C@@](C)([C@@H]1OC)n1c3ccccc3c3c4c(c5c6ccccc6n2c5c31)C(=O)NC4
Ridge (Pace-like)	8	8.03099	0.0309878	CHEMBL3629276	COc1ccc(NC(=O)Nc2ccc(-c3ncnc4[nH]cc(C)c34)cc2F)cc1
Ridge (Pace-like)	4	4.39447	0.394472	CHEMBL1836476	CSc1nc(N)c2c3c(sc2n1)CCC3
Ridge (Pace-like)	4.9	5.91263	1.01263	CHEMBL2070502	CCCNc1ncc(-c2cc(-c3cc(OC)ccc3Cl)nc(-c3cnccn3)n2)s1
Ridge (Pace-like)	7.24	7.40123	0.161231	CHEMBL3613604	COC(=O)Cc1cccc(NC(=O)C2(CN(C)C)CCN(c3ncnc4[nH]cc(C)c34)CC2)c1
Ridge (Pace-like)	7	7.03487	0.0348678	CHEMBL3410038	Cc1c[nH]c2ncnc(-c3ccc(NC(=O)N(CCO)c4cccc(F)c4)cc3)c12
Ridge (Pace-like)	7.26	7.65309	0.393086	CHEMBL3629279	Cc1c[nH]c2ncnc(-c3ccc(NC(=O)Nc4cncnc4)c(F)c3)c12
Ridge (Pace-like)	5.6	5.82523	0.225228	CHEMBL3622874	CCCNc1ncc(-c2ccncc2-c2ccc(OC)cc2C(F)(F)F)s1
Ridge (Pace-like)	5.55	5.42215	0.127846	CHEMBL1836392	CC1(C)CCc2c(sc3ncnc(N)c23)C1
Ridge (Pace-like)	5.75	6.26617	0.516174	CHEMBL5416410	Cc1nc(Nc2ncc(C(=O)Nc3c(C)cccc3Cl)s2)cc(N2CCN(CCO)CC2)n1.O
Ridge (Pace-like)	5.4	4.685	0.714999	CHEMBL1836359	Cn1c2ccccc2c2ncnc(N)c21
Ridge (Pace-like)	8.1	8.00241	0.097593	CHEMBL5289711	COCCN(C(=O)Nc1ccc(-c2ncnc3[nH]c(C)c(C)c23)c(F)c1)c1ccc(Cl)cc1
Ridge (Pace-like)	5.11	5.99146	0.881457	CHEMBL2070492	CCCNc1ncc(-c2cc(-c3ccc(O)cc3Cl)nc(-c3cnccn3)n2)s1
Ridge (Pace-like)	5.82	5.46946	0.350535	CHEMBL3623435	CC(C)CNc1ncc(-c2ccncc2-c2ccccc2Cl)s1
Ridge (Pace-like)	9.52	6.33559	3.18441	CHEMBL5278261	Cc1ccc(-c2cnccc2-c2cnc(Nc3ccc(O)cc3)s2)c(Cl)c1
Ridge (Pace-like)	4	3.70361	0.296392	CHEMBL3219022	Nc1c(C(=O)O)sc2ncccc12
Ridge (Pace-like)	7.7	7.92868	0.228677	CHEMBL3410052	Cc1c[nH]c2ncnc(-c3ccc(NC(=O)N(CCN(C)C)c4ccc(Cl)cc4)cc3)c12
Ridge (Pace-like)	5.05	4.51397	0.536035	CHEMBL457313	Nc1ncnc2c1sc1ncccc12
Ridge (Pace-like)	5.64	6.39789	0.757893	CHEMBL2070615	CCNC(=O)Nc1ncc(-c2cc(-c3c(C)cc(OC)cc3C)nc(-c3cnccn3)n2)s1
Ridge (Pace-like)	4	4.20407	0.204066	CHEMBL1836482	NCCNc1ncnc2sc3c(c12)CCCC3
Ridge (Pace-like)	5.46	4.73299	0.727007	CHEMBL1836393	Nc1ncnc2sc3c(c12)CCOC3
Ridge (Pace-like)	7.64	6.87298	0.767017	CHEMBL3797874	CN(C)C(=O)Oc1cccc(NC(=O)C2(CN)CCN(c3ncnc4[nH]c5c(c34)CCCC5)CC2)c1
Ridge (Pace-like)	5.6	4.28679	1.31321	CHEMBL1836473	Nc1ncnc2sc3c(c12)CCCCC3
PLS Regression	5.24	5.63216	0.39216	CHEMBL3219026	Nc1ncnc2c1sc1ccc(-c3ccccc3)cc12
PLS Regression	7.39	7.35745	0.0325519	CHEMBL3613605	COC(=O)c1ccc(NC(=O)C2(CN(C)C)CCN(c3ncnc4[nH]cc(C)c34)CC2)cc1
PLS Regression	5.68	5.8132	0.133199	CHEMBL3623437	C[C@@H](Nc1ncc(-c2ccncc2-c2ccccc2Cl)s1)c1ccccc1
PLS Regression	5.98	5.92084	0.0591623	CHEMBL2107823	Cc1cc(Nc2cc(CN3CCOCC3)c3nc(C)c(Cc4ccc(Cl)cc4F)n3n2)n[nH]1
PLS Regression	5.5	5.96531	0.465314	CHEMBL1836386	COc1ccc(-c2sc3ncnc(N)c3c2C)cc1OC
PLS Regression	7	6.57907	0.420928	CHEMBL3182065	O=C(Nc1ncc(-c2cc(C(F)F)nn2-c2c(Cl)cccc2Cl)s1)C1CC1
PLS Regression	7.1	6.74566	0.354342	CHEMBL3410024	Cc1cc2c(-c3ccc(NC(=O)Nc4cccc(C(=O)NC(C)C)c4)cc3)ncnc2[nH]1
PLS Regression	4.45	4.90615	0.456153	CHEMBL5174511	O=C1NCC(Cn2cc(CN(Cc3ccccc3)C(=O)c3ccc(S(=O)(=O)Nc4ccccc4)cc3)nn2)O1
PLS Regression	4	4.59741	0.597412	CHEMBL3219020	NC(=O)c1sc2ccccc2c1O
PLS Regression	5.03	5.58821	0.558205	CHEMBL3410058	COc1ccc(NC(=O)N(CCN2CCCC2)c2ccc(-c3ncnc4[nH]cc(C)c34)cc2)cc1
PLS Regression	5.8	5.41762	0.382384	CHEMBL3347683	CN1CCN(C(=O)Nc2cccc(-c3ccc4c(c3)sc3c(N)ncnc34)c2)CC1
PLS Regression	4.3	5.22912	0.929124	CHEMBL3219030	Nc1nc(-c2ccccc2)nc2c1sc1ncccc12
PLS Regression	4	4.41186	0.411862	CHEMBL1836474	Cc1nc(N)c2c3c(sc2n1)CCCC3
PLS Regression	7.68	7.54496	0.135039	CHEMBL3410050	Cc1c[nH]c2ncnc(-c3ccc(NC(=O)N(CCN)c4ccc(Cl)cc4)cc3)c12
PLS Regression	5.5	5.41626	0.0837355	CHEMBL5202859	CN1C(=O)[C@@H](N2CCc3c(nn(Cc4ccccc4)c3C(N)=O)C2=O)COc2cc(Cl)ccc21
PLS Regression	7.43	6.90385	0.526147	CHEMBL3410045	Cc1ccc(N(CCO)C(=O)Nc2ccc(-c3ncnc4[nH]cc(C)c34)cc2)cc1
PLS Regression	5.02	5.17938	0.159384	CHEMBL1836398	Nc1ncnc2sc3c(c12)CCC(C(=O)NCc1ccccc1)C3
PLS Regression	4	3.92783	0.0721656	CHEMBL1269735	OCCNc1ncnc2sc3c(c12)CCCC3
PLS Regression	7.1	6.81514	0.28486	CHEMBL3410025	Cc1[nH]c2ncnc(-c3ccc(NC(=O)Nc4cccc(C(=O)NC(C)C)c4)cc3)c2c1C
PLS Regression	5	5.58821	0.588205	CHEMBL3410059	COc1ccc(NC(=O)N(CCN2CCCCC2)c2ccc(-c3ncnc4[nH]cc(C)c34)cc2)cc1
PLS Regression	7.92	6.1898	1.7302	CHEMBL3586447	Cc1cc2cn[nH]c2cc1-c1cccc2c(N)c(C(N)=O)nnc12
PLS Regression	7.58	7.42693	0.15307	CHEMBL3613623	COC(=O)c1cccc(NC(=O)C2(CN(C)C)CCN(c3ncnc4[nH]c(C)c(C)c34)CC2)c1
PLS Regression	7.11	6.40525	0.704749	CHEMBL3347661	CC(C)NC(=O)Nc1cccc(-c2ccc3c(c2)sc2c(N)ncnc23)c1
PLS Regression	5	5.45277	0.452773	CHEMBL3185148	Nc1nc(NCCNc2ncc(-n3ccnc3)c(-c3ccc(Cl)cc3Cl)n2)ccc1[N+](=O)[O-]
PLS Regression	5.68	5.29787	0.382127	CHEMBL1836487	CC1(C)CCc2sc3ncnc(N)c3c21
PLS Regression	7.66	7.54953	0.110467	CHEMBL3797469	CN(C)C(=O)Oc1cccc(NC(=O)C2(N)CCN(c3ncnc4[nH]c5c(c34)CCCC5)CC2)c1
PLS Regression	4	4.78245	0.782448	CHEMBL538197	NC(=O)c1cc2ccccc2s1
PLS Regression	4.39	4.98589	0.595889	CHEMBL3219010	Cc1ccc(-c2cc(C(F)(F)F)c3c(N)c(C(N)=O)sc3n2)o1
PLS Regression	4.25	4.21829	0.0317133	CHEMBL568904	Cc1ccc2c(N)c(C(N)=O)sc2n1
PLS Regression	4.522	5.08877	0.566768	CHEMBL3623447	CCCNc1ncc(-c2ncccc2-c2ccccc2Cl)s1
PLS Regression	5.33	4.91576	0.414238	CHEMBL590109	NCCn1cc(-c2cc(-c3cc4ccccc4s3)c3[nH]ncc3c2)c2nc(N)ncc21
PLS Regression	5.55	5.33062	0.219384	CHEMBL1483395	NC(=O)c1sc2nc(-c3ccccc3)c3c(c2c1N)CCCC3
PLS Regression	7.2	6.29699	0.903014	CHEMBL3116050	C[C@H](Nc1nc(Nc2cn(C)cn2)c2cc[nH]c2n1)c1ncc(F)cn1
PLS Regression	4.9	4.78419	0.11581	CHEMBL1581452	CC1(C)Cc2c(sc3ncnc(N)c23)CO1
PLS Regression	5.82	6.15666	0.336657	CHEMBL3410023	CC(C)NC(=O)c1cccc(NC(=O)Nc2ccc(-c3ncnc4[nH]cnc34)cc2)c1
PLS Regression	7.57	7.00398	0.566019	CHEMBL3410049	COc1ccc(N(CCN)C(=O)Nc2ccc(-c3ncnc4[nH]cc(C)c34)cc2)cc1
PLS Regression	5.16	5.02476	0.135242	CHEMBL1836358	Nc1ncnc2c1sc1ccccc12
PLS Regression	4.52	4.27249	0.247509	CHEMBL3219009	NC(=O)c1sc2nc(Cc3ccccc3)cc(C(F)(F)F)c2c1N
PLS Regression	7.26	6.74339	0.516614	CHEMBL3347658	Nc1ncnc2c1sc1cc(-c3cccc(NC=O)c3)ccc12
PLS Regression	5.21	5.63216	0.42216	CHEMBL3219027	Nc1ncnc2c1sc1c(-c3ccccc3)cccc12
PLS Regression	5.98	6.90126	0.921261	CHEMBL2070503	CCCNc1ncc(-c2cc(-c3cc(OCCC)ccc3Cl)nc(-c3cnccn3)n2)s1
PLS Regression	4	4.14283	0.142831	CHEMBL1165229	COc1ccc(Nc2ncnc3sc4c(c23)CCCC4)cc1
PLS Regression	7.19	7.62065	0.430647	CHEMBL3613612	COC(=O)c1cccc(NC(=O)C2(CN(C)C)CCN(c3ccnc4[nH]ncc34)CC2)c1
PLS Regression	5.7	4.73089	0.969108	CHEMBL3219012	NC(=O)c1sc2nc(-c3ccccc3)cc(-c3ccco3)c2c1N
PLS Regression	5.89	6.39681	0.506806	CHEMBL3219008	NC(=O)c1sc2nc(-c3ccc4c(c3)OCCO4)cc(C(F)(F)F)c2c1N
PLS Regression	4	4.86425	0.86425	CHEMBL1836475	Nc1nc(S)nc2sc3c(c12)CCCCC3
PLS Regression	5.18	6.28651	1.10651	CHEMBL3623439	Oc1ccc(Nc2ncc(-c3ccncc3-c3ccccc3Cl)s2)cc1
PLS Regression	4.72	4.03311	0.686887	CHEMBL3623444	CCCNc1ncc(-c2ccncc2)s1
PLS Regression	7.36	6.74339	0.616614	CHEMBL3347511	Nc1ncnc2c1sc1cc(-c3ccc(NC=O)cc3)ccc12
PLS Regression	5.8	5.56688	0.233118	CHEMBL3219011	NC(=O)c1sc2nc(-c3cccs3)cc(C(F)(F)F)c2c1N
PLS Regression	5.4	5.26002	0.139984	CHEMBL1365821	C=CCNc1nc(N)c(C(=O)c2ccc3c(c2)OCO3)s1
PLS Regression	5.37	5.22404	0.145961	CHEMBL1836394	Nc1ncnc2sc3c(c12)CCc1ccccc1-3
PLS Regression	7.19	6.68461	0.505395	CHEMBL2070611	CCC(CC)Oc1cc(C)c(-c2cc(-c3cnc(NC(C)=O)s3)nc(-c3cnccn3)n2)c(C)c1
PLS Regression	4.43	4.27929	0.150709	CHEMBL207012	NC(=O)c1sc2ncccc2c1N
PLS Regression	8.1	7.97763	0.122368	CHEMBL3410056	COCCN(C(=O)Nc1ccc(-c2ncnc3[nH]c(C)c(C)c23)cc1F)c1ccc(Cl)cc1
PLS Regression	5	5.1705	0.170504	CHEMBL4438748	CN(C)c1ccc(C(=O)Nc2cccc(NC(=O)COc3ccc4c(=O)ccoc4c3)c2)cc1
PLS Regression	4	5.08027	1.08027	CHEMBL1836479	Nc1nc(-c2cccs2)nc2sc3c(c12)CCCC3
PLS Regression	7.17	6.73073	0.439268	CHEMBL5417444	COc1cc(-n2cnc3cc(-c4cnn(C)c4)ccc32)cc(OC(F)F)c1C(=O)NC1CC1
PLS Regression	5.74	5.00866	0.731338	CHEMBL5180888	N#CCCN(Cc1ccccc1)C(=O)c1ccc(S(=O)(=O)Nc2cccc(Cl)c2)cc1
PLS Regression	4.37	4.56072	0.190718	CHEMBL3219029	Cc1nc(N)c2sc3ncccc3c2n1
PLS Regression	4	4.16546	0.16546	CHEMBL1165129	CN(C)c1ncnc2sc3c(c12)CCCC3
PLS Regression	8.43	8.77601	0.346007	CHEMBL565452	Cc1c[nH]c2ncnc(N3CCN(/C(=N/C#N)Nc4ccc(F)c(Br)c4)[C@@H](C)C3)c12
PLS Regression	7.64	7.70264	0.0626395	CHEMBL3799326	Cc1[nH]c2ncnc(N3CCC(CN)(C(=O)Nc4cccc(OC(=O)N(C)C)c4)CC3)c2c1C
PLS Regression	4	4.22238	0.222378	CHEMBL3219015	NNC(=O)c1sc2ncccc2c1N
PLS Regression	4.04	4.94553	0.905526	CHEMBL3219021	NC(=O)c1sc2cccnc2c1N
PLS Regression	7.06	6.80583	0.254173	CHEMBL2070616	COc1cc(C)c(-c2cc(-c3cnc(NC(C)=O)s3)nc(-c3cnccn3)n2)c(C)c1
PLS Regression	8.12	7.82136	0.298642	CHEMBL3613609	C#CCOC(=O)c1cccc(NC(=O)C2(CN(C)C)CCN(c3ncnc4[nH]cc(C)c34)CC2)c1
PLS Regression	7.21	6.74566	0.464342	CHEMBL1951346	Cc1c[nH]c2ncnc(-c3ccc(NC(=O)Nc4cccc(C(=O)NC(C)C)c4)cc3)c12
PLS Regression	4	4.29543	0.295432	CHEMBL1836483	CC(Nc1ncnc2sc3c(c12)CCCC3)c1ccccc1
PLS Regression	4.36	4.55529	0.195295	CHEMBL3219013	COc1ccc(-c2cc(-c3ccccc3)nc3sc(C(N)=O)c(N)c23)cc1
PLS Regression	5.75	4.92236	0.827637	CHEMBL1836485	Nc1ncnc2sc3c(c12)CC1CC3C1
PLS Regression	7.3	6.17658	1.12342	CHEMBL3347507	Nc1ncnc2c1sc1cc(-c3cccc(-c4nn[nH]n4)c3)ccc12
PLS Regression	5.85	6.33142	0.481423	CHEMBL3623440	CC(=O)Nc1ncc(-c2ccncc2-c2ccccc2Cl)s1
PLS Regression	7.3	7.01783	0.282165	CHEMBL3613608	CCC(C)OC(=O)c1cccc(NC(=O)C2(CN(C)C)CCN(c3ncnc4[nH]cc(C)c34)CC2)c1
PLS Regression	5.75	5.50827	0.241725	CHEMBL3355491	Cc1cccc(NS(=O)(=O)c2ccc(C(=O)N(C)Cc3ccccc3)cc2)c1
PLS Regression	4	4.20305	0.203054	CHEMBL3219017	Nc1c(C(=O)O)sc2ccccc12
PLS Regression	5	6.27834	1.27834	CHEMBL3745885	Cn1c(=O)c(S(=O)(=O)c2ccc(F)cc2F)cc2cnc(Nc3ccc4[nH]ccc4c3)nc21
PLS Regression	5.96	7.35248	1.39248	CHEMBL3410057	COc1ccc(NC(=O)N(C)c2ccc(-c3ncnc4[nH]cc(C)c34)cc2)cc1
PLS Regression	7.3	7.11459	0.185408	CHEMBL5209373	Cc1c2cc[nH]c(=O)c2c(C)c2c1[nH]c1ccc(OC(=O)c3ccccc3)cc12
PLS Regression	7.64	6.88948	0.750518	CHEMBL2070614	CNC(=O)Nc1ncc(-c2cc(-c3c(C)cc(OC)cc3C)nc(-c3cnccn3)n2)s1
PLS Regression	4	3.80099	0.199015	CHEMBL1836484	c1nc(N2CCCCC2)c2c3c(sc2n1)CCCC3
PLS Regression	7.72	8.11825	0.398251	CHEMBL3629278	Cc1cc(NC(=O)Nc2ccc(-c3ncnc4[nH]cc(C)c34)cc2F)ccn1
PLS Regression	7.42	6.19884	1.22116	CHEMBL2070497	CCCNc1ncc(-c2cc(-c3c(Cl)cc(OC)cc3Cl)nc(-c3cnccn3)n2)s1
PLS Regression	5.04	5.51915	0.479153	CHEMBL1836389	NC(=O)C1CCc2c(sc3ncnc(N)c23)C1
PLS Regression	7.43	8.29711	0.867106	CHEMBL3613602	COC(=O)c1cccc(NC(=O)C2(N(C)C)CCN(c3ncnc4[nH]cc(C)c34)CC2)c1
PLS Regression	5	5.52643	0.526433	CHEMBL4303259	Cc1cc(C(=O)Nc2cccc(C(=O)Nc3cccc(C(F)(F)F)c3)c2)on1
PLS Regression	4.69	4.83081	0.140814	CHEMBL1836397	Nc1ncnc2sc3c(c12)CCC(C(=O)O)C3
PLS Regression	7.17	6.86717	0.302834	CHEMBL3410041	Cc1c[nH]c2ncnc(-c3ccc(NC(=O)N(CCO)c4cccc(Cl)c4)cc3)c12
PLS Regression	4.48	4.68233	0.202327	CHEMBL211002	NC(=O)c1sc2ccccc2c1N
PLS Regression	5.85	5.89137	0.0413736	CHEMBL3347694	Nc1ncnc2c1sc1cc(-c3cccc(C(=O)NCC(=O)N4CCOCC4)c3)ccc12
PLS Regression	4	4.88492	0.884921	CHEMBL2153541	Nc1ncnc2c1sc1nccnc12
PLS Regression	7.68	7.8208	0.140797	CHEMBL570116	Cc1c[nH]c2ncnc(N3CCN(C(=O)Nc4cccc(OC(=O)N(C)C)c4)[C@@H](C)C3)c12
PLS Regression	7.3	7.58506	0.285056	CHEMBL3613606	CCCOC(=O)c1cccc(NC(=O)C2(CN(C)C)CCN(c3ncnc4[nH]cc(C)c34)CC2)c1
PLS Regression	5.28	4.63126	0.648739	CHEMBL1836472	Nc1ncnc2sc3c(c12)CCC3
PLS Regression	4.47	4.10605	0.363948	CHEMBL3219018	CNc1c(C(N)=O)sc2ccccc12
PLS Regression	9.3	9.12204	0.177961	CHEMBL570126	Cc1c[nH]c2ncnc(N3CCN(/C(=N/C#N)Nc4cccc(Br)c4)[C@@H](C)C3)c12
PLS Regression	4.75	4.61627	0.133733	CHEMBL1836486	CC1CCc2c(sc3ncnc(N)c23)C1
PLS Regression	5.5	4.86913	0.630873	CHEMBL3355482	CN(Cc1ccccc1)C(=O)c1ccc(S(=O)(=O)Nc2ccccc2)cc1
PLS Regression	7.42	7.89259	0.472588	CHEMBL3613603	COC(=O)COc1cccc(NC(=O)C2(CN(C)C)CCN(c3ncnc4[nH]cc(C)c34)CC2)c1
PLS Regression	4.6	5.1764	0.5764	CHEMBL4779405	O=C(NCc1ccccc1)c1ccc(S(=O)(=O)NCc2ccccc2)cc1
PLS Regression	7.22	6.91748	0.302524	CHEMBL3410026	Cc1c[nH]c2ncnc(-c3ccc(NC(=O)Nc4cccc(C(=O)NC(C)C)c4)c(C(F)(F)F)c3)c12
PLS Regression	4	3.78016	0.219839	CHEMBL1836481	CNc1ncnc2sc3c(c12)CCCC3
PLS Regression	5.64	4.68239	0.957614	CHEMBL1836388	CCOC(=O)C1CCc2c(sc3ncnc(N)c23)C1
PLS Regression	4.94	5.33452	0.394521	CHEMBL3622871	CCCNc1ncc(-c2ccncc2-c2ccccc2C)s1
PLS Regression	7.07	6.97361	0.0963859	CHEMBL3410039	Cc1c[nH]c2ncnc(-c3ccc(NC(=O)N(CCO)c4ccc(F)cc4)cc3)c12
PLS Regression	7.75	7.27278	0.477222	CHEMBL3407526	Cc1c[nH]c2ncnc(-c3ccc(NC(=O)Nc4cccc(C(=O)NC(C)C)c4)c(F)c3)c12
PLS Regression	7.5	6.89101	0.608987	CHEMBL2070618	CNC(=O)Nc1ncc(-c2cc(-c3c(Cl)cc(OC)cc3Cl)nc(-c3cnccn3)n2)s1
PLS Regression	7.91	6.93962	0.970375	CHEMBL5436237	C=CC(=O)N1CCC(Oc2n[nH]c3ncc(-c4cn(-c5c(F)ccc(NS(=O)(=O)c6cccc(-c7ccccc7)c6)c5F)nn4)cc23)C1
PLS Regression	4.82	5.23773	0.417725	CHEMBL3219023	Nc1ncnc2c1oc1ccccc12
PLS Regression	5.26	5.63216	0.37216	CHEMBL3219025	Nc1ncnc2c1sc1cccc(-c3ccccc3)c12
PLS Regression	4.37	5.28796	0.917957	CHEMBL2153531	Nc1ncnc2c1sc1cccnc12
PLS Regression	4	4.07098	0.0709846	CHEMBL3219016	CCOC(=O)c1sc2ccccc2c1N
PLS Regression	5.69	6.26471	0.574705	CHEMBL3410036	Cc1c[nH]c2ncnc(-c3ccc(NC(=O)N(CCO)c4ccccc4)cc3)c12
PLS Regression	5.42	5.29783	0.122166	CHEMBL3622867	CCCNc1ncc(-c2ccncc2-c2ccccc2Cl)s1
PLS Regression	5.35	6.56109	1.21109	CHEMBL3410034	Cc1c[nH]c2ncnc(-c3ccc(NC(=O)Nc4ccccn4)cc3)c12
PLS Regression	7.7	7.7713	0.0713042	CHEMBL3800259	CN(C)CC1(C(=O)Nc2cccc(OC(=O)N(C)C)c2)CCN(c2ncnc3[nH]c4c(c23)CCCC4)CC1
PLS Regression	7.75	7.41861	0.33139	CHEMBL2380834	O=C(Nc1ccc(Nc2ccnc3[nH]c(=O)c4ccccc4c23)cc1)c1ccc(F)cc1C(F)(F)F
PLS Regression	5.4	6.0167	0.616697	CHEMBL3219024	Nc1ncnc2c1[nH]c1ccccc12
PLS Regression	4	4.42431	0.424314	CHEMBL1836478	Nc1nc(SCC(=O)O)nc2sc3c(c12)CCCC3
PLS Regression	5	5.68332	0.683318	CHEMBL1951350	CCn1c(=O)[nH]c2ncnc(-c3ccc(NC(=O)Nc4cccc(C(=O)NC(C)C)c4)cc3)c21
PLS Regression	7.68	8.19306	0.513064	CHEMBL3410054	Cc1[nH]c2ncnc(-c3ccc(NC(=O)N(CCN)c4ccc(Cl)cc4)c(F)c3)c2c1C
PLS Regression	7.06	5.94408	1.11592	CHEMBL3347528	CCNC(=O)Nc1cccc(-c2ccc3c(c2)sc2c(N)ncnc23)c1
PLS Regression	4	4.97854	0.978539	CHEMBL1836477	Nc1nc(S)nc2sc3c(c12)CCCC3
PLS Regression	7.44	6.10723	1.33277	CHEMBL2380845	O=C(Nc1ccc(Nc2ccnc3[nH]c(=O)c4ccccc4c23)cc1)c1ccccc1
PLS Regression	5.05	4.85743	0.192566	CHEMBL377085	Cc1cc(C)c2c(N)c(C(N)=O)sc2n1
PLS Regression	7.07	7.0431	0.026904	CHEMBL3629280	Cc1c[nH]c2ncnc(-c3ccc(NC(=O)N(CCO)c4ccccc4)c(F)c3)c12
PLS Regression	7.64	7.35745	0.282552	CHEMBL3613610	COC(=O)c1cccc(NC(=O)C2(CN(C)C)CCN(c3ncnc4[nH]ccc34)CC2)c1
PLS Regression	7.75	8.07673	0.326726	CHEMBL3613601	COC(=O)c1cccc(NC(=O)C2(N)CCN(c3ncnc4[nH]cc(C)c34)CC2)c1
PLS Regression	5	5.52957	0.529572	CHEMBL1951441	CC(C)NC(=O)c1cccc(NC(=O)Nc2ccc(-c3ccnc(N)n3)cc2)c1
PLS Regression	4.96	5.01488	0.0548823	CHEMBL1836387	Nc1ncnc2sc3c(c12)Cc1ccccc1-3
PLS Regression	5.66	5.04898	0.61102	CHEMBL3622873	CCCNc1ncc(-c2ccncc2-c2ccccc2C(F)(F)F)s1
PLS Regression	4.85	5.28045	0.430445	CHEMBL3623434	CCNc1ncc(-c2ccncc2-c2ccccc2Cl)s1
PLS Regression	7.6	6.86717	0.732834	CHEMBL3410042	Cc1c[nH]c2ncnc(-c3ccc(NC(=O)N(CCO)c4ccc(Cl)cc4)cc3)c12
PLS Regression	7.51	7.43758	0.0724214	CHEMBL3613614	COC(=O)c1cccc(NC(=O)C2(N)CCN(c3ncnc4[nH]ccc34)CC2)c1
PLS Regression	5	5.62221	0.622208	CHEMBL1951443	CC(C)NC(=O)c1cccc(NC(=O)Nc2ccc(-c3ccncc3)cc2)c1
PLS Regression	4.77	5.52311	0.753106	CHEMBL1836396	Cc1c(-c2ccccc2)sc2ncnc(N)c12
PLS Regression	5.4	4.47287	0.927133	CHEMBL1836471	Nc1ncnc2sc3c(c12)CCCC3
PLS Regression	4	4.30238	0.302384	CHEMBL3217769	CN(C)C(=O)c1sc2ncccc2c1N
PLS Regression	7.39	7.25414	0.135864	CHEMBL3613607	Cc1c[nH]c2ncnc(N3CCC(CN(C)C)(C(=O)Nc4cccc(C(=O)OC(C)C)c4)CC3)c12
PLS Regression	8.18	8.08616	0.09384	CHEMBL570820	Cc1c[nH]c2ncnc(N3CCN(C(=O)Nc4ccc(F)c(Br)c4)[C@@H](C)C3)c12
PLS Regression	7.7	8.06636	0.366357	CHEMBL3613621	COC(=O)c1cccc(NC(=O)C2(CN(C)C)CCN(c3ncnc4[nH]cc(F)c34)CC2)c1
PLS Regression	7	7.11947	0.119466	CHEMBL3410047	COc1cccc(N(CCO)C(=O)Nc2ccc(-c3ncnc4[nH]cc(C)c34)cc2)c1
PLS Regression	4.43	5.73542	1.30542	CHEMBL578181	Cc1cc(-c2ccc(Cl)cc2)c2c(N)c(C(N)=O)sc2n1
PLS Regression	7.32	6.53575	0.784247	CHEMBL388978	CN[C@@H]1C[C@H]2O[C@@](C)([C@@H]1OC)n1c3ccccc3c3c4c(c5c6ccccc6n2c5c31)C(=O)NC4
PLS Regression	8	7.8102	0.189799	CHEMBL3629276	COc1ccc(NC(=O)Nc2ccc(-c3ncnc4[nH]cc(C)c34)cc2F)cc1
PLS Regression	4	4.38157	0.381567	CHEMBL1836476	CSc1nc(N)c2c3c(sc2n1)CCC3
PLS Regression	4.9	6.19884	1.29884	CHEMBL2070502	CCCNc1ncc(-c2cc(-c3cc(OC)ccc3Cl)nc(-c3cnccn3)n2)s1
PLS Regression	7.24	7.2538	0.0137992	CHEMBL3613604	COC(=O)Cc1cccc(NC(=O)C2(CN(C)C)CCN(c3ncnc4[nH]cc(C)c34)CC2)c1
PLS Regression	7	6.97361	0.0263859	CHEMBL3410038	Cc1c[nH]c2ncnc(-c3ccc(NC(=O)N(CCO)c4cccc(F)c4)cc3)c12
PLS Regression	7.26	7.7423	0.482302	CHEMBL3629279	Cc1c[nH]c2ncnc(-c3ccc(NC(=O)Nc4cncnc4)c(F)c3)c12
PLS Regression	5.6	5.53553	0.0644739	CHEMBL3622874	CCCNc1ncc(-c2ccncc2-c2ccc(OC)cc2C(F)(F)F)s1
PLS Regression	5.55	5.12799	0.422009	CHEMBL1836392	CC1(C)CCc2c(sc3ncnc(N)c23)C1
PLS Regression	5.75	6.35094	0.600942	CHEMBL5416410	Cc1nc(Nc2ncc(C(=O)Nc3c(C)cccc3Cl)s2)cc(N2CCN(CCO)CC2)n1.O
PLS Regression	5.4	4.55969	0.840312	CHEMBL1836359	Cn1c2ccccc2c2ncnc(N)c21
PLS Regression	8.1	7.97763	0.122368	CHEMBL5289711	COCCN(C(=O)Nc1ccc(-c2ncnc3[nH]c(C)c(C)c23)c(F)c1)c1ccc(Cl)cc1
PLS Regression	5.11	6.1246	1.0146	CHEMBL2070492	CCCNc1ncc(-c2cc(-c3ccc(O)cc3Cl)nc(-c3cnccn3)n2)s1
PLS Regression	5.82	5.38782	0.432178	CHEMBL3623435	CC(C)CNc1ncc(-c2ccncc2-c2ccccc2Cl)s1
PLS Regression	9.52	6.22551	3.29449	CHEMBL5278261	Cc1ccc(-c2cnccc2-c2cnc(Nc3ccc(O)cc3)s2)c(Cl)c1
PLS Regression	4	3.59095	0.409047	CHEMBL3219022	Nc1c(C(=O)O)sc2ncccc12
PLS Regression	7.7	7.69493	0.00506519	CHEMBL3410052	Cc1c[nH]c2ncnc(-c3ccc(NC(=O)N(CCN(C)C)c4ccc(Cl)cc4)cc3)c12
PLS Regression	5.05	4.62172	0.428278	CHEMBL457313	Nc1ncnc2c1sc1ncccc12
PLS Regression	5.64	6.46394	0.823939	CHEMBL2070615	CCNC(=O)Nc1ncc(-c2cc(-c3c(C)cc(OC)cc3C)nc(-c3cnccn3)n2)s1
PLS Regression	4	4.18056	0.180563	CHEMBL1836482	NCCNc1ncnc2sc3c(c12)CCCC3
PLS Regression	5.46	4.77605	0.683953	CHEMBL1836393	Nc1ncnc2sc3c(c12)CCOC3
PLS Regression	7.64	6.94462	0.695377	CHEMBL3797874	CN(C)C(=O)Oc1cccc(NC(=O)C2(CN)CCN(c3ncnc4[nH]c5c(c34)CCCC5)CC2)c1
PLS Regression	5.6	4.35858	1.24142	CHEMBL1836473	Nc1ncnc2sc3c(c12)CCCCC3
Gaussian Process	5.24	5.23667	0.00333334	CHEMBL3219026	Nc1ncnc2c1sc1ccc(-c3ccccc3)cc12
Gaussian Process	7.39	7.515	0.125	CHEMBL3613605	COC(=O)c1ccc(NC(=O)C2(CN(C)C)CCN(c3ncnc4[nH]cc(C)c34)CC2)cc1
Gaussian Process	5.68	5.68	5.67939e-10	CHEMBL3623437	C[C@@H](Nc1ncc(-c2ccncc2-c2ccccc2Cl)s1)c1ccccc1
Gaussian Process	5.98	5.98	5.98e-10	CHEMBL2107823	Cc1cc(Nc2cc(CN3CCOCC3)c3nc(C)c(Cc4ccc(Cl)cc4F)n3n2)n[nH]1
Gaussian Process	5.5	5.5	5.49998e-10	CHEMBL1836386	COc1ccc(-c2sc3ncnc(N)c3c2C)cc1OC
Gaussian Process	7	7	7e-10	CHEMBL3182065	O=C(Nc1ncc(-c2cc(C(F)F)nn2-c2c(Cl)cccc2Cl)s1)C1CC1
Gaussian Process	7.1	7.155	0.0550002	CHEMBL3410024	Cc1cc2c(-c3ccc(NC(=O)Nc4cccc(C(=O)NC(C)C)c4)cc3)ncnc2[nH]1
Gaussian Process	4.45	4.45	4.45e-10	CHEMBL5174511	O=C1NCC(Cn2cc(CN(Cc3ccccc3)C(=O)c3ccc(S(=O)(=O)Nc4ccccc4)cc3)nn2)O1
Gaussian Process	4	4	4e-10	CHEMBL3219020	NC(=O)c1sc2ccccc2c1O
Gaussian Process	5.03	5.015	0.015	CHEMBL3410058	COc1ccc(NC(=O)N(CCN2CCCC2)c2ccc(-c3ncnc4[nH]cc(C)c34)cc2)cc1
Gaussian Process	5.8	5.8	5.79999e-10	CHEMBL3347683	CN1CCN(C(=O)Nc2cccc(-c3ccc4c(c3)sc3c(N)ncnc34)c2)CC1
Gaussian Process	4.3	4.3	3.24621e-10	CHEMBL3219030	Nc1nc(-c2ccccc2)nc2c1sc1ncccc12
Gaussian Process	4	4	2.99729e-10	CHEMBL1836474	Cc1nc(N)c2c3c(sc2n1)CCCC3
Gaussian Process	7.68	7.68	7.67953e-10	CHEMBL3410050	Cc1c[nH]c2ncnc(-c3ccc(NC(=O)N(CCN)c4ccc(Cl)cc4)cc3)c12
Gaussian Process	5.5	5.5	5.49999e-10	CHEMBL5202859	CN1C(=O)[C@@H](N2CCc3c(nn(Cc4ccccc4)c3C(N)=O)C2=O)COc2cc(Cl)ccc21
Gaussian Process	7.43	7.43	6.8183e-10	CHEMBL3410045	Cc1ccc(N(CCO)C(=O)Nc2ccc(-c3ncnc4[nH]cc(C)c34)cc2)cc1
Gaussian Process	5.02	5.02	5.01998e-10	CHEMBL1836398	Nc1ncnc2sc3c(c12)CCC(C(=O)NCc1ccccc1)C3
Gaussian Process	4	4	4e-10	CHEMBL1269735	OCCNc1ncnc2sc3c(c12)CCCC3
Gaussian Process	7.1	7.1	3.72529e-10	CHEMBL3410025	Cc1[nH]c2ncnc(-c3ccc(NC(=O)Nc4cccc(C(=O)NC(C)C)c4)cc3)c2c1C
Gaussian Process	5	5.015	0.015	CHEMBL3410059	COc1ccc(NC(=O)N(CCN2CCCCC2)c2ccc(-c3ncnc4[nH]cc(C)c34)cc2)cc1
Gaussian Process	7.92	7.92	7.92e-10	CHEMBL3586447	Cc1cc2cn[nH]c2cc1-c1cccc2c(N)c(C(N)=O)nnc12
Gaussian Process	7.58	7.58	1.78814e-09	CHEMBL3613623	COC(=O)c1cccc(NC(=O)C2(CN(C)C)CCN(c3ncnc4[nH]c(C)c(C)c34)CC2)c1
Gaussian Process	7.11	7.11	7.11e-10	CHEMBL3347661	CC(C)NC(=O)Nc1cccc(-c2ccc3c(c2)sc2c(N)ncnc23)c1
Gaussian Process	5	5	5e-10	CHEMBL3185148	Nc1nc(NCCNc2ncc(-n3ccnc3)c(-c3ccc(Cl)cc3Cl)n2)ccc1[N+](=O)[O-]
Gaussian Process	5.68	5.68	5.67999e-10	CHEMBL1836487	CC1(C)CCc2sc3ncnc(N)c3c21
Gaussian Process	7.66	7.66	7.66e-10	CHEMBL3797469	CN(C)C(=O)Oc1cccc(NC(=O)C2(N)CCN(c3ncnc4[nH]c5c(c34)CCCC5)CC2)c1
Gaussian Process	4	4	4.00001e-10	CHEMBL538197	NC(=O)c1cc2ccccc2s1
Gaussian Process	4.39	4.39	4.38983e-10	CHEMBL3219010	Cc1ccc(-c2cc(C(F)(F)F)c3c(N)c(C(N)=O)sc3n2)o1
Gaussian Process	4.25	4.25	3.18613e-10	CHEMBL568904	Cc1ccc2c(N)c(C(N)=O)sc2n1
Gaussian Process	4.522	4.522	4.47396e-10	CHEMBL3623447	CCCNc1ncc(-c2ncccc2-c2ccccc2Cl)s1
Gaussian Process	5.33	5.33	5.32999e-10	CHEMBL590109	NCCn1cc(-c2cc(-c3cc4ccccc4s3)c3[nH]ncc3c2)c2nc(N)ncc21
Gaussian Process	5.55	5.55	5.54997e-10	CHEMBL1483395	NC(=O)c1sc2nc(-c3ccccc3)c3c(c2c1N)CCCC3
Gaussian Process	7.2	7.2	7.2e-10	CHEMBL3116050	C[C@H](Nc1nc(Nc2cn(C)cn2)c2cc[nH]c2n1)c1ncc(F)cn1
Gaussian Process	4.9	4.9	4.9e-10	CHEMBL1581452	CC1(C)Cc2c(sc3ncnc(N)c23)CO1
Gaussian Process	5.82	5.82	5.82001e-10	CHEMBL3410023	CC(C)NC(=O)c1cccc(NC(=O)Nc2ccc(-c3ncnc4[nH]cnc34)cc2)c1
Gaussian Process	7.57	7.57	7.57e-10	CHEMBL3410049	COc1ccc(N(CCN)C(=O)Nc2ccc(-c3ncnc4[nH]cc(C)c34)cc2)cc1
Gaussian Process	5.16	5.16	8.43098e-10	CHEMBL1836358	Nc1ncnc2c1sc1ccccc12
Gaussian Process	4.52	4.52	4.51982e-10	CHEMBL3219009	NC(=O)c1sc2nc(Cc3ccccc3)cc(C(F)(F)F)c2c1N
Gaussian Process	7.26	7.31	0.0499999	CHEMBL3347658	Nc1ncnc2c1sc1cc(-c3cccc(NC=O)c3)ccc12
Gaussian Process	5.21	5.23667	0.0266667	CHEMBL3219027	Nc1ncnc2c1sc1c(-c3ccccc3)cccc12
Gaussian Process	5.98	5.98	6.00718e-10	CHEMBL2070503	CCCNc1ncc(-c2cc(-c3cc(OCCC)ccc3Cl)nc(-c3cnccn3)n2)s1
Gaussian Process	4	4	4e-10	CHEMBL1165229	COc1ccc(Nc2ncnc3sc4c(c23)CCCC4)cc1
Gaussian Process	7.19	7.19	1.2517e-08	CHEMBL3613612	COC(=O)c1cccc(NC(=O)C2(CN(C)C)CCN(c3ccnc4[nH]ncc34)CC2)c1
Gaussian Process	5.7	5.7	5.69991e-10	CHEMBL3219012	NC(=O)c1sc2nc(-c3ccccc3)cc(-c3ccco3)c2c1N
Gaussian Process	5.89	5.89	5.89002e-10	CHEMBL3219008	NC(=O)c1sc2nc(-c3ccc4c(c3)OCCO4)cc(C(F)(F)F)c2c1N
Gaussian Process	4	4	3.99447e-10	CHEMBL1836475	Nc1nc(S)nc2sc3c(c12)CCCCC3
Gaussian Process	5.18	5.18	4.22979e-10	CHEMBL3623439	Oc1ccc(Nc2ncc(-c3ccncc3-c3ccccc3Cl)s2)cc1
Gaussian Process	4.72	4.72	4.71875e-10	CHEMBL3623444	CCCNc1ncc(-c2ccncc2)s1
Gaussian Process	7.36	7.31	0.0500001	CHEMBL3347511	Nc1ncnc2c1sc1cc(-c3ccc(NC=O)cc3)ccc12
Gaussian Process	5.8	5.8	5.79972e-10	CHEMBL3219011	NC(=O)c1sc2nc(-c3cccs3)cc(C(F)(F)F)c2c1N
Gaussian Process	5.4	5.4	5.4e-10	CHEMBL1365821	C=CCNc1nc(N)c(C(=O)c2ccc3c(c2)OCO3)s1
Gaussian Process	5.37	5.37	5.17204e-10	CHEMBL1836394	Nc1ncnc2sc3c(c12)CCc1ccccc1-3
Gaussian Process	7.19	7.19	7.18998e-10	CHEMBL2070611	CCC(CC)Oc1cc(C)c(-c2cc(-c3cnc(NC(C)=O)s3)nc(-c3cnccn3)n2)c(C)c1
Gaussian Process	4.43	4.43	3.40719e-10	CHEMBL207012	NC(=O)c1sc2ncccc2c1N
Gaussian Process	8.1	8.1	4.04999e-10	CHEMBL3410056	COCCN(C(=O)Nc1ccc(-c2ncnc3[nH]c(C)c(C)c23)cc1F)c1ccc(Cl)cc1
Gaussian Process	5	5	5e-10	CHEMBL4438748	CN(C)c1ccc(C(=O)Nc2cccc(NC(=O)COc3ccc4c(=O)ccoc4c3)c2)cc1
Gaussian Process	4	4	3.4029e-10	CHEMBL1836479	Nc1nc(-c2cccs2)nc2sc3c(c12)CCCC3
Gaussian Process	7.17	7.17	7.17e-10	CHEMBL5417444	COc1cc(-n2cnc3cc(-c4cnn(C)c4)ccc32)cc(OC(F)F)c1C(=O)NC1CC1
Gaussian Process	5.74	5.74	5.73999e-10	CHEMBL5180888	N#CCCN(Cc1ccccc1)C(=O)c1ccc(S(=O)(=O)Nc2cccc(Cl)c2)cc1
Gaussian Process	4.37	4.37	4.09247e-10	CHEMBL3219029	Cc1nc(N)c2sc3ncccc3c2n1
Gaussian Process	4	4	4e-10	CHEMBL1165129	CN(C)c1ncnc2sc3c(c12)CCCC3
Gaussian Process	8.43	8.43	8.3949e-10	CHEMBL565452	Cc1c[nH]c2ncnc(N3CCN(/C(=N/C#N)Nc4ccc(F)c(Br)c4)[C@@H](C)C3)c12
Gaussian Process	7.64	7.64	7.63817e-10	CHEMBL3799326	Cc1[nH]c2ncnc(N3CCC(CN)(C(=O)Nc4cccc(OC(=O)N(C)C)c4)CC3)c2c1C
Gaussian Process	4	4	3.87783e-10	CHEMBL3219015	NNC(=O)c1sc2ncccc2c1N
Gaussian Process	4.04	4.04	3.67494e-10	CHEMBL3219021	NC(=O)c1sc2cccnc2c1N
Gaussian Process	7.06	7.06	7.05997e-10	CHEMBL2070616	COc1cc(C)c(-c2cc(-c3cnc(NC(C)=O)s3)nc(-c3cnccn3)n2)c(C)c1
Gaussian Process	8.12	8.12	4.76837e-09	CHEMBL3613609	C#CCOC(=O)c1cccc(NC(=O)C2(CN(C)C)CCN(c3ncnc4[nH]cc(C)c34)CC2)c1
Gaussian Process	7.21	7.155	0.0549998	CHEMBL1951346	Cc1c[nH]c2ncnc(-c3ccc(NC(=O)Nc4cccc(C(=O)NC(C)C)c4)cc3)c12
Gaussian Process	4	4	3.16195e-10	CHEMBL1836483	CC(Nc1ncnc2sc3c(c12)CCCC3)c1ccccc1
Gaussian Process	4.36	4.36	4.36e-10	CHEMBL3219013	COc1ccc(-c2cc(-c3ccccc3)nc3sc(C(N)=O)c(N)c23)cc1
Gaussian Process	5.75	5.75	5.72492e-10	CHEMBL1836485	Nc1ncnc2sc3c(c12)CC1CC3C1
Gaussian Process	7.3	7.3	1.03781e-09	CHEMBL3347507	Nc1ncnc2c1sc1cc(-c3cccc(-c4nn[nH]n4)c3)ccc12
Gaussian Process	5.85	5.85	5.84999e-10	CHEMBL3623440	CC(=O)Nc1ncc(-c2ccncc2-c2ccccc2Cl)s1
Gaussian Process	7.3	7.3	1.11759e-09	CHEMBL3613608	CCC(C)OC(=O)c1cccc(NC(=O)C2(CN(C)C)CCN(c3ncnc4[nH]cc(C)c34)CC2)c1
Gaussian Process	5.75	5.75	5.13159e-10	CHEMBL3355491	Cc1cccc(NS(=O)(=O)c2ccc(C(=O)N(C)Cc3ccccc3)cc2)c1
Gaussian Process	4	4	3.99534e-10	CHEMBL3219017	Nc1c(C(=O)O)sc2ccccc12
Gaussian Process	5	5	5e-10	CHEMBL3745885	Cn1c(=O)c(S(=O)(=O)c2ccc(F)cc2F)cc2cnc(Nc3ccc4[nH]ccc4c3)nc21
Gaussian Process	5.96	5.96	5.96e-10	CHEMBL3410057	COc1ccc(NC(=O)N(C)c2ccc(-c3ncnc4[nH]cc(C)c34)cc2)cc1
Gaussian Process	7.3	7.3	7.29999e-10	CHEMBL5209373	Cc1c2cc[nH]c(=O)c2c(C)c2c1[nH]c1ccc(OC(=O)c3ccccc3)cc12
Gaussian Process	7.64	7.64	7.63993e-10	CHEMBL2070614	CNC(=O)Nc1ncc(-c2cc(-c3c(C)cc(OC)cc3C)nc(-c3cnccn3)n2)s1
Gaussian Process	4	4	4e-10	CHEMBL1836484	c1nc(N2CCCCC2)c2c3c(sc2n1)CCCC3
Gaussian Process	7.72	7.72	7.6396e-10	CHEMBL3629278	Cc1cc(NC(=O)Nc2ccc(-c3ncnc4[nH]cc(C)c34)cc2F)ccn1
Gaussian Process	7.42	6.16	1.26	CHEMBL2070497	CCCNc1ncc(-c2cc(-c3c(Cl)cc(OC)cc3Cl)nc(-c3cnccn3)n2)s1
Gaussian Process	5.04	5.04	5.03998e-10	CHEMBL1836389	NC(=O)C1CCc2c(sc3ncnc(N)c23)C1
Gaussian Process	7.43	7.43	7.42997e-10	CHEMBL3613602	COC(=O)c1cccc(NC(=O)C2(N(C)C)CCN(c3ncnc4[nH]cc(C)c34)CC2)c1
Gaussian Process	5	5	5.00001e-10	CHEMBL4303259	Cc1cc(C(=O)Nc2cccc(C(=O)Nc3cccc(C(F)(F)F)c3)c2)on1
Gaussian Process	4.69	4.69	4.69001e-10	CHEMBL1836397	Nc1ncnc2sc3c(c12)CCC(C(=O)O)C3
Gaussian Process	7.17	7.385	0.215	CHEMBL3410041	Cc1c[nH]c2ncnc(-c3ccc(NC(=O)N(CCO)c4cccc(Cl)c4)cc3)c12
Gaussian Process	4.48	4.48	3.60061e-10	CHEMBL211002	NC(=O)c1sc2ccccc2c1N
Gaussian Process	5.85	5.85	5.85e-10	CHEMBL3347694	Nc1ncnc2c1sc1cc(-c3cccc(C(=O)NCC(=O)N4CCOCC4)c3)ccc12
Gaussian Process	4	4	2.86446e-10	CHEMBL2153541	Nc1ncnc2c1sc1nccnc12
Gaussian Process	7.68	7.68	7.68001e-10	CHEMBL570116	Cc1c[nH]c2ncnc(N3CCN(C(=O)Nc4cccc(OC(=O)N(C)C)c4)[C@@H](C)C3)c12
Gaussian Process	7.3	7.3	6.51926e-10	CHEMBL3613606	CCCOC(=O)c1cccc(NC(=O)C2(CN(C)C)CCN(c3ncnc4[nH]cc(C)c34)CC2)c1
Gaussian Process	5.28	5.28	5.22535e-10	CHEMBL1836472	Nc1ncnc2sc3c(c12)CCC3
Gaussian Process	4.47	4.47	4.37468e-10	CHEMBL3219018	CNc1c(C(N)=O)sc2ccccc12
Gaussian Process	9.3	9.3	9.26821e-10	CHEMBL570126	Cc1c[nH]c2ncnc(N3CCN(/C(=N/C#N)Nc4cccc(Br)c4)[C@@H](C)C3)c12
Gaussian Process	4.75	4.75	4.74871e-10	CHEMBL1836486	CC1CCc2c(sc3ncnc(N)c23)C1
Gaussian Process	5.5	5.5	4.84501e-10	CHEMBL3355482	CN(Cc1ccccc1)C(=O)c1ccc(S(=O)(=O)Nc2ccccc2)cc1
Gaussian Process	7.42	7.42	7.41998e-10	CHEMBL3613603	COC(=O)COc1cccc(NC(=O)C2(CN(C)C)CCN(c3ncnc4[nH]cc(C)c34)CC2)c1
Gaussian Process	4.6	4.6	4.6e-10	CHEMBL4779405	O=C(NCc1ccccc1)c1ccc(S(=O)(=O)NCc2ccccc2)cc1
Gaussian Process	7.22	7.22	7.18776e-10	CHEMBL3410026	Cc1c[nH]c2ncnc(-c3ccc(NC(=O)Nc4cccc(C(=O)NC(C)C)c4)c(C(F)(F)F)c3)c12
Gaussian Process	4	4	3.63558e-10	CHEMBL1836481	CNc1ncnc2sc3c(c12)CCCC3
Gaussian Process	5.64	5.64	5.64e-10	CHEMBL1836388	CCOC(=O)C1CCc2c(sc3ncnc(N)c23)C1
Gaussian Process	4.94	4.94	4.93879e-10	CHEMBL3622871	CCCNc1ncc(-c2ccncc2-c2ccccc2C)s1
Gaussian Process	7.07	7.035	0.035	CHEMBL3410039	Cc1c[nH]c2ncnc(-c3ccc(NC(=O)N(CCO)c4ccc(F)cc4)cc3)c12
Gaussian Process	7.75	7.75	7.71999e-10	CHEMBL3407526	Cc1c[nH]c2ncnc(-c3ccc(NC(=O)Nc4cccc(C(=O)NC(C)C)c4)c(F)c3)c12
Gaussian Process	7.5	7.5	7.49999e-10	CHEMBL2070618	CNC(=O)Nc1ncc(-c2cc(-c3c(Cl)cc(OC)cc3Cl)nc(-c3cnccn3)n2)s1
Gaussian Process	7.91	7.91	7.90999e-10	CHEMBL5436237	C=CC(=O)N1CCC(Oc2n[nH]c3ncc(-c4cn(-c5c(F)ccc(NS(=O)(=O)c6cccc(-c7ccccc7)c6)c5F)nn4)cc23)C1
Gaussian Process	4.82	4.82	4.81999e-10	CHEMBL3219023	Nc1ncnc2c1oc1ccccc12
Gaussian Process	5.26	5.23667	0.0233333	CHEMBL3219025	Nc1ncnc2c1sc1cccc(-c3ccccc3)c12
Gaussian Process	4.37	4.37	5.02655e-10	CHEMBL2153531	Nc1ncnc2c1sc1cccnc12
Gaussian Process	4	4	4e-10	CHEMBL3219016	CCOC(=O)c1sc2ccccc2c1N
Gaussian Process	5.69	5.69	4.85161e-10	CHEMBL3410036	Cc1c[nH]c2ncnc(-c3ccc(NC(=O)N(CCO)c4ccccc4)cc3)c12
Gaussian Process	5.42	5.42	5.37998e-10	CHEMBL3622867	CCCNc1ncc(-c2ccncc2-c2ccccc2Cl)s1
Gaussian Process	5.35	5.35	5.34987e-10	CHEMBL3410034	Cc1c[nH]c2ncnc(-c3ccc(NC(=O)Nc4ccccn4)cc3)c12
Gaussian Process	7.7	7.7	7.69993e-10	CHEMBL3800259	CN(C)CC1(C(=O)Nc2cccc(OC(=O)N(C)C)c2)CCN(c2ncnc3[nH]c4c(c23)CCCC4)CC1
Gaussian Process	7.75	7.75	7.75001e-10	CHEMBL2380834	O=C(Nc1ccc(Nc2ccnc3[nH]c(=O)c4ccccc4c23)cc1)c1ccc(F)cc1C(F)(F)F
Gaussian Process	5.4	5.4	5.39534e-10	CHEMBL3219024	Nc1ncnc2c1[nH]c1ccccc12
Gaussian Process	4	4	4e-10	CHEMBL1836478	Nc1nc(SCC(=O)O)nc2sc3c(c12)CCCC3
Gaussian Process	5	5	5e-10	CHEMBL1951350	CCn1c(=O)[nH]c2ncnc(-c3ccc(NC(=O)Nc4cccc(C(=O)NC(C)C)c4)cc3)c21
Gaussian Process	7.68	7.68	7.6795e-10	CHEMBL3410054	Cc1[nH]c2ncnc(-c3ccc(NC(=O)N(CCN)c4ccc(Cl)cc4)c(F)c3)c2c1C
Gaussian Process	7.06	7.06	7.05999e-10	CHEMBL3347528	CCNC(=O)Nc1cccc(-c2ccc3c(c2)sc2c(N)ncnc23)c1
Gaussian Process	4	4	3.99455e-10	CHEMBL1836477	Nc1nc(S)nc2sc3c(c12)CCCC3
Gaussian Process	7.44	7.44	7.44e-10	CHEMBL2380845	O=C(Nc1ccc(Nc2ccnc3[nH]c(=O)c4ccccc4c23)cc1)c1ccccc1
Gaussian Process	5.05	5.05	4.58219e-10	CHEMBL377085	Cc1cc(C)c2c(N)c(C(N)=O)sc2n1
Gaussian Process	7.07	7.07	5.99975e-10	CHEMBL3629280	Cc1c[nH]c2ncnc(-c3ccc(NC(=O)N(CCO)c4ccccc4)c(F)c3)c12
Gaussian Process	7.64	7.515	0.125	CHEMBL3613610	COC(=O)c1cccc(NC(=O)C2(CN(C)C)CCN(c3ncnc4[nH]ccc34)CC2)c1
Gaussian Process	7.75	7.75	6.90393e-10	CHEMBL3613601	COC(=O)c1cccc(NC(=O)C2(N)CCN(c3ncnc4[nH]cc(C)c34)CC2)c1
Gaussian Process	5	5	4.98403e-10	CHEMBL1951441	CC(C)NC(=O)c1cccc(NC(=O)Nc2ccc(-c3ccnc(N)n3)cc2)c1
Gaussian Process	4.96	4.96	4.98564e-10	CHEMBL1836387	Nc1ncnc2sc3c(c12)Cc1ccccc1-3
Gaussian Process	5.66	5.66	5.65996e-10	CHEMBL3622873	CCCNc1ncc(-c2ccncc2-c2ccccc2C(F)(F)F)s1
Gaussian Process	4.85	4.85	4.84719e-10	CHEMBL3623434	CCNc1ncc(-c2ccncc2-c2ccccc2Cl)s1
Gaussian Process	7.6	7.385	0.215	CHEMBL3410042	Cc1c[nH]c2ncnc(-c3ccc(NC(=O)N(CCO)c4ccc(Cl)cc4)cc3)c12
Gaussian Process	7.51	7.51	6.6288e-10	CHEMBL3613614	COC(=O)c1cccc(NC(=O)C2(N)CCN(c3ncnc4[nH]ccc34)CC2)c1
Gaussian Process	5	5	4.99085e-10	CHEMBL1951443	CC(C)NC(=O)c1cccc(NC(=O)Nc2ccc(-c3ccncc3)cc2)c1
Gaussian Process	4.77	4.77	4.23536e-10	CHEMBL1836396	Cc1c(-c2ccccc2)sc2ncnc(N)c12
Gaussian Process	5.4	5.4	4.54301e-10	CHEMBL1836471	Nc1ncnc2sc3c(c12)CCCC3
Gaussian Process	4	4	4e-10	CHEMBL3217769	CN(C)C(=O)c1sc2ncccc2c1N
Gaussian Process	7.39	7.39	3.03984e-08	CHEMBL3613607	Cc1c[nH]c2ncnc(N3CCC(CN(C)C)(C(=O)Nc4cccc(C(=O)OC(C)C)c4)CC3)c12
Gaussian Process	8.18	8.18	8.18003e-10	CHEMBL570820	Cc1c[nH]c2ncnc(N3CCN(C(=O)Nc4ccc(F)c(Br)c4)[C@@H](C)C3)c12
Gaussian Process	7.7	7.7	7.70524e-10	CHEMBL3613621	COC(=O)c1cccc(NC(=O)C2(CN(C)C)CCN(c3ncnc4[nH]cc(F)c34)CC2)c1
Gaussian Process	7	7	7e-10	CHEMBL3410047	COc1cccc(N(CCO)C(=O)Nc2ccc(-c3ncnc4[nH]cc(C)c34)cc2)c1
Gaussian Process	4.43	4.43	4.43e-10	CHEMBL578181	Cc1cc(-c2ccc(Cl)cc2)c2c(N)c(C(N)=O)sc2n1
Gaussian Process	7.32	7.32	7.31999e-10	CHEMBL388978	CN[C@@H]1C[C@H]2O[C@@](C)([C@@H]1OC)n1c3ccccc3c3c4c(c5c6ccccc6n2c5c31)C(=O)NC4
Gaussian Process	8	8	7.99998e-10	CHEMBL3629276	COc1ccc(NC(=O)Nc2ccc(-c3ncnc4[nH]cc(C)c34)cc2F)cc1
Gaussian Process	4	4	3.99236e-10	CHEMBL1836476	CSc1nc(N)c2c3c(sc2n1)CCC3
Gaussian Process	4.9	6.16	1.26	CHEMBL2070502	CCCNc1ncc(-c2cc(-c3cc(OC)ccc3Cl)nc(-c3cnccn3)n2)s1
Gaussian Process	7.24	7.24	7.36909e-10	CHEMBL3613604	COC(=O)Cc1cccc(NC(=O)C2(CN(C)C)CCN(c3ncnc4[nH]cc(C)c34)CC2)c1
Gaussian Process	7	7.035	0.035	CHEMBL3410038	Cc1c[nH]c2ncnc(-c3ccc(NC(=O)N(CCO)c4cccc(F)c4)cc3)c12
Gaussian Process	7.26	7.26	7.17437e-10	CHEMBL3629279	Cc1c[nH]c2ncnc(-c3ccc(NC(=O)Nc4cncnc4)c(F)c3)c12
Gaussian Process	5.6	5.6	5.6e-10	CHEMBL3622874	CCCNc1ncc(-c2ccncc2-c2ccc(OC)cc2C(F)(F)F)s1
Gaussian Process	5.55	5.55	5.54996e-10	CHEMBL1836392	CC1(C)CCc2c(sc3ncnc(N)c23)C1
Gaussian Process	5.75	5.75	5.74999e-10	CHEMBL5416410	Cc1nc(Nc2ncc(C(=O)Nc3c(C)cccc3Cl)s2)cc(N2CCN(CCO)CC2)n1.O
Gaussian Process	5.4	5.4	5.39998e-10	CHEMBL1836359	Cn1c2ccccc2c2ncnc(N)c21
Gaussian Process	8.1	8.1	4.04999e-10	CHEMBL5289711	COCCN(C(=O)Nc1ccc(-c2ncnc3[nH]c(C)c(C)c23)c(F)c1)c1ccc(Cl)cc1
Gaussian Process	5.11	5.11	5.02832e-10	CHEMBL2070492	CCCNc1ncc(-c2cc(-c3ccc(O)cc3Cl)nc(-c3cnccn3)n2)s1
Gaussian Process	5.82	5.82	5.8183e-10	CHEMBL3623435	CC(C)CNc1ncc(-c2ccncc2-c2ccccc2Cl)s1
Gaussian Process	9.52	9.52	9.07724e-10	CHEMBL5278261	Cc1ccc(-c2cnccc2-c2cnc(Nc3ccc(O)cc3)s2)c(Cl)c1
Gaussian Process	4	4	3.99535e-10	CHEMBL3219022	Nc1c(C(=O)O)sc2ncccc12
Gaussian Process	7.7	7.7	7.69999e-10	CHEMBL3410052	Cc1c[nH]c2ncnc(-c3ccc(NC(=O)N(CCN(C)C)c4ccc(Cl)cc4)cc3)c12
Gaussian Process	5.05	5.05	6.15462e-10	CHEMBL457313	Nc1ncnc2c1sc1ncccc12
Gaussian Process	5.64	5.64	5.6399e-10	CHEMBL2070615	CCNC(=O)Nc1ncc(-c2cc(-c3c(C)cc(OC)cc3C)nc(-c3cnccn3)n2)s1
Gaussian Process	4	4	4e-10	CHEMBL1836482	NCCNc1ncnc2sc3c(c12)CCCC3
Gaussian Process	5.46	5.46	5.46001e-10	CHEMBL1836393	Nc1ncnc2sc3c(c12)CCOC3
Gaussian Process	7.64	7.64	7.63816e-10	CHEMBL3797874	CN(C)C(=O)Oc1cccc(NC(=O)C2(CN)CCN(c3ncnc4[nH]c5c(c34)CCCC5)CC2)c1
Gaussian Process	5.6	5.6	5.56565e-10	CHEMBL1836473	Nc1ncnc2sc3c(c12)CCCCC3

[truncated: 32 more sheets: Table S11, Table S12, Table S13, Table S14, Table S15-Train, Table S16-Test, Table S17-Train, Table S18-Test, Table S19-Train, Table S20-Test, Table S21-Train, Table S22-Test, Table S23, Table S24, Table S25, Table S26, Table S27, Table S28, Table S29, Table S30 …]
